# Supplementary material for: Assessing genetic redundancy and diversity in Colombian cacao germplasm banks using SNP fingerprinting
Source: Front Plant Sci. 2025 Jul 4;16:1632888. doi: 10.3389/fpls.2025.1632888 (PMC12271136; doi:10.3389/fpls.2025.1632888)
Supplement: Supplementary file 1 [file Table1.xlsx]

## Sheet: Supplementary Table 1
Supplementary Table 1. Accesions used in the study from the cacao germplasm bank located in the research centers of La Suiza and Palmira
Accession	La Suiza	Palmira	TOTAL	Collection	Type
830698	6		6	Conservation purpose	Wild
830699	5		5	Conservation purpose	Wild
830702	7		7	Conservation purpose	Wild
830703	5	4	9	Conservation purpose	Wild
830704	5	2	7	Conservation purpose	Wild
830706		4	4	Conservation purpose	Wild
830710		5	5	Conservation purpose	Wild
830711		5	5	Conservation purpose	Wild
830713	2	6	8	Conservation purpose	Wild
830714	5	3	8	Conservation purpose	Wild
830715	2		2	Conservation purpose	Wild
830716	2		2	Conservation purpose	Wild
830720	10		10	Conservation purpose	Wild
830721	6		6	Conservation purpose	Wild
830723		5	5	Conservation purpose	Wild
830724	6		6	Conservation purpose	Wild
830725	3	6	9	Conservation purpose	Wild
830729		6	6	Conservation purpose	Wild
830736	3	7	10	Conservation purpose	Wild
830740	2	6	8	Conservation purpose	Wild
830745		5	5	Conservation purpose	Wild
830746		6	6	Conservation purpose	Wild
830747		5	5	Conservation purpose	Wild
830752		6	6	Conservation purpose	Wild
830753	5	5	10	Conservation purpose	Wild
830755		5	5	Conservation purpose	Wild
830758	4		4	Conservation purpose	Wild
830759	3	7	10	Conservation purpose	Wild
830761		6	6	Conservation purpose	Wild
830763	6	5	11	Conservation purpose	Wild
831345	2		2	Conservation purpose	Wild
831395	3		3	Conservation purpose	Wild
840715		4	4	Conservation purpose	Wild
840716		5	5	Conservation purpose	Wild
840777	6		6	Conservation purpose	Wild
840778	4	4	8	Conservation purpose	Wild
861309	8	3	11	Conservation purpose	Wild
861310	6	4	10	Conservation purpose	Wild
861311	5	2	7	Conservation purpose	Wild
861312	3	6	9	Conservation purpose	Wild
861315	9	3	12	Conservation purpose	Wild
861317	3	8	11	Conservation purpose	Wild
861319	7	3	10	Conservation purpose	Wild
861321		10	10	Conservation purpose	Wild
861326		13	13	Conservation purpose	Wild
861330	4	6	10	Conservation purpose	Wild
861338		7	7	Conservation purpose	Wild
861339	1	5	6	Conservation purpose	Wild
861340	5	4	9	Conservation purpose	Wild
861343	5	1	6	Conservation purpose	Wild
861345	3	6	9	Conservation purpose	Wild
861365	10	4	14	Conservation purpose	Wild
861369	5	5	10	Conservation purpose	Wild
861370	3	7	10	Conservation purpose	Wild
861371	3	5	8	Conservation purpose	Wild
861372	4	5	9	Conservation purpose	Wild
861391	6	6	12	Conservation purpose	Wild
861395	2	3	5	Conservation purpose	Wild
861403		10	10	Conservation purpose	Wild
861406		12	12	Conservation purpose	Wild
861610	4	5	9	Conservation purpose	Wild
861611		9	9	Conservation purpose	Wild
861612		10	10	Conservation purpose	Wild
861613	7	3	10	Conservation purpose	Wild
861614	2	11	13	Conservation purpose	Wild
861618	2	6	8	Conservation purpose	Wild
861619		12	12	Conservation purpose	Wild
861622		12	12	Conservation purpose	Wild
861623		10	10	Conservation purpose	Wild
861628	3	5	8	Conservation purpose	Wild
861630	4	6	10	Conservation purpose	Wild
861631		11	11	Conservation purpose	Wild
861632	5	5	10	Conservation purpose	Wild
861636	7		7	Conservation purpose	Wild
861641		10	10	Conservation purpose	Wild
861645	5	2	7	Conservation purpose	Wild
861646	5	4	9	Conservation purpose	Wild
861648	4	3	7	Conservation purpose	Wild
861654	2	7	9	Conservation purpose	Wild
861683	2	5	7	Conservation purpose	Wild
861687	1		1	Conservation purpose	Wild
871764	4	4	8	Conservation purpose	Wild
871844	6	1	7	Conservation purpose	Wild
871854	2	9	11	Conservation purpose	Wild
871855	4	3	7	Conservation purpose	Wild
871863	4	4	8	Conservation purpose	Wild
871868	3	5	8	Conservation purpose	Wild
871951	4	4	8	Conservation purpose	Wild
ABC007	6	4	10	Conservation purpose	Wild Colombian Amazon
ABC062	5	5	10	Conservation purpose	Wild Colombian Amazon
AMELONADO	6	2	8	Conservation purpose	Wild
APAPORIS		7	7	Conservation purpose	Wild
C100	4	5	9	Conservation purpose	Wild
C58		3	3	Conservation purpose	Wild
C93		6	6	Conservation purpose	Wild
C95		4	4	Conservation purpose	Wild
C96		4	4	Conservation purpose	Wild
C97		5	5	Conservation purpose	Wild
C99		9	9	Conservation purpose	Wild
CAP34		6	6	Conservation purpose	International repository
CATONGO	5	6	11	Conservation purpose	International repository
CAUCASIA16		9	9	Conservation purpose	Wild
CAUCASIA18	6	6	12	Conservation purpose	Wild
CAUCASIA37		10	10	Conservation purpose	Wild
CAUCASIA39		8	8	Conservation purpose	Wild
CAUCASIA43	5	2	7	Conservation purpose	Wild
CC10	5	5	10	Conservation purpose	International repository
CC12	6	6	12	Conservation purpose	International repository
CC18	6	5	11	Conservation purpose	International repository
CC42		9	9	Conservation purpose	International repository
CCN51		6	6	Conservation purpose	International repository
CEPEC46		11	11	Conservation purpose	International repository
CG12		11	11	Conservation purpose	International repository
CHOCO	5	2	7	Conservation purpose	Wild
CHOCO774	5	5	10	Conservation purpose	Wild
CHOCOLATE2	4		4	Conservation purpose	Wild
CHOCOLATE4		6	6	Conservation purpose	Wild
CHUAO_ROSADO_CARIBIA		9	9	Conservation purpose	International repository
CHUAO_VERDE_CARIBIA	5	5	10	Conservation purpose	International repository
CHUAO120		10	10	Conservation purpose	International repository
COPOAZU	6	6	12	Conservation purpose	Wild
COPOAZU_REDONDA_ALARGADA	5		5	Conservation purpose	Wild
COPOAZU_SEMILLA_ELIPTICA	1	3	4	Conservation purpose	Wild
COPOAZU045		7	7	Conservation purpose	Wild
COPOAZU069	2	8	10	Conservation purpose	Wild
COPOAZU075	7	5	12	Conservation purpose	Wild
COPOAZU079	1		1	Conservation purpose	Wild
COPOAZU137	4	5	9	Conservation purpose	Wild
COPOAZU31	5	6	11	Conservation purpose	Wild
COPOAZU39		10	10	Conservation purpose	Wild
COPOAZU67	3	5	8	Conservation purpose	Wild
COPOAZUI66	7		7	Conservation purpose	Wild
CR1	7		7	Working	Wild
CR1_CARIBIA	3		3	Conservation purpose	Wild
CR10		1	1	Conservation purpose	Wild
CR11	8	3	11	Conservation purpose	Wild
CR13	7	5	12	Conservation purpose	Wild
CR17	4		4	Conservation purpose	Wild
CR2	2	10	12	Conservation purpose	Wild
CR3	9	4	13	Conservation purpose	Wild
CR35	5	4	9	Conservation purpose	Wild
CR35_CARIBIA		4	4	Working	Wild
CR38	6	7	13	Conservation purpose	Wild
CR40		5	5	Conservation purpose	Wild
CR43	10		10	Conservation purpose	Wild
CR45_CARIBIA	5		5	Conservation purpose	Wild
CR5	3	5	8	Conservation purpose	Wild
CR7	4	6	10	Conservation purpose	Wild
DON_DIEGO		12	12	Conservation purpose	Wild
DON_DIEGO_CRIOLLO		4	4	Unknown	Wild
EBC06	5	6	11	Conservation purpose	Wild Colombian Amazon
EBC09	4	5	9	Conservation purpose	Wild Colombian Amazon
EBC101	4	5	9	Conservation purpose	Wild Colombian Amazon
EBC119	11	5	16	Conservation purpose	Wild Colombian Amazon
EBC121	3	8	11	Conservation purpose	Wild Colombian Amazon
EBC125	4	5	9	Conservation purpose	Wild Colombian Amazon
EBC130	4	4	8	Conservation purpose	Wild Colombian Amazon
EBC138	6	6	12	Conservation purpose	Wild Colombian Amazon
EBC143	5	5	10	Conservation purpose	Wild Colombian Amazon
EBC144	4	3	7	Conservation purpose	Wild Colombian Amazon
EBC146	4	4	8	Conservation purpose	Wild Colombian Amazon
EBC147	6	5	11	Conservation purpose	Wild Colombian Amazon
EBC148	2	8	10	Conservation purpose	Wild Colombian Amazon
EBC27	6	6	12	Conservation purpose	Wild Colombian Amazon
EBC270	6	6	12	Conservation purpose	Wild Colombian Amazon
EBC279	7		7	Conservation purpose	Wild Colombian Amazon
EBC29	5	4	9	Conservation purpose	Wild Colombian Amazon
EBC48	5	2	7	Conservation purpose	Wild Colombian Amazon
EBC58	4	4	8	Conservation purpose	Wild Colombian Amazon
EBC70	6		6	Conservation purpose	Wild Colombian Amazon
EBC76	5	6	11	Conservation purpose	Wild Colombian Amazon
EBC77	8		8	Conservation purpose	Wild Colombian Amazon
EBC79	5		5	Conservation purpose	Wild Colombian Amazon
EBC91	6	6	12	Conservation purpose	Wild Colombian Amazon
EET12	5	6	11	Conservation purpose	International repository
EET161	5	5	10	Conservation purpose	International repository
EET162	6	5	11	Conservation purpose	International repository
EET17	6	6	12	Conservation purpose	International repository
EET171	6	4	10	Conservation purpose	International repository
EET174	4	4	8	Conservation purpose	International repository
EET182	5	3	8	Conservation purpose	International repository
EET184		3	3	Conservation purpose	International repository
EET19	5	5	10	Conservation purpose	International repository
EET193		3	3	Conservation purpose	International repository
EET228	6	4	10	Conservation purpose	International repository
EET238	7	2	9	Conservation purpose	International repository
EET24	7	1	8	Conservation purpose	International repository
EET248	6	5	11	Conservation purpose	International repository
EET253	6	6	12	Conservation purpose	International repository
EET256	5	4	9	Conservation purpose	International repository
EET262	4	4	8	Conservation purpose	International repository
EET269	5	6	11	Conservation purpose	International repository
EET272		6	6	Conservation purpose	International repository
EET30	4	6	10	Conservation purpose	International repository
EET308		4	4	Conservation purpose	International repository
EET313		5	5	Conservation purpose	International repository
EET332		5	5	Conservation purpose	International repository
EET337		5	5	Conservation purpose	International repository
EET338		5	5	Conservation purpose	International repository
EET352		5	5	Conservation purpose	International repository
EET353		3	3	Conservation purpose	International repository
EET357		4	4	Conservation purpose	International repository
EET374		4	4	Conservation purpose	International repository
EET377	4	6	10	Conservation purpose	International repository
EET387		6	6	Conservation purpose	International repository
EET392		6	6	Conservation purpose	International repository
EET395		4	4	Conservation purpose	International repository
EET397		5	5	Conservation purpose	International repository
EET399		5	5	Conservation purpose	International repository
EET400		3	3	Conservation purpose	International repository
EET409		4	4	Conservation purpose	International repository
EET48	9		9	Conservation purpose	International repository
EET53	7	5	12	Conservation purpose	International repository
EET58	11		11	Conservation purpose	International repository
EET59	3	5	8	Conservation purpose	International repository
EET6	6	5	11	Conservation purpose	International repository
EET61	4	5	9	Conservation purpose	International repository
EET62	5	5	10	Conservation purpose	International repository
EET65	2		2	Conservation purpose	International repository
EET67	6	5	11	Conservation purpose	International repository
EET75	6		6	Conservation purpose	International repository
EET8	6	5	11	Conservation purpose	International repository
EET9	6	3	9	Conservation purpose	International repository
EET95	6	5	11	Conservation purpose	International repository
EET96	6	3	9	Conservation purpose	International repository
F302		2	2	Working	International repository
FBO1		5	5	Conservation purpose	Wild
FBO3		2	2	Conservation purpose	Wild
FCM	2		2	Conservation purpose	Wild
FCM1	2	3	5	Conservation purpose	Wild
FCM10	3	5	8	Conservation purpose	Wild
FCM11	5	4	9	Conservation purpose	Wild
FCM12		7	7	Conservation purpose	Wild
FCM13		8	8	Conservation purpose	Wild
FCM14		6	6	Conservation purpose	Wild
FCM15	6	4	10	Conservation purpose	Wild
FCM17		6	6	Conservation purpose	Wild
FCM19		8	8	Conservation purpose	Wild
FCM2	4	5	9	Conservation purpose	Wild
FCM20	5		5	Conservation purpose	Wild
FCM21		10	10	Conservation purpose	Wild
FCM22		11	11	Conservation purpose	Wild
FCM24	6	5	11	Conservation purpose	Wild
FCM26		10	10	Conservation purpose	Wild
FCM28	5	5	10	Conservation purpose	Wild
FCM29		5	5	Conservation purpose	Wild
FCM3	6		6	Conservation purpose	Wild
FCM30	6	2	8	Conservation purpose	Wild
FCM31	3		3	Conservation purpose	Wild
FCM32	5	5	10	Conservation purpose	Wild
FCM33	8		8	Conservation purpose	Wild
FCM34	1	6	7	Conservation purpose	Wild
FCM35		2	2	Conservation purpose	Wild
FCM36	4		4	Conservation purpose	Wild
FCM37	5	4	9	Conservation purpose	Wild
FCM38		10	10	Conservation purpose	Wild
FCM39		11	11	Conservation purpose	Wild
FCM4	5	6	11	Conservation purpose	Wild
FCM40	7		7	Conservation purpose	Wild
FCM5		8	8	Conservation purpose	Wild
FCM6	5	5	10	Conservation purpose	Wild
FCM7		8	8	Conservation purpose	Wild
FCM8		12	12	Conservation purpose	Wild
FCM9	3	4	7	Conservation purpose	Wild
FEAR12	9		9	Conservation purpose	Wild
FEAR5		10	10	Conservation purpose	Wild
FEC10		8	8	Conservation purpose	Wild
FEC2	8		8	Conservation purpose	Wild
FEC3	5		5	Conservation purpose	Wild
FEL3		5	5	Conservation purpose	Wild
FGA4	6	5	11	Conservation purpose	Wild
FLE	1		1	Conservation purpose	Wild
FLE2	8		8	Conservation purpose	Wild
FLE3	4	4	8	Conservation purpose	Wild
FLE4		8	8	Conservation purpose	Wild
FLORIDA3		6	6	Conservation purpose	International repository
FLORIDA303		6	6	Conservation purpose	International repository
FMA07		4	4	Unknown	Wild
FMC36		4	4	Conservation purpose	Wild
FRT12		4	4	Unknown	Wild
FSA11	4	7	11	Conservation purpose	Wild
FSA12		8	8	Conservation purpose	Wild
FSA13	6	3	9	Conservation purpose	Wild
FSV106	6	4	10	Conservation purpose	Wild
FSV155		5	5	Conservation purpose	Wild
FSV30		5	5	Conservation purpose	Wild
FSV41		3	3	Conservation purpose	Wild
FSV8		3	3	Conservation purpose	Wild
FSV89	8		8	Conservation purpose	Wild
FTA1	5	3	8	Conservation purpose	Wild
FTA2		7	7	Conservation purpose	Wild
FTA33		5	5	Conservation purpose	Wild
FTS02		3	3	Unknown	Wild
GS02	6	4	10	Conservation purpose	International repository
GS06	6	3	9	Conservation purpose	International repository
GS10	6	5	11	Conservation purpose	International repository
GS12	6	5	11	Conservation purpose	International repository
GS29	11		11	Conservation purpose	International repository
GS36	6		6	Conservation purpose	International repository
GS39	6	3	9	Conservation purpose	International repository
GS60	6	4	10	Conservation purpose	International repository
HERRANIA		2	2	Conservation purpose	Wild
HUILAA		4	4	Conservation purpose	Wild
ICA070	3	3	6	Conservation purpose	Wild
ICA1	5	4	9	Conservation purpose	Wild
ICA10		6	6	Conservation purpose	Wild
ICA11	3	4	7	Conservation purpose	Wild
ICA12		10	10	Conservation purpose	Wild
ICA13	5	5	10	Conservation purpose	Wild
ICA16	6	5	11	Conservation purpose	Wild
ICA2	10		10	Conservation purpose	Wild
ICA21	10		10	Conservation purpose	Wild
ICA212	6	6	12	Conservation purpose	Wild
ICA219	5	4	9	Conservation purpose	Wild
ICA3	5	4	9	Conservation purpose	Wild
ICA4	5	4	9	Conservation purpose	Wild
ICA5	4	6	10	Conservation purpose	Wild
ICA6	4	3	7	Conservation purpose	Wild
ICA7	3	4	7	Conservation purpose	Wild
ICA8	6	4	10	Conservation purpose	Wild
ICA9		4	4	Conservation purpose	Wild
ICS1	4	5	9	Conservation purpose	International repository
ICS39	2	5	7	Conservation purpose	International repository
ICS40	6	6	12	Conservation purpose	International repository
ICS48	4	4	8	Conservation purpose	International repository
ICS6	6	5	11	Conservation purpose	International repository
ICS60	5	6	11	Conservation purpose	International repository
ICS78	6	2	8	Conservation purpose	International repository
ICS8	6	4	10	Conservation purpose	International repository
ICS95	6	5	11	Conservation purpose	International repository
ICS95A	5	6	11	Conservation purpose	International repository
ICS98	6	6	12	Conservation purpose	International repository
IMC60		3	3	Conservation purpose	International repository
IMC67		5	5	Conservation purpose	International repository
LOLITA_WALK1	5	10	15	Conservation purpose	Wild
LOLITA_WALK2		5	5	Conservation purpose	Wild
LUKER40		11	11	Conservation purpose	Wild
LUKER50		10	10	Conservation purpose	Wild
MANAURE		13	13	Conservation purpose	Wild
MARTINA	1	8	9	Conservation purpose	International repository
MON1		3	3	Conservation purpose	Wild
NA716	6	3	9	Conservation purpose	International repository
NACIONAL_DEL_ECUADOR		4	4	Conservation purpose	International repository
NANAY34	6		6	Conservation purpose	International repository
PA10		8	8	Conservation purpose	International repository
PA12	6	6	12	Conservation purpose	International repository
PA121		5	5	Conservation purpose	International repository
PA124		11	11	Conservation purpose	International repository
PA13		6	6	Conservation purpose	International repository
PA134	10		10	Conservation purpose	International repository
PA150	2	3	5	Conservation purpose	International repository
PA16	6	1	7	Conservation purpose	International repository
PA169	5	5	10	Conservation purpose	International repository
PA16A	4	3	7	Conservation purpose	International repository
PA18	2	5	7	Conservation purpose	International repository
PA30	9	6	15	Conservation purpose	International repository
PA35		11	11	Conservation purpose	International repository
PA39	5	5	10	Conservation purpose	International repository
PA39A	3	8	11	Conservation purpose	International repository
PA46	6		6	Conservation purpose	International repository
PA5	6	6	12	Conservation purpose	International repository
PA67	5		5	Conservation purpose	International repository
PA7	5		5	Conservation purpose	International repository
PA81	3		3	Conservation purpose	International repository
PENTAGONA_ROJA	15		15	Conservation purpose	Wild
PENTAGONA_VERDE	5		5	Conservation purpose	Wild
PERSEA1	3		3	Conservation purpose	Wild
PERSEA2		6	6	Conservation purpose	Wild
PLAYA		6	6	Conservation purpose	International repository
PLAYA_ALTA	4		4	Conservation purpose	International repository
POBLACION_DON_DIEGO_CARIBIA		12	12	Conservation purpose	Wild
POBLACION_HUILA	9	47	56	Conservation purpose	Wild
POBLACION_HUILA2	13		13	Conservation purpose	Wild
POBLACION_LA_MARINA	20	40	60	Conservation purpose	Wild
POBLACION_TUMACO	21	26	47	Conservation purpose	Wild
PUEBLO_BELLO		13	13	Conservation purpose	Wild
PUEBLO_QUEMAO	6	4	10	Conservation purpose	Wild
R105		5	5	Conservation purpose	International repository
R117		5	5	Conservation purpose	International repository
R13		5	5	Conservation purpose	International repository
R2		5	5	Conservation purpose	International repository
R30	5		5	Conservation purpose	International repository
R41		5	5	Conservation purpose	International repository
RIO_GUAPI	4		4	Conservation purpose	Wild
RO5		6	6	Conservation purpose	Wild
RO7		5	5	Conservation purpose	Wild
SAN_BARTOLO	6		6	Conservation purpose	Wild
SAN_MARTIN		5	5	Conservation purpose	Wild
SC1	5	4	9	Conservation purpose	Wild
SC10	5	2	7	Conservation purpose	Wild
SC11	7	5	12	Conservation purpose	Wild
SC12	6	3	9	Conservation purpose	Wild
SC13	7	4	11	Conservation purpose	Wild
SC14	7	4	11	Conservation purpose	Wild
SC15	6	4	10	Conservation purpose	Wild
SC16	7	3	10	Conservation purpose	Wild
SC17	5	5	10	Conservation purpose	Wild
SC18	8	3	11	Conservation purpose	Wild
SC19	6	4	10	Conservation purpose	Wild
SC1B(TCS47)	2		2	Conservation purpose	Wild
SC2	6	5	11	Conservation purpose	Wild
SC20	7	4	11	Conservation purpose	Wild
SC21	7	3	10	Conservation purpose	Wild
SC22	7	4	11	Conservation purpose	Wild
SC24	7	2	9	Conservation purpose	Wild
SC25	7	5	12	Conservation purpose	Wild
SC26	6	4	10	Conservation purpose	Wild
SC27	3	6	9	Conservation purpose	Wild
SC28	7	4	11	Conservation purpose	Wild
SC29	7	5	12	Conservation purpose	Wild
SC3	7	4	11	Conservation purpose	Wild
SC30	6	5	11	Conservation purpose	Wild
SC31	6	6	12	Conservation purpose	Wild
SC32	7	4	11	Conservation purpose	Wild
SC33	7	6	13	Conservation purpose	Wild
SC34	8	5	13	Conservation purpose	Wild
SC35	10	4	14	Conservation purpose	Wild
SC37	5	5	10	Conservation purpose	Wild
SC38	2	6	8	Conservation purpose	Wild
SC39	7	6	13	Conservation purpose	Wild
SC4	6	4	10	Conservation purpose	Wild
SC40	7	4	11	Conservation purpose	Wild
SC41	5	5	10	Conservation purpose	Wild
SC42	4	5	9	Conservation purpose	Wild
SC43	7	4	11	Conservation purpose	Wild
SC44	8	3	11	Conservation purpose	Wild
SC447		5	5	Conservation purpose	Wild
SC45	6	5	11	Conservation purpose	Wild
SC46	5	4	9	Conservation purpose	Wild
SC47	6	6	12	Conservation purpose	Wild
SC48	5	4	9	Conservation purpose	Wild
SC49	8	4	12	Conservation purpose	Wild
SC5	7	5	12	Conservation purpose	Wild
SC50	8	2	10	Conservation purpose	Wild
SC51	7	4	11	Conservation purpose	Wild
SC53	8	4	12	Conservation purpose	Wild
SC54	8	5	13	Conservation purpose	Wild
SC55	6	3	9	Conservation purpose	Wild
SC56	6	6	12	Conservation purpose	Wild
SC6	5	6	11	Conservation purpose	Wild
SC7	9	6	15	Conservation purpose	Wild
SC8	8	5	13	Conservation purpose	Wild
SC9	6	5	11	Conservation purpose	Wild
SCA12		8	8	Conservation purpose	International repository
SCA6		10	10	Conservation purpose	International repository
SCA9	5	4	9	Conservation purpose	International repository
SCC18		11	11	Conservation purpose	Wild
SCC47	2		2	Conservation purpose	Wild
SCC506		10	10	Conservation purpose	Wild
SCC59		4	4	Conservation purpose	Wild
SCC61		10	10	Conservation purpose	Wild
SCC67	7	3	10	Conservation purpose	Wild
SCS12	6	4	10	Conservation purpose	Wild
SM1	6	6	12	Conservation purpose	Wild
SOPETRAN12	6		6	Conservation purpose	Wild
SOPETRAN506	5		5	Conservation purpose	Wild
SPA10	2	8	10	Conservation purpose	Wild
SPA11		10	10	Conservation purpose	Wild
SPA12		11	11	Conservation purpose	Wild
SPA13		10	10	Conservation purpose	Wild
SPA14	1	10	11	Conservation purpose	Wild
SPA15		11	11	Conservation purpose	Wild
SPA16	5	4	9	Conservation purpose	Wild
SPA17	2	8	10	Conservation purpose	Wild
SPA18		12	12	Conservation purpose	Wild
SPA19	3	7	10	Conservation purpose	Wild
SPA2	2	8	10	Conservation purpose	Wild
SPA20	2	6	8	Conservation purpose	Wild
SPA22		5	5	Conservation purpose	Wild
SPA3		3	3	Conservation purpose	Wild
SPA4	5	5	10	Conservation purpose	Wild
SPA5	4	5	9	Conservation purpose	Wild
SPA6	6	6	12	Conservation purpose	Wild
SPA7	6	4	10	Conservation purpose	Wild
SPA8	5	5	10	Conservation purpose	Wild
SPA9	6	4	10	Conservation purpose	Wild
SUI100	8		8	Conservation purpose	Wild
SUI18	6	6	12	Conservation purpose	Wild
SUI19	2	4	6	Conservation purpose	Wild
SUI2		14	14	Conservation purpose	Wild
SUI24	5	6	11	Conservation purpose	Wild
SUI27	6	6	12	Conservation purpose	Wild
SUI33	4	3	7	Conservation purpose	Wild
SUI35	5	6	11	Conservation purpose	Wild
SUI39	5	3	8	Conservation purpose	Wild
SUI44	5	2	7	Conservation purpose	Wild
SUI46	12		12	Conservation purpose	Wild
SUI49	5	4	9	Conservation purpose	Wild
SUI61		13	13	Conservation purpose	Wild
SUI62	4	11	15	Conservation purpose	Wild
SUI69		10	10	Conservation purpose	Wild
SUI72	4	6	10	Conservation purpose	Wild
SUI75	4	13	17	Conservation purpose	Wild
SUI81	3	5	8	Conservation purpose	Wild
SUI83	4	6	10	Conservation purpose	Wild
SUI9	8		8	Conservation purpose	Wild
SUI96	8		8	Conservation purpose	Wild
SUI96A	11		11	Conservation purpose	Wild
SUI99	4	5	9	Conservation purpose	Wild
TCS01	2		2	Conservation purpose	Wild
TCS03	3		3	Working	Wild
TCS04	4		4	Working	Wild
TCS05	1		1	Working	Wild
TCS06		6	6	Working	Wild
TCS08	5		5	Working	Wild
TCS10	3		3	Working	Wild
TCS11	6		6	Working	Wild
TCS12	3		3	Working	Wild
TCS13	1	3	4	Working	Wild
TCS20	1		1	Working	Wild
TCS42	5		5	Working	Wild
TCS45	2		2	Working	Wild
TCS46	3		3	Working	Wild
TCS47	1		1	Conservation purpose	Wild
THEOBROMA_BICOLOR	5	2	7	Conservation purpose	Wild
TO5		10	10	Conservation purpose	International repository
TRINIDAD	5	6	11	Conservation purpose	International repository
TSA141	5	1	6	Conservation purpose	International repository
TSA634	4	5	9	Conservation purpose	International repository
TSA641	6		6	Conservation purpose	International repository
TSA644	6		6	Conservation purpose	International repository
TSA654	6		6	Conservation purpose	International repository
TSH1188	6	5	11	Conservation purpose	International repository
TSH516	6	3	9	Conservation purpose	International repository
TSH565	6		6	Conservation purpose	International repository
TSH622		5	5	Conservation purpose	International repository
TSH660		3	3	Conservation purpose	International repository
TSH792		4	4	Conservation purpose	International repository
TSH812	2	2	4	Conservation purpose	International repository
TSH942		2	2	Conservation purpose	International repository
TUMACO	6		6	Conservation purpose	Wild
TUMACO2		5	5	Conservation purpose	Wild
TUMACO3	5		5	Conservation purpose	Wild
TUMACO4	3	6	9	Conservation purpose	Wild
TUMACO5	6		6	Conservation purpose	Wild
TUMACO6	4	6	10	Conservation purpose	Wild
TUMACO7	7	3	10	Conservation purpose	Wild
UF12	2	1	3	Conservation purpose	International repository
UF221		10	10	Conservation purpose	International repository
UF273		4	4	Conservation purpose	International repository
UF29	9		9	Conservation purpose	International repository
UF602		5	5	Conservation purpose	International repository
UF613	6		6	Conservation purpose	International repository
UF650	6		6	Conservation purpose	International repository
UF667	4	6	10	Conservation purpose	International repository
UF671		12	12	Conservation purpose	International repository
UF676	1	6	7	Conservation purpose	International repository
UF677	6		6	Conservation purpose	International repository
UF700	4	3	7	Conservation purpose	International repository
UF722	3	6	9	Conservation purpose	International repository
UNKNOWN1	11		11	Conservation purpose	International repository
UNKNOWN2		3	3	Conservation purpose	International repository
VENEZUELA2	6		6	Conservation purpose	International repository
TOTAL	2056	2597	4653
