# Supplementary material for: Assessing genetic redundancy and diversity in Colombian cacao germplasm banks using SNP fingerprinting
Source: Front Plant Sci. 2025 Jul 4;16:1632888. doi: 10.3389/fpls.2025.1632888 (PMC12271136; doi:10.3389/fpls.2025.1632888)
Supplement: Supplementary file 2 [file Table2.xlsx]

## Sheet: Supplementary Table 2
Supplementary Table 2. 96 SNPs and flanking sequences used for KASP genotyping of cacao (Theobroma cacao) germplasm banks
No.	SNP Name	Chr	Position	SNP and flanking sequences
1	TcSNP154	1	47.7 ª	CAAGCAACAAATAGAGTTGGAAAATGTAAGGAACAAATACATGAGCTATGACTATTGTTC[A/T]GAYAGGCCTAGATACCCCGTACCTCCTCCAGAGTGCCTTCTTCAGTAGCAGACAACATTA
2	TcSNP173	1	10.4 ª	GAAGAAGCAGACCGTGATCATGATGGTGAGGTGAGTATTGATGAGTTCATGAGGATGATG[A/C]AGAGAACTACTTACGGCTACTAGAAGTTTCACTTAATGCTGAAGGAAGGGTTGATTGCAG
3	TcSNP281	1	88.7 ª	GGTTTGAAGGGGTTGGGAACCAAGGTCATTGATGAAGAAGACTGAAGTAACTGACCCTAC[T/G]TGGAACTTTGTTAAGTAATTTGAAATTTTGGGTATTTCTATTTAGTTCAGATATTTTGGT
4	TcSNP534	1	48 ª	TGTAAAGAGTGCCATTGTTCAAGTGGATGCAGCGCCTTTTAAGCAATGGTACCTTCAGCA[T/C]TATGGTGTCGACATTGGGAGGAAGAAGAAAACAGCAGCTAAGAAGGAAGCTACTGAGGAA
5	TcSNP591	1	27.8 ª	GGGCGTCGAGAAGACTTCGGCTGCTATTAAGGTCTTGAAACAGATCGGGGCTTATGCGGA[A/C]GTCGAGAAGGCGAAAGATAGCCAGGCCATTCGTCCCGGAAAGGGCAAAATGAGGAATCGC
6	Tcm001s00364652	1	364652 °	TGCAGgAAAAGTACAATTAGAACGACCcTTGTTGCTTCATGGTCAGGACTTGGCTTGCGC[T/C]GGGTGTTGGTCCAGATCGAGGCGGATGATGTAGGgTCTGACGAAGGAACCACAGTAGAGA
7	Tcm001s08353112	1	8353112 °	AGGCCACGAAATAATTAAATTCATAACTTGTCGCATTGTGTATGTTGGAACGACAACGTT[T/G]CCTTCTCAAGATCATGAAGCACCAACATGTTTTGCTGTTGAACGTTGCCAAAGATGGACA
8	Tcm001s36937466	1	36937466 °	CCAACCACAATTCCATCTCTCTCCAATTCCATCAGGAAGTCCAAGGCCTTATTAAGCTTG[T/C]TCTGCTTTTCATAAGCAGCTACCACCAGAGCTACACATTTATCACTAGGCTCAAGACCAG
9	Tcm001s37350335	1	37350335 °	TAACAAGGCTGGAGTGTGTTCTCTTGCCTCCTACaTGAAAGAGCAGCCCTGtACCTTGGT[A/G]GMSGGTTTGCAACAAAAAGGGAGAAAGGGCAAGACAAATATGCATCAAAATTGGTCATTT
10	TcSNP13	2	71.8 ª	CCAAAGCCAGCTCTGACAAGATACAAGGGTGTGATTTGCATGACGGTGATTGGGGGACTG[T/C]GGGTTCCATTGTCTACTGGAGTTATGTGCATGATGGAGAGGCTAAGAAAGCGAAGGAGTT
11	TcSNP380	2	64.1 ª	AGTCTTGACCACAACACATTTCAAAACCATTGCCCCTGGAAGATCGTTTTGATTATATAG[T/C]AGGGGATATGACCACATCTACAATATCAGAGGGCTTTATTTATTTATTTTTTCTCCAAGC
12	TcSNP429	2	1.9 ª	TGGATGGATTATAAAGGTTGAGATGAATGACGCCGGGGAGTTGAAGAACTTGATGGGCTC[A/G]GAAGAATACTCCAAGTTCTGTGAGGAAGAAGATTCAAAGCACTGACCAGATGCCCTGGCC
13	TcSNP1060	2	37.1 ª	CAGTTCTTGATTTTGAGATTGAAGTCCTAACCTTGCACTGAGTACTTGGCACTTGGTAAC[T/C]GTTGGAAGAATATGTAGCCTGAATAAGTCACGTGCCATGAACATATATGGATATTATCGG
14	Tcm002s00846551	2	846551 °	CAAAAACCTTTATTTATTATTATTAGTTTTTTTCCATAGAGAAATGGAGAGCTTGGTACA[T/G]AAGAATCTTAGAAAGGAACTAAAACGAGGAATGGAGCTAGCAAGGAAGCTCCAACTGCAT
15	Tcm002s03985848	2	3985848 °	CTTGGAATGAACGTAGGAACTGGGAGCTTCTTGGACCATGGCAAGGAGCGAGAATTACCA[A/T]AACTACAAAATTCATAACTGGTGGGTTTCACTTATCTGGAACAAAAGACTATTATGTTGA
16	Tcm002s07831310	2	7831310 °	GCCTCAACATTTCGAACCTTTCTCTCAATGGCACGAACCCAGCTTTAGGAGCAACAACAC[T/C]ATAGTTTCCAGCTTTATGGATTAGGACTACACTGGATCCCATATCAGGTCCATGGAGTTT
17	Tcm002s10122518	2	10122518 °	GCTGCAAACTCCACACCAGTAGGACCCCCTCCAACAATTACAAAATGAAGGTTTATCCTT[T/C]GCTCTTCTTCACTTAGTCCAGGAAGGACAGCCTTTTCAAAACAATCAATAACGCTCCTGC
18	Tcm002s34592845	2	34592845 °	AGTACTCGTTTAACCCAAYGACCCCTTCTCTCAGATAATAACtCCcAACCAGTGTCCACA[A/G]GGCCCAATCCAGGTCAAGTTCAGCTGCCACACCTAAGAAGCAATTCAAGTATCTATTGTC
19	Tcm002s35727800	2	35727800 °	GAGATTGGGAATTCGTCAAGAAAAAGTTTGGACACTCCAACATAAGCTCTGCAGCCTTTA[T/C]AGACTCCCGGAATTGCCTGATTTCACCTCCGGGAAGGATCACCCTTGCAGCTTTCCCGCT
20	TcSNP141	3	59.1 ª	CATTCAGATTGACCCAAGTGTTTTGATAGCTGCATTTGTGGGAACAGCTCTGGCCTTTGC[A/G]TGTTTTTCAGGAGCCGCTATGTTAGCAAGGCGCAGAGAGTACCTTTACCTTGGTGGCTTG
21	TcSNP143	3	58.4 ª	GATGGGGCTCCCACTTGAATTCATGCTTGAACTACCAGAAGCAGGATTGGCATGGAAAGC[A/T]GACTGCCTAGATGAACCATCAAGAAGTTTTAATGAAAGAGAGGATGGGCCATTATCACCA
22	TcSNP148	3	62 ª	CGTGGCATCATGCAAAGCCACAAGGTATCCTGCGTTATGCGTCCAGTGCCTGTCAGGTTA[T/C]GCTAGTGAGATTCGACAAGATGAGCAACACCTTGCTCGAACTGCCTTATCAGTCAGCCTA
23	TcSNP290	3	29.2 ª	TAGAGCGCATGATTTGGGATCTCCTGATGTTATAACAATTCGTGCAGATGTTTCAAACGT[T/C]GATGACTGTCAGCGACTTGTTGAGGAAACTGTCAATCATTTTGGGAGATTGGACCATCTG
24	TcSNP363	3	13.4 ª	GGAAGCAATAATTTTCCCGAGAAAGAAATCATGGGAATTTTCATTTGAAAATGCAGGAAA[A/C]AGAAACTGGCCAGGCATAGAGACAGATACAAAATGATAAAAAAAACCTCGGTAGTTGTAA
25	TcSNP703	3	8.4 ª	AGACACTCCTTTTCGAACCATCAACGAGTGCTTCGAGGACTTTGCCAAGAAGATAATTGA[T/C]AATGCCAAAGCAGTGAGCAAGCCAGCGGCAAGCAACAATGCAATATTTGTGCCAACTGCT
26	Tcm003s27017148	3	27017148 °	AGATACCCCTCAAAAACCAAAAGATATGCGCTGTACACTCGTTTCCTGACTCTTCTCCTT[T/C]CATTCTGCACCCCGCTTCtCCTTTTAACTTCTCTTACAATaTATATACATGACAGCAGAA
27	Tcm003s32803814	3	32803814 °	ATAGGGATGATTGATACCTACCTGTTTTGTATTTTCCAAGGATAGTGATAAGGTACCGTT[T/C]ATTTGTTGCCTCAGTCAGTTATTTGATCATTTATTTCCTTCTTGTGGCAAGGCCTCGTGG
28	TcSNP32	4	54.2 ª	TTCCACTTTTGTCAATATAGATCAGTCATGGATGATATTGTGCAAAAATAATACCATAGT[A/T]CTAAGAAATCATGCACATTTTTGTAAATAGGAAGAATCTGCCATGGTAATGTTGTGTTGA
29	TcSNP372	4	63.4 ª	GGAAATTCTGAAGATTGTGAAGGAGAACTTCGATTTCAGACCTGGAATGATTTCTATCAA[A/T]CTTGATCTTAAGAGGGGTGGCAATGGCAGGTTTTTGAAGACTGCTGCCTATGGGCATTTT
30	TcSNP414	4	38.4 ª	ATAAGACTTTAGAGGCAGCAAAACCAATCAGTTTGGAGGTTCCCAAGGTAGCTACAGACT[T/C]AGAGGAGGCTGTTGCTGCAGATAGCGGCAGCCAGTCTGAAGAGATGGTTGTGCCGGAAGT
31	TcSNP519	4	12.9 ª	TCTCACTTCATTCTTCCCACCAGAGGTTTCACTTCTGAGTCACTCACCCCAAAAAGTGAA[A/C]ACAGCATGATTCCTGATGTTCCAGGAACAGTGGCAGCTATTAAGAATCCCACTTCTAAAA
32	TcSNP953	4	11.3 ª	GGGTCTCTAAATGGCACTTGAGGTTGCCAGAGATAAAGCTTCATTCATGCTCCAAGCCAA[A/T]TCTTTGGGCATTCCAGGGTCAAACACCTCAAAAACAAGTTTCTTTATGGCTCAAATCATG
33	Tcm004s00386612	4	386612 °	CCTTTAAAGGCCATGTCCAAACGTGACCTTGATCAAAGGCTTGCCTTGATCAGACCTCCT[A/G]ATACTACCTTTCAAGGTAATTCAATCTCCTCCTCTCTTCTCCTTATAAAATTGTGTGATT
34	Tcm004s02695191	4	2695191 °	CCACCGAGTCCCTGGTAATTGCCTTGGAAACCTATTGGCAATGATACGTGATCAAGCTCC[T/C]AACATTGTAACCCTTGTTGAACAAGAAGCAAGCCATAATGGCCCTTACTTCTTAGGCCGT
35	Tcm004s04980962	4	4980962 °	TTAATGCCATGGATAGTGACTACAAAGTGTGGTATCATTTCTTAGCAGCAAAGATGCTTC[T/C]AGTGAAACACTTAAGTGATGTGACAAAAGATAGAGTGGTCCTTCTATACGCAATTGTGAC
36	Tcm004s20311304	4	20311304 °	CAATAGATGCCAATTTGAGTTTAGAACCGAGCTATTGAAATTGACTAGGAAGACTAGCCT[T/C]ATACTACATCACTTGTTTTCAAACCGACTTGACATTGCCATGGATACTGTATTTTGATTA
37	Tcm004s23094642	4	23094642 °	TGAGTGTAGACTGTAAAAATTGTCGATGCCCTTATCATTGTGGAACTTCAAAGCAGCCCA[T/C]AAACCAATAATACTCAAGATAAAAGCAACACATTGTACTGTAAGATGAACTAATTTTTTG
38	Tcm004s25603617	4	25603617 °	CAATGGAAaGTGTATGAGTTTGTACAGAACCACCGGTAAAAATCCTTCACACCcTTTTCG[A/G]CTTCTTtGAACCACTTTCTTTCTTATCCTCTGCAGCCTTTTTCCTGTCCTTCCTCTCCCT
39	TcSNP64	5	64.6 ª	CCGKTATGCTTATCAAATTCCAATTATGGTATAGGACCATAGTTGATTTAGCTGCAAAAG[A/T]CTCTGCAAAATCATACACCATCATAAACGATATCATCGATGTACTTCCCTGTGATTGATT
40	TcSNP150	5	32.8 ª	ATACCCTTCGACGACTACTGCTGACTTGGGAACACCCACCAGCGTTTTGCCGGCAACATC[T/G]GGTGACTGGTCTGATTTTTCCTCTAATTTTTATCTAGAACTTTGTCAAGCGTTTAAAATA
41	TcSNP522	5	28.4 ª	AGATGGCCTGGGAAGCAGAATCATGGTGACGAGAACAGGTGAAATCAGATGCCCTGCTGT[T/C]CGCTTGTCTGAAGTTCCAGCCAAACACTCAGAAAATGATAAACCTGAGCAGATTAAAATT
42	TcSNP577	5	19.5 ª	CAATTGCAAACATCCGCCATGATGATCATGATGATGATAATGATGAACAGAAAACAAGAT[C/G]AACGGCCACAAATTTAACACAAATTACAAGGGAAAAAAAGGGGAGAAAATARAAAACTCA
43	TcSNP645	5	37.9 ª	TGAAGGCACTGGAGCCCTTTGTGAATTGGCTGGAGGAAGCAGAAGAAGAGGAATAAGTGC[A/G]ATAACAATAATATTATGATCACTTTGAAAAGAAAAGGGGTGAACCCTGTACTTGTTCCTT
44	TcSNP660	5	52.5 ª	TAACATAGCTTCCTACTATCTCGTTGGCATTCCAATTGGTGTTGTGCTTGGATACGTACT[C/G]GACATGGAAGTCAAGGGTGTTTGGATTGGCATGTTGCTAGGAACACTCCTTCAAACTGTT
45	Tcm005s05086606	5	5086606 °	CTCGTTCTTTTTGCTTATTTTTTGCTCTACAATGTTCTTTTATGTCCTGGCAGTTCCTCC[A/G]AGTCTAAAAATGAACATAAGGGCCTTTTTGAAGCCCAAAATGAAGTTAATAACCGATCTG
46	Tcm005s07951625	5	7951625 °	AAGATGAGCCGCAGAAATGGTCCCAAGCTTGAGTTGAAGCTGAACCTATCACCACCAAGG[A/C]TTAATCCAAGAGTGGAATCACCAAGCCGATCAGCAACCGTGTCACCGACATCTCCTCCAA
47	Tcm005s19489604	5	19489604 °	CGCTGTTGGAAGCaTTTGTTAGGACAGATGTtGCTTTTAGAAATGAACTTGATTCTAATC[A/G]TAATTTCAAGAGGGTGACTCAGAAAGATTGGCATCCTGGTTGCACTGCAGCTGctGCCCT
48	Tcm005s30523742	5	30523742 °	GTGCAACAATGTCSTGCTCAGCATCAACTAAATTCTCCTGGTAAAGCAGATATGAATGAT[T/G]TTGGTGAACCTCTGGAATTGAATGCTGGTAACCAGAATGTCTTAGTTTTGTCATTTAATA
49	Tcm005s31040891	5	31040891 °	AACCATAGGAGTTGTATTCACTTTTGGCGATACCACTTCACCAATTGCAAAGATTCCACC[T/C]CCATCTATATTATCCAAaCAGTGTGCAAACATTCTTTTtACTTtCCcAGCTGCAGCTAGT
50	Tcm005s31319407	5	31319407 °	TTACTATGGCTAGTTACCAGTTAATGCCCGTGGTCTATGCTCAATGGTAAACAAAGACAt[T/C]GCAGTCTGAGCAActGCCCTCACAAATGCCATATTTGCAGTCAAAGTCGGAGCATGCCAG
51	Tcm005s38962849	5	38962849 °	ATATTGGCCAAAGTTAACCGCTGCATGGAGAGCAGAGGCGACCcATATGATGATGGTGCA[A/C]GTATCTATCAACTCTTCACGGGTCTGCATTTTAGGCCACCATGGCTCATTTTTCTTGTCA
52	TcSNP309	6	30 ª	ATTCACTCGAGTAAGAAAAAAATTTACATTTTAAGTACAAGAAATTTCCCAAGATGCCTC[T/C]CTTCCACAAACAATATTCAGTCTAAAGCACACCGTCTTCCGTACCATCCCAGTGTTCGTT
53	TcSNP619	6	15.1 ª	GAACAAAAATTGTAAATTAATCTTATGCATGGAGTAATGACCCCACAGCTTTGCAACACC[T/C]CAAAAATGGTGGTTGTCCCTTTGTACATAATGATTCTGGGATGAATCATTTGTCTTTGTA
54	TcSNP994	6	37.2 ª	AACAAACCGAAATATATTCTAGGGAAACTTTGCATTTGCAACCCCTATTTGACTTTCGAT[T/C]TGCTCAGATCTGCTTTTGAATCCTCAACTTCTGAATAGTCAAYATGGGAGGAGGGTTCAG
55	TcSNP1484	6	49.3 ª	AAAACAGTCAAACGGGTCGTCTTGACTTCTTCAGCCGCAGCTGTGTCTATCAACACACTC[A/G]AGGGGACAGATCTGGTCCTGACTGAGAAAGACTGGACCGACGTTGAGTTCTTATCGTCGG
56	Tcm006s16820907	6	16820907 °	GGAAAGCGCCCAGGAGTGTTCCTAACAGGGAAGCGCCAAAGGGAGTTCTTAGCATGGAAA[T/C]GCCTAAGGGCATTCCTAACGTGGAAGCACTTAGAGGCGTTCCTAGCGTGGAGGTGCTCAG
57	Tcm006s22513846	6	22513846 °	GACATATTTTAAATTCTCTGATGCTGGGAACTTTCTCTTTGAAGTTCAATGGCTTAGAAA[T/C]GGTAATCCTGGAACTCTTCTTCTTCTTTTTCTTTGGGCGCGGGTGCATTGGGGTGGGCTT
58	Tcm006s25228227	6	25228227 °	AGAGCTGTCATTTGCTGCAGGTAACAACTGCCTCTCAAGAGTAGCCATTTCATCCTCAGA[T/G]ATACCAGCCTGTTTCAATTTTTCCTTAGCTTCATCGATGTTCTGATCCTTCTGCATCAGA
59	Tcm006s25313704	6	25313704 °	CCATCTCTGTTGAAACTGAGGTCCATGGACCATGCTCTTTCATTTTTGTTAAGCCTGTAG[A/G]GAGATCTTATAAATCTAAATTAGCAAATTGTGTGGTAGGAAAATTAAAGCTCTGTTTGGT
60	Tcm006s25344190	6	25344190 °	GCAAAGATGACATCACGAATGAAGCACTACACTTTTATGAACTCGTGGACGTAAAACTCC[A/C]AACACAAAGATCAGTTGGCAGAAATAGTTGCTTGGTTTCTCCCCTTTCATGCAAGATAAT
61	TcSNP469	7	26.7 ª	AGCCATGGCTCCGAGATCAAAAGCCAGCCCGGTTAACCCGATTTCCGACCCGACTTCCAG[A/G]GAGATCCGTTACCGCGGCGTTCGAAAGCGCCCATGGGGCCGTTACGCGGCGGAGATCCGG
62	TcSNP606	7	51 ª	ATGTGTACAAGTTCACATGTTGAGTGAAAACTAGAATTTCTGTGTGTTAAGCTTGTGCCT[A/G]CATAAAAAGGATAATTGTACAAAATGTTAAAAAGAATAATTTGTGCTTTGCAACGTTTAA
63	TcSNP701	7	18 ª	TGGAAAGACAATTACCTTGGAAGTTGAGAGTTCTGATACCATTGACAATGTAAAAGCTAA[A/G]ATCCAGGACAAGGAAGGTATCCCTCCAGATCAACAGAGGCTGATATTTGCCGGCAAACAG
64	Tcm007s00632521	7	632521 °	GACTCAACTAACTCATCAGAATCTGCATCAGTGTCTGCAACAATTGCAACACATTGGTTC[A/C]AGTCAGCAAGATTACTGTCATTGGCACAAGGCAAGGAATCTACTTGAGTATCAGGAACTT
65	Tcm007s04235015	7	4235015 °	CGTCTTGCAACTTACTTCAGAGAATTGAAACCCTACACCTTAAACGATTGCAAAACTTGC[A/G]TCAACTTGTAAKAGTAGGAGTAGCAGCTGAATCTACATCTCAGGCTCCGATGCTRCCTTC
66	Tcm007s04402504	7	4402504 °	TGCTGTGGCTCCTCTAGGTATTATAACATGCCAAACATGCAAAATCATAGATTAAACAAA[A/G]TTTGACTCATGTTACCAGGGAAGTGCATAAGTTTAAGCAACAGATGAACCATAAAAGAAT
67	Tcm007s04810899	7	4810899 °	CTGCGAAGGCAAACAACATTTGTCAAAAACCACACATCAAACCCCTTGACCAAAAATAGT[T/C]TTCTTATCTGGGTGGTAGGTAGAGAACATTTTCTTCTTGCTTTCTTTACAATGAGAGTTG
68	Tcm007s10339264	7	10339264 °	TACCTTATTATGCCTCAATTAGCATCCGATAAGCTTTATTTATCACCATATCAAAGTATG[A/G]GGTATTTCACTTATGTCCTTAAGAAACCTAGTGGATGGCTTGCCTAGTATTTCAAAACCA
69	Tcm007s22673276	7	22673276 °	TTTAAAGTAAATGAAATAATTTTTTAAAGAATCGAAAATGGTGAACCAAAGAAAAAATTG[A/C]AGACGGAACTCAATGAAGAAAAAAGGGAATAATATTGATAATGGCTATCGAGCTGGTTTA
70	TcSNP131	8	27.5 ª	TATAGCACATGCACTTTGTTTGGGTCTAGCTCCATGGCTTGCTGCAGAGATTCCCATTCT[T/G]GTGGATTCTGGTATGATCAAGCACAAAGATGATGCAGCCTCATCTAATGAGTCTTAGTAT
71	TcSNP139	8	30 ª	AAATCTAATACTAGTAACATTCTAGACCGATATTTATGTCTAGGGAGAAAGACATYTTGA[T/G]TTTGGCTTGGTGGTTCATGTTGATTTTTCTGTTGATACCAAATCAATCAGACCATCGATG
72	TcSNP151	8	43.5 ª	TGAAGCTGGAGGGATTGTGGAGAGTGTTGGTGAGGGTGTGACTGATCTCCAACCAGGTGA[T/C]CATGTTCTCCCCATCTTTACTGGAGAATGCAAGGAGTGTCGCCACTGCTTGTCAGAAGAA
73	TcSNP636	8	24.5 ª	TACTACGTTAACCTAACAGGGGTCAGCGTAGGCAGGGTTCGGGTCCCCATCGCCCCAGAA[A/T]ATATAGCATTTAACCCCAACACCGGGGCGGGGACCATAATCGACTCGGGTACGGTTGTAA
74	TcSNP642	8	46.1 ª	AGCGAGCAGGATGCTCCCCCAAACCTGAGCTTGAGAGCAACGGCATTCGAGATCATCGAC[A/G]ACTTGCGTGAGCGTGTCCACAAAGAGTGTGGAAGAGTCGTCTCTTGCTCTGATATCCTTG
75	Tcm008s00343038	8	343038 °	GCAGGTCGCCATTTAATCTAACTGTTGTCTGCTCACGGTTGAAGGCTTGAAGTAGTAGCT[A/G]TAACTGAAGCAGAGGGCGACAGTAGAGGGAGGAAGAAGATGGAGGACGGGGAGATAGAGG
76	Tcm008s00740874	8	740874 °	GTATCTTCCGTATTGCAAAACAGAGGTTGTTCTTCGTAATATGCAAGGCAAATGGTGGAC[A/T]GTAAATTCTGTCCCAGACTCGAAAGGGCGAGCGGTGCATACCTTTTGTGGAGGCTGGATG
77	Tcm008s03821013	8	3821013 °	TCCCCATCTCTTTGGGTCCCACAAGATAGTGCTGTTGAAAGCAAATCctgaCATATCAAC[A/G]TGAAaCCtACGAAGTCTtttACTTTTCTCaTTtGTGTGCCATCCAATTACTTGACTTCCA
78	Tcm008s05744556	8	5744556 °	ATGAATATGTAGCGGGCTCGAGAGATAACCATTCCATCAGAATTGCTAGCTCCCGGCTCA[T/G]AGTGAGCTGAGCAAGCCGTTCCCTTACTTCCTGTTTCACGTATGGCACCATGCAAAGCCA
79	Tcm008s14607978	8	14607978 °	TGGGCATGATAAGAGAATTGACTGGGTACTCCAAACAAATGTCTATGCAAATGGTGTAAG[T/C]ACCGGAAGAGAAGAGAAATTTTATTTCTGGTTTGATCCAACACAGCAGCACCATTACTAC
80	TcSNP193	9	74.6 ª	GCATAGAAATTCTACGACAGCTCCCTCAATTTTCCTTGTTATCAAAGTTTCCTGTTTAAT[A/C]TCGTTTTCCATTCCTGAAAATGTCTCTGATTCCAAGCTTCTTTGGCAGCCGCCGCAGCAA
81	TcSNP226	9	28.8 ª	AAGCCCAAGGCCCAAGAGCTACGCGATCCGAAGGCAGTGAACCAGGCGCTGAGGTCGGGG[C/G]CACCGGTCCAGACTATCAAGAAATTCGATGCTGGTTCGAACAAGAAAACCGAGGGGCCGG
82	TcSNP242	9	67.5 ª	AGCAATCTTCCTCCGCCAAACAAGCCATCAATCAAACCCTCGTTCCTCTGTCTTCGCCTT[T/C]CTCTTCGTTGCCGTCATCGTCATCGATCTCATCATCTCCATTTTCGGGTTCCTTGCCAAT
83	TcSNP339	9	80.2 ª	ACGACAGAGAAAACCAGACATTGCAAAGGCAAAGGAATTGCTAGGCTGGGAGCCCAAAGT[C/G]AAGTTGCGGGATGGTCTCCCACTCATGGAGGAGGATTTCCGATTGAGGCTAGGAGTCTCC
84	TcSNP341	9	33.6 ª	AATTTGAGTTGATCTAGATTTATACTCGGCTTGTACTCAACAATTATTACTATTTACTTG[A/G]CTAAGGAAAGAGATAGAAGGAAAATTTTGGGGGATTGGTATTGTAAGAAGCCATTTGCTC
85	Tcm009s03673797	9	3673797 °	CAACAACCAAAGTACACTTTGCTCTTGTTACCAAGGCACTTCCCCTTTCATCTTAACCAA[A/G]AAAATGGCTACATCTCTCACTCTTCCAAACCGTACCCTCSCTTCTCTATTCCCTTGTCAC
86	Tcm009s29674603	9	29674603 °	GTTKGAAAAATTCCTTGATCGGTGACAGTTGGGCTTGAAGCAAATATGCGCTCCACACTA[T/G]AGGTTGACGTAAGAAAACGAGTTGTTTTCACAACCTCAGTGACAGTGACATCACTTAGAG
87	TcSNP144	10	0 ª	ACCGACACAGGATTCACCGTGAATGGGGTCAACTATGAAGGCAGCTTGCTATGTGTGGGA[A/C]ATTTGCTCACTTCTTGGGTTCCCAATAAGTTTTCTCAAATTACTCCCGACAGCTTATCTA
88	TcSNP230	10	39.6 ª	CAGCAGAGGCCGAAGACAAAGAAGGGGAGAGGATGTGATCCATCCCCTCAAGGTTTCTTT[A/G]GAAGATCTCTACAACGGAACATCCAAAAAGCTTTCTCTTTCACGCAACATAATTTGCTTC
89	TcSNP546	10	2.9 ª	ACAACATTGCGCTCAAGGGTCTTGCCAAGTTCTTCAAGGAATCGAGCTTAGAAGAGAGAG[A/G]GCATGCTGAGAAACTGATGAAATACCAGAACAAACGAGGTGGAAAAGTGAAGCTGCAGTC
90	TcSNP560	10	19.2 ª	GAGGCAGAGAAATACAAGGCCGAGGATGAGGAGCACAAGAAGAAGGCGGAGGCCAAGAAT[T/G]CTTTGGAGAACTACGCCTATAACATGAGGAACACTGTCAAGGATGAGAAGATTGGCTCAA
91	TcSNP723	10	48 ª	AAATTGGAACCCCACCTCAAACCATGCTCATGGCCATGGATACTAGCAATGATGCTGCTT[T/G]GTTACCTTGCTCAGGCTGCCTTGGCTGCTCTTCTAGTGTTTTCGACAATGCTAAATCAAC
92	Tcm010s02045420	10	2045420 °	GCCGGAACGGCAGCGCTATCCCCCTCTCCTGCGATCACAAGGTAAGAGATTTTACTTTAT[T/G]TTAAATTCCATGTACTTCCATTGAAATGAAAATAGGATCATTTAAATATTTATTTATTTT
93	Tcm010s03831523	10	3831523 °	CCCTTCTTGTTGTTGCAGCTATTATCAGGAAGCAGTTGCTAAGGAAGACCAAGAGGACAT[A/G]TTTTATTCGATTTCTTCTTtGTTTTCTGGATTTGTATTTAAACCCGAAGTTCTTTTGTTT
94	Tcm010s04089189	10	4089189 °	CATGCAGCATAGGGTGCTGGATTTTTCTCTCTAAGATGAAGATAAaGTCTCAAAGGATCT[A/G]CTTGCCcAATGGTTTTtCTAATGCAAGTCGTGAGGCAGAGCTCATAGCTTTCTCCATCTT
95	Tcm010s23368926	10	23368926 °	AAAGTTTAAAGTACACGAGATGCAAGTAAGTACTTCCGTATCATAAATCTAATCTCTTAT[A/G]TCATAAAAGTTAAAATGGAGATTTTTAAGTTTGAGCAAATTCTAACCATTGGGTACTTGA
96	Tcm010s23664987	10	23664987 °	CCCCWACAAATTGGCTGGTGCTTGTYCAAMGGAGACTGACCTTATAAGKTTCCCTCCAAA[A/T]CCTAGTTAGGGGGTGTTGTGAATTCAGAAAAATAAATAAGCAACTCATGCTTACTTTAAT
	ª Position of SNP is based on a consensus map (Allegre et al. 2011)
	º Position of SNP is based on Matina 1.6 V1.1 (Gutierrez et al. 2021)
