# Supplementary material for: Assessing genetic redundancy and diversity in Colombian cacao germplasm banks using SNP fingerprinting
Source: Front Plant Sci. 2025 Jul 4;16:1632888. doi: 10.3389/fpls.2025.1632888 (PMC12271136; doi:10.3389/fpls.2025.1632888)
Supplement: Supplementary file 3 [file Table3.xlsx]

## Sheet: Supplementary Table 3
Supplementary Table 3. Reference samples representing 10 cacao germplasm groups.
No.	Clone name	Group/Population	Source
1	IMC 12	Iquitos (IMC)	CRC, Trinidad
2	IMC 2	Iquitos (IMC)	CRC, Trinidad
3	IMC 42	Iquitos (IMC)	CRC, Trinidad
4	IMC 47	Iquitos (IMC)	CRC, Trinidad
5	IMC 53	Iquitos (IMC)	CRC, Trinidad
6	IMC 55	Iquitos (IMC)	CRC, Trinidad
7	IMC 60	Iquitos (IMC)	CRC, Trinidad
8	IMC 63	Iquitos (IMC)	CRC, Trinidad
9	IMC 67	Iquitos (IMC)	CRC, Trinidad
10	IMC 96	Iquitos (IMC)	CRC, Trinidad
11	La Gloria 5	Nacional	INIAP, Ecuador
12	La Gloria 6	Nacional	INIAP, Ecuador
13	La Gloria 9	Nacional	INIAP, Ecuador
14	La Gloria 17	Nacional	INIAP, Ecuador
15	La Gloria 18	Nacional	INIAP, Ecuador
16	EET 12	Nacional	CATIE, Costa Rica
17	MO 76	Nacional	CATIE, Costa Rica
18	UF 722	Nacional	CATIE, Costa Rica
19	UF 712	Nacional	CATIE, Costa Rica
20	UF 20	Nacional	CATIE, Costa Rica
21	RB 29	Purus	CATIE, Costa Rica
22	RB 33	Purus	CATIE, Costa Rica
23	RB 37	Purus	CATIE, Costa Rica
24	RB 39	Purus	CATIE, Costa Rica
25	RB 41	Purus	CATIE, Costa Rica
26	RB 43	Purus	CATIE, Costa Rica
27	RB 45	Purus	CATIE, Costa Rica
28	RB 46	Purus	CATIE, Costa Rica
29	RB 47	Purus	CATIE, Costa Rica
30	RB 49	Purus	CATIE, Costa Rica
31	NA 232	Nanay	CRC, Trinidad
32	NA 46	Nanay	CRC, Trinidad
33	NA 507	Nanay	CRC, Trinidad
34	NA 670	Nanay	CRC, Trinidad
35	NA 702	Nanay	CRC, Trinidad
36	NA 74	Nanay	CRC, Trinidad
37	NA 802	Nanay	CRC, Trinidad
38	NA 84	Nanay	CRC, Trinidad
39	NA 937	Nanay	CRC, Trinidad
40	NA 95	Nanay	CRC, Trinidad
41	PA 118	Maranon (PA)	CRC, Trinidad
42	PA 121	Maranon (PA)	CRC, Trinidad
43	PA 16	Maranon (PA)	CRC, Trinidad
44	PA 168	Maranon (PA)	CRC, Trinidad
45	PA 169	Maranon (PA)	CRC, Trinidad
46	PA 289	Maranon (PA)	CRC, Trinidad
47	PA 294	Maranon (PA)	CRC, Trinidad
48	PA 296	Maranon (PA)	CRC, Trinidad
49	PA 124	Maranon (PA)	CRC, Trinidad
50	PA 5	Maranon (PA)	CRC, Trinidad
51	SCA 6	Contamana (SCA)	CRC, Trinidad
52	U 11	Contamana (SCA)	ICT, Peru
53	U 15	Contamana (SCA)	ICT, Peru
54	U 19	Contamana (SCA)	ICT, Peru
55	U 35	Contamana (SCA)	ICT, Peru
56	U 39	Contamana (SCA)	ICT, Peru
57	U 48	Contamana (SCA)	ICT, Peru
58	U 52	Contamana (SCA)	ICT, Peru
59	U 55	Contamana (SCA)	ICT, Peru
60	U 69	Contamana (SCA)	ICT, Peru
61	LCTEEN 120	Curaray	INIAP, Ecuador
62	LCTEEN 38	Curaray	INIAP, Ecuador
63	LCTEEN 36	Curaray	INIAP, Ecuador
64	LCTEEN 399	Curaray	INIAP, Ecuador
65	LCTEEN 395	Curaray	INIAP, Ecuador
66	LCTEEN 264	Curaray	INIAP, Ecuador
67	LCTEEN 23	Curaray	INIAP, Ecuador
68	LCTEEN 121	Curaray	INIAP, Ecuador
69	LCTEEN 254	Curaray	INIAP, Ecuador
70	LCTEEN 30	Curaray	INIAP, Ecuador
71	GU 134/B	Guiana	CIRAD, French Guiana
72	GU 214/A	Guiana	CIRAD, French Guiana
73	GU 116/A	Guiana	CIRAD, French Guiana
74	GU 138/A	Guiana	CIRAD, French Guiana
75	GU 143/A	Guiana	CIRAD, French Guiana
76	GU 315/A	Guiana	CIRAD, French Guiana
77	B 7	Guiana	CIRAD, French Guiana
78	KER 9	Guiana	CIRAD, French Guiana
79	KER 5	Guiana	CIRAD, French Guiana
80	KER 1/L	Guiana	CIRAD, French Guiana
81	Matina 1-6	Amelonado	CATIE, Costa Rica
82	Amelonado 15	Amelonado	CATIE, Costa Rica
83	Madagas 02	Amelonado	USDA ARS SPCL
84	Madagas 04	Amelonado	USDA ARS SPCL
85	Madagas 05	Amelonado	USDA ARS SPCL
86	Madagas 08	Amelonado	USDA ARS SPCL
87	Somia 12	Amelonado	USDA ARS SPCL
88	Somia 13	Amelonado	USDA ARS SPCL
89	Somia 20	Amelonado	USDA ARS SPCL
90	Somia 21	Amelonado	USDA ARS SPCL
91	Madagas 01	Criollo	USDA ARS SPCL
92	Madagas 03	Criollo	USDA ARS SPCL
93	Madagas 06	Criollo	USDA ARS SPCL
94	Madagas 07	Criollo	USDA ARS SPCL
95	Madagas 11	Criollo	USDA ARS SPCL
96	Madagas 12	Criollo	USDA ARS SPCL
97	Somia 15	Criollo	USDA ARS SPCL
98	Somia 17	Criollo	USDA ARS SPCL
99	Criollo 13	Criollo	CATIE, Costa Rica
100	Criollo 22	Criollo	CRC, Trinidad
The reference accessions were based on previously examined result using SSR or SNP markers. The population membership of the reference accessions were reported in the following literatures: Nanay, Iquitos, Mararon, Contamana, Purus, Curaray and Nacional (Guitierrez et al., 2021; Zhang et al., 2009; Motamayor et al., 2008) Guiana (Lachenaud and Zhang, 2008) Amelonado, Criollo (Li et al., 2021)
