# Supplementary material for: Assessing genetic redundancy and diversity in Colombian cacao germplasm banks using SNP fingerprinting
Source: Front Plant Sci. 2025 Jul 4;16:1632888. doi: 10.3389/fpls.2025.1632888 (PMC12271136; doi:10.3389/fpls.2025.1632888)
Supplement: Supplementary file 4 [file Table4.xlsx]

## Sheet: Supplementary Table 4
Supplementary Table 4. 4653 samples genotyped with 77 SNPs after QC filtering.
Name	Gene bank	TcSNP13	TcSNP32	TcSNP64	TcSNP131	TcSNP139	TcSNP141	TcSNP143	TcSNP144	TcSNP148	TcSNP150	TcSNP154	TcSNP173	TcSNP226	TcSNP230	TcSNP242	TcSNP281	TcSNP290	TcSNP309	TcSNP339	TcSNP341	TcSNP363	TcSNP372	TcSNP380	TcSNP414	TcSNP429	TcSNP519	TcSNP522	TcSNP534	TcSNP546	TcSNP560	TcSNP577	TcSNP591	TcSNP619	TcSNP636	TcSNP642	TcSNP645	TcSNP703	TcSNP723	TcSNP953	TcSNP994	TcSNP1060	Tcm001s08353112	Tcm001s36937466	Tcm001s37350335	Tcm002s00846551	Tcm002s07831310	Tcm002s10122518	Tcm002s34592845
830703_1132	Palmira	0 0	A T	T T	G T	G T	G G	A T	A A	C T	G G	A A	0 0	C G	A A	C T	T T	T T	C T	C C	A G	A C	A T	C C	C T	A G	A A	C C	C T	0 0	G G	G G	C C	C T	T T	A G	0 0	C T	T T	A T	T T	C C	0 0	C T	A A	G G	C T	T T	G G
830703_1133	Palmira	T T	A T	T T	G T	G T	G G	A T	A A	C T	G G	A A	0 0	C G	A A	C T	T T	T T	C T	C C	A G	A C	A T	0 0	C T	A G	A A	C C	C T	A A	G G	G G	0 0	C T	T T	A G	0 0	C T	T T	A T	T T	C C	T T	C T	A A	G G	C T	T T	G G
830703_1135	Palmira	T T	A T	T T	0 0	G T	A G	A A	A C	C T	G T	A T	A C	C C	A A	C C	G T	T T	C T	C G	A A	A C	A A	T T	C C	G G	A A	C C	C T	A G	G T	C G	C C	C T	T T	G G	A A	C C	G G	A A	T T	C C	G T	C C	G G	T T	C T	C C	A A
830703_1136	Palmira	T T	A T	0 0	G T	G T	A G	0 0	A C	C T	G T	0 0	0 0	C C	A A	0 0	G T	T T	C T	C G	A A	A C	A A	T T	C C	G G	A A	C C	C T	A G	G T	C G	0 0	C T	T T	G G	A A	C C	G G	A A	T T	C C	0 0	C C	0 0	0 0	0 0	C T	A A
830704_1137	Palmira	C T	A T	T T	G T	T T	G G	A A	A A	T T	G G	A A	C C	C C	A G	C T	T T	C C	T T	C C	G G	A C	A T	C C	C T	A G	A A	C C	C T	A A	G G	C G	C C	C C	A T	A A	G G	C T	G T	T T	T T	C C	G T	C T	A A	G G	C T	T T	G G
830704_1138	Palmira	C T	A T	T T	G T	T T	G G	A A	A A	T T	G G	A A	C C	C C	A G	C T	T T	C C	T T	C C	G G	A C	A T	C C	C T	A G	A A	C C	C T	A A	G G	C G	C C	C C	A T	A A	G G	C T	G T	T T	T T	C C	G T	C T	A A	G G	C T	T T	G G
830706_1144	Palmira	C T	A A	T T	T T	G G	G G	A T	A C	C T	G T	T T	A C	C C	A A	C C	G T	C T	C T	C C	G G	C C	A T	C T	C T	G G	A C	C C	C C	G G	G T	C C	C C	C T	A T	A G	A A	C T	G G	A A	C T	C C	T T	C T	A G	G G	C T	T T	A A
830706_1145	Palmira	C T	A A	T T	T T	G G	G G	A T	A C	C T	G T	T T	A C	C C	A A	C C	G T	0 0	C T	C C	G G	C C	A T	C T	C T	G G	A C	C C	C C	G G	G T	C C	C C	C T	A T	A G	A A	C T	G G	A A	C T	C C	T T	C T	A G	G G	C T	T T	A A
830706_1146	Palmira	C T	A A	T T	T T	G G	G G	A T	A C	C T	G T	T T	A C	C C	A A	C C	G T	0 0	C T	C C	G G	C C	A T	C T	C T	G G	A C	C C	C C	G G	G T	C C	C C	C T	A T	A G	A A	C T	G G	A A	C T	C C	T T	C T	A G	G G	C T	T T	A A
830706_1147	Palmira	C T	A A	T T	T T	G G	G G	A T	A C	C T	G T	T T	A C	C C	A A	C C	G T	C T	C T	C C	G G	C C	A T	C T	C T	G G	A C	C C	C C	G G	G T	C C	C C	C T	A T	A G	A A	C T	G G	A A	C T	C C	T T	C T	A G	G G	C T	T T	A A
830710_1148	Palmira	C T	A T	T T	G G	T T	A G	A A	A C	T T	G T	T T	C C	C G	G G	C T	G T	T T	T T	C G	G G	A C	A T	C T	C C	G G	A A	C C	C C	A A	G G	C C	C C	C C	T T	A G	A G	C T	G T	A A	C T	C T	G T	C T	A G	G T	C T	C T	A G
830710_1149	Palmira	C T	A T	T T	G G	T T	A G	A A	A C	T T	G T	T T	C C	C G	G G	C T	G T	T T	T T	C G	G G	A C	A T	C T	C C	G G	A A	C C	C C	A A	G G	C C	C C	C C	T T	A G	A G	C T	G T	A A	C T	C T	G T	C T	A G	G T	C T	C T	A G
830710_1150	Palmira	C T	A T	T T	G G	T T	A G	A A	A C	T T	G T	T T	C C	C G	G G	C T	G T	T T	T T	C G	G G	A C	A T	C T	C C	G G	A A	C C	C C	A A	G G	C C	C C	C C	T T	A G	A G	C T	G T	A A	C T	C T	G T	C T	A G	G T	C T	C T	A G
830710_1151	Palmira	C T	A T	T T	G G	T T	A G	A A	A C	T T	G T	T T	C C	C G	G G	C T	G T	T T	T T	C G	G G	A C	A T	C T	C C	G G	A A	C C	C C	A A	G G	C C	C C	C C	T T	A G	A G	C T	G T	A A	C T	C T	G T	C T	A G	G T	C T	C T	A G
830710_1152	Palmira	C T	A T	T T	G G	T T	A G	A A	A C	T T	G T	T T	C C	C G	G G	C T	G T	T T	T T	C G	G G	A C	A T	C T	C C	G G	A A	C C	C C	A A	G G	C C	C C	C C	T T	A G	A G	C T	G T	A A	C T	C T	G T	C T	A G	G T	C T	C T	A G
830711_1507	Palmira	C C	A T	T T	0 0	T T	G G	A A	A C	C T	G G	T T	A A	C G	A A	C C	G G	T T	T T	G G	G G	A C	A A	C T	C T	G G	A A	C C	C C	A G	G T	G G	A C	C C	T T	A G	A A	C C	G G	A T	T T	C C	G T	C C	G G	T T	T T	T T	A A
830711_1508	Palmira	C T	A T	T T	G T	G T	A G	A A	C C	C T	G T	A T	A C	C G	A G	C C	G T	T T	C T	C C	A G	A A	A A	C T	C C	G G	A A	C C	C T	A G	G G	C G	C C	C T	T T	A G	A A	C T	G G	A A	T T	C C	T T	C C	G G	T T	C T	C T	A A
830711_1509	Palmira	T T	T T	A A	T T	G G	G G	T T	C C	C C	T T	A A	A C	C C	A A	C C	T T	T T	T T	C C	A A	A A	A A	C C	C C	G G	A C	T T	T T	G G	T T	C G	A C	T T	T T	G G	A A	T T	G G	A A	T T	C C	G T	T T	A A	G G	T T	T T	G G
830711_1510	Palmira	C T	A T	A T	0 0	T T	G G	A A	C C	C T	G T	T T	A C	C C	A G	C C	0 0	T T	T T	C G	A A	A C	A A	T T	C T	G G	A A	C C	C C	G G	T T	G G	A C	C T	T T	A G	A A	C C	G G	A T	C T	C C	G T	C C	G G	T T	T T	C T	A A
830711_1511	Palmira	T T	T T	A A	T T	G G	G G	T T	C C	C C	T T	A A	A C	C C	A A	C C	T T	C C	T T	C C	A A	A A	A A	C C	C C	G G	A C	T T	T T	G G	T T	C G	A C	T T	T T	G G	A A	T T	G G	A A	T T	C C	G T	T T	A A	G G	T T	T T	G G
830713_1153	Palmira	T T	A A	A T	T T	G T	G G	A A	A C	T T	G G	A T	C C	C C	A G	C C	G T	C T	T T	C G	G G	A C	A T	C T	C T	G G	A A	C C	C C	A A	G G	C G	C C	T T	A A	G G	G G	T T	G T	T T	C T	C C	T T	C T	A G	G T	T T	C T	A G
830713_1154	Palmira	0 0	A T	A T	T T	G T	G G	A A	C C	C T	G T	0 0	C C	G G	A G	C C	G T	C T	T T	C C	G G	A C	A T	C C	C T	G G	A A	C C	C C	A A	0 0	C C	C C	C T	A A	G G	A G	C T	G T	A A	T T	C T	T T	C T	A G	G T	T T	C T	A G
830713_1155	Palmira	C T	A A	T T	T T	T T	G G	A A	C C	C T	G T	A T	C C	C G	A G	C C	T T	T T	T T	C G	G G	A C	A T	C C	C T	G G	A A	C C	C C	A A	G G	C C	C C	T T	A T	G G	A G	C T	G T	T T	C C	C C	T T	T T	A G	G T	T T	C T	A G
830713_1156	Palmira	C T	A A	T T	0 0	T T	G G	A A	C C	C T	G T	A T	C C	C G	A G	C C	T T	T T	T T	C G	G G	A C	A T	C C	C T	G G	A A	C C	C C	A A	G G	C C	C C	T T	A T	G G	A G	C T	G T	T T	C C	C C	0 0	T T	A G	G T	T T	C T	A G
830713_1157	Palmira	T T	A T	A T	T T	T T	G G	A A	A C	C T	G G	A T	C C	G G	A G	C C	G T	T T	T T	C C	G G	A C	A T	C T	C T	A G	A A	C C	C C	A A	G G	G G	C C	C T	A T	A G	G G	C T	G T	T T	C T	C T	T T	C T	A G	G G	T T	C T	A G
830713_1158	Palmira	C T	A A	T T	T T	T T	G G	A A	C C	C T	G T	A T	C C	C G	A G	C C	T T	T T	T T	C G	G G	A C	A T	C C	C T	G G	A A	C C	C C	A A	G G	C C	C C	T T	A T	G G	A G	C T	G T	T T	C C	C C	T T	T T	A G	G T	T T	C T	A G
830714_1159	Palmira	T T	A T	T T	T T	G T	G G	A T	C C	C C	G T	T T	C C	C C	0 0	C C	G T	T T	C T	C C	A A	A A	A T	C T	C C	G G	A C	C T	C C	G G	T T	C G	C C	C C	T T	A A	A G	C C	G G	A A	0 0	C C	G T	C T	A G	G T	T T	C T	A G
830714_1160	Palmira	C T	A T	A T	G T	G T	G G	A T	C C	C T	G T	A A	A C	C C	A G	C C	T T	T T	C T	C C	A G	A C	A T	C T	C T	G G	A C	C T	C T	A G	G T	C C	A C	T T	T T	A A	A G	C T	G T	A T	C T	C C	G T	0 0	A A	G G	C T	T T	A G
830714_1162	Palmira	T T	A T	T T	T T	G T	G G	A T	C C	C C	G T	T T	C C	C C	A G	C C	0 0	T T	C T	C C	A A	A A	A T	C T	C C	G G	A C	C T	C C	G G	T T	0 0	C C	C C	T T	A A	A G	C C	G G	A A	C T	C C	G T	0 0	A G	0 0	T T	C T	A G
830723_1190	Palmira	C T	T T	A A	T T	G T	G G	A T	A C	C T	G T	A T	A C	C C	A A	C T	G T	T T	C T	C G	A A	A C	A A	T T	C C	G G	A C	C T	C T	G G	G T	G G	C C	C T	T T	A A	A A	C C	G G	A A	T T	C C	T T	C T	A G	G G	C T	C T	A A
830723_1191	Palmira	C T	T T	A A	T T	G T	G G	A T	A C	C T	G T	A T	A C	C C	A A	C T	G T	T T	C T	C G	A A	A C	A A	T T	C C	G G	A C	C T	C T	G G	G T	G G	C C	C T	T T	A A	A A	C C	G G	A A	T T	C C	T T	C T	A G	G G	C T	C T	A A
830723_1192	Palmira	T T	T T	A T	T T	T T	G G	A T	A C	C C	G G	A T	A A	C C	A A	C T	T T	T T	T T	C G	A A	A C	A A	T T	C T	G G	A A	C C	C T	A G	G T	G G	A A	C T	A T	A A	A A	C C	G G	A A	C T	C T	G G	T T	G G	T T	C C	C C	A A
830723_1193	Palmira	C T	T T	A A	T T	G T	G G	A T	A C	C T	G T	A T	A C	C C	A A	C T	G T	T T	C T	C G	A A	A C	A A	T T	C C	G G	A C	C T	C T	G G	G T	G G	C C	C T	T T	A A	A A	C C	G G	A A	T T	C C	T T	C T	A G	G G	C T	C T	A A
830723_1194	Palmira	C T	T T	A A	T T	G T	G G	A T	A C	C T	G T	A T	A C	C C	A A	C T	G T	T T	C T	C G	A A	A C	A A	T T	C C	G G	A C	C T	C T	G G	G T	G G	C C	C T	T T	A A	A A	C C	G G	A A	T T	C C	T T	C T	A G	G G	C T	C T	A A
830725_2514	Palmira	T T	A T	A A	G T	G T	A G	A T	C C	C T	T T	A A	A A	C G	A A	C C	T T	T T	C T	C C	A G	A A	A T	T T	C C	G G	A A	T T	T T	G G	G T	C C	A C	T T	T T	A A	A A	C C	G G	A A	C T	C T	G G	T T	A A	G G	C C	T T	A A
830725_2515	Palmira	T T	A T	A A	G T	G T	A G	A T	C C	C T	T T	A A	A A	C G	A A	C C	T T	T T	C T	C C	A G	A A	A T	T T	C C	G G	A A	T T	T T	G G	G T	C C	A C	T T	T T	A A	A A	C C	G G	A A	C T	C T	G G	T T	A A	G G	C C	T T	A A
830725_2516	Palmira	T T	A T	A A	G T	G T	A G	A T	C C	C T	T T	A A	A A	C G	A A	C C	T T	T T	C T	C C	A G	A A	A T	T T	C C	G G	A A	T T	T T	G G	G T	C C	A C	T T	T T	A A	A A	C C	G G	A A	C T	C T	G G	T T	A A	G G	C C	T T	A A
830725_2517	Palmira	T T	0 0	A A	G T	0 0	0 0	A T	C C	C T	T T	0 0	A A	0 0	A A	C C	T T	T T	C T	C C	A G	A A	A T	T T	C C	G G	A A	T T	T T	G G	G T	0 0	A C	T T	T T	A A	A A	C C	G G	0 0	C T	C T	G G	T T	A A	G G	C C	T T	A A
830725_2518	Palmira	T T	A T	A A	G T	G T	A G	A T	C C	C T	T T	A A	A A	C G	A A	C C	T T	T T	C T	C C	A G	A A	A T	T T	C C	G G	A A	T T	T T	G G	G T	C C	A C	T T	T T	A A	A A	C C	G G	A A	0 0	C T	G G	T T	A A	G G	C C	T T	A A
830725_2519	Palmira	T T	A T	A A	G T	G T	A G	A T	C C	0 0	T T	A A	A A	C G	A A	C C	T T	T T	C T	C C	A G	A A	A T	T T	C C	G G	A A	T T	T T	G G	G T	C C	A C	T T	T T	A A	A A	C C	G G	A A	C T	C T	G G	T T	A A	G G	C C	T T	A A
830729_662	Palmira	C T	A T	T T	G T	T T	G G	A T	C C	T T	G T	A A	A C	C C	A G	C C	T T	C T	C T	C C	A G	A C	A T	C C	C T	A G	A A	C C	C T	A A	G G	C G	C C	T T	A T	A A	G G	C T	G G	A T	T T	C C	T T	C T	A A	G G	T T	T T	G G
830729_663	Palmira	C T	0 0	T T	0 0	T T	G G	A A	A A	T T	G G	A T	0 0	C C	G G	C C	T T	C C	T T	C C	0 0	C C	T T	C C	T T	A G	A A	C C	C C	A A	G G	C G	C C	C T	A T	0 0	A A	T T	G T	A T	T T	T T	G T	C T	A A	G G	0 0	T T	G G
830729_664	Palmira	C T	A A	T T	T T	T T	G G	A A	A A	T T	G G	A T	C C	C C	G G	C C	T T	C C	T T	C C	G G	C C	T T	C C	T T	A G	A A	C C	C C	A A	G G	C G	C C	C T	A T	G G	A A	T T	G T	A T	T T	T T	G T	C T	A A	G G	C C	T T	G G
830729_665	Palmira	C T	A A	T T	T T	T T	G G	A A	A A	T T	G G	A T	C C	C C	G G	C C	T T	C C	T T	C C	G G	C C	T T	C C	T T	A G	A A	C C	C C	A A	G G	C G	C C	C T	A T	G G	A A	T T	G T	A T	T T	T T	G T	C T	A A	G G	C C	T T	G G
830729_666	Palmira	C T	A A	T T	T T	T T	G G	A A	A A	T T	G G	A T	C C	C C	G G	C C	T T	C C	T T	C C	G G	C C	T T	C C	T T	A G	A A	C C	C C	A A	G G	C G	C C	C T	A T	G G	A A	T T	G T	A T	T T	T T	G T	C T	A A	G G	C C	T T	G G
830729_667	Palmira	C T	A A	T T	T T	T T	G G	A A	A A	T T	G G	A T	C C	C C	G G	C C	T T	C C	T T	C C	G G	C C	T T	C C	T T	A G	A A	C C	C C	A A	G G	C G	C C	C T	A T	G G	A A	T T	G T	A T	T T	T T	G T	C T	A A	G G	C C	T T	G G
830736_1	Palmira	C T	A A	T T	G T	T T	G G	A T	C C	C T	G G	T T	C C	C G	G G	C T	T T	C T	T T	C C	A G	C C	T T	C T	T T	A A	A A	C C	C C	A G	G T	G G	C C	C T	T T	A G	G G	T T	T T	T T	C T	C C	T T	C T	A A	G G	C T	T T	A G
830736_2	Palmira	C T	A A	T T	G T	T T	G G	A T	C C	C T	G G	T T	C C	C G	G G	C T	T T	C T	T T	C C	A G	C C	T T	C T	T T	A A	A A	C C	C C	A G	G T	G G	C C	C T	T T	A G	G G	T T	T T	T T	C T	C C	T T	C T	A A	G G	C T	T T	A G
830736_3	Palmira	C T	A A	T T	G T	T T	G G	A T	C C	C T	G G	T T	C C	C G	G G	C T	T T	C T	T T	C C	A G	C C	T T	C T	T T	A A	A A	C C	C C	A G	G T	G G	C C	C T	T T	A G	G G	T T	T T	T T	C T	C C	T T	C T	A A	G G	C T	T T	A G
830736_4	Palmira	0 0	A A	T T	G T	T T	G G	A T	C C	C T	G G	0 0	C C	C G	G G	C T	T T	C T	T T	C C	A G	C C	T T	C T	T T	A A	A A	C C	C C	A G	G T	G G	C C	C T	T T	A G	G G	T T	T T	0 0	C T	C C	T T	0 0	A A	G G	C T	T T	A G
830736_5	Palmira	C T	A A	T T	G T	T T	G G	A T	C C	C T	G G	T T	C C	C G	G G	C T	T T	C T	T T	C C	A G	C C	T T	C T	T T	A A	A A	C C	C C	A G	G T	G G	C C	C T	T T	A G	G G	T T	T T	T T	C T	C C	T T	C T	A A	G G	C T	T T	A G
830736_6	Palmira	T T	A A	T T	G T	G G	A A	A A	A A	T T	G G	A A	A A	G G	G G	C T	T T	T T	T T	C C	G G	C C	T T	C C	C C	G G	A A	C C	T T	A A	G G	C C	A A	C C	T T	A A	G G	T T	T T	A A	C C	T T	G G	T T	A A	G G	C C	T T	G G
830736_7	Palmira	C T	A A	T T	G T	T T	G G	A T	C C	C T	G G	T T	C C	C G	G G	C T	T T	C T	T T	C C	A G	C C	T T	C T	T T	A A	A A	C C	C C	A G	G T	G G	C C	C T	T T	A G	G G	T T	T T	T T	C T	C C	T T	C T	A A	G G	C T	T T	A G
830740_1675	Palmira	C T	A T	T T	G G	T T	A G	A A	A C	T T	G T	T T	C C	C G	G G	C T	G T	T T	T T	C G	G G	A C	A T	C T	C C	G G	A A	C C	C C	A A	G G	C C	C C	C C	T T	A G	A G	C T	G T	A A	C T	C T	G T	C T	A G	G T	C T	C T	A G
830740_1676	Palmira	C T	A T	T T	G G	T T	A G	A A	A C	T T	G T	T T	C C	C G	G G	C T	G T	T T	T T	C G	G G	A C	A T	C T	C C	G G	A A	C C	C C	A A	G G	C C	C C	C C	T T	A G	A G	C T	G T	A A	C T	C T	G T	C T	A G	G T	C T	C T	A G
830740_1677	Palmira	C T	A T	T T	G G	T T	A G	A A	A C	T T	G T	T T	C C	C G	G G	C T	G T	T T	T T	C G	G G	A C	A T	C T	C C	G G	0 0	C C	C C	A A	G G	C C	C C	C C	T T	A G	A G	C T	G T	A A	C T	C T	G T	C T	A G	G T	C T	C T	A G
830740_1678	Palmira	C T	A T	T T	G G	T T	A G	A A	A C	T T	G T	T T	C C	C G	G G	C T	G T	T T	T T	C G	G G	A C	A T	C T	C C	G G	A A	C C	C C	A A	G G	C C	C C	C C	T T	A G	A G	C T	G T	A A	C T	C T	G T	C T	A G	G T	C T	C T	A G
830740_1679	Palmira	C T	A T	T T	G G	T T	A G	A A	A C	T T	G T	T T	C C	C G	G G	C T	G T	T T	T T	C G	G G	A C	A T	C T	C C	G G	A A	C C	C C	A A	G G	C C	C C	C C	T T	A G	A G	C T	G T	A A	C T	C T	G T	C T	A G	G T	C T	C T	A G
830740_1680	Palmira	C T	A T	T T	G G	T T	A G	A A	A C	T T	G T	T T	C C	C G	G G	C T	G T	T T	T T	C G	G G	A C	A T	C T	C C	G G	A A	C C	C C	A A	G G	C C	C C	C C	T T	A G	A G	C T	G T	A A	C T	C T	G T	C T	A G	G T	C T	C T	A G
830745_1513	Palmira	C C	T T	A T	T T	T T	G G	A A	C C	C C	G T	T T	A C	C C	G G	C T	G G	T T	T T	G G	A A	A A	A A	T T	C C	G G	A A	C C	C C	G G	T T	G G	A C	C C	T T	A A	A A	C C	G G	A A	T T	C C	G G	C C	G G	T T	T T	T T	A A
830745_1514	Palmira	T T	A A	A A	G T	T T	G G	A T	C C	C T	G T	A A	A A	C C	A A	C T	T T	C T	T T	C C	A A	A C	T T	C T	C C	A G	A A	C T	C T	G G	T T	C G	A C	C C	A A	A G	A G	C T	G G	A T	C T	C T	G T	T T	A A	G G	C T	T T	A A
830745_1515	Palmira	T T	A A	A A	G T	T T	G G	A T	C C	C T	G T	A A	A A	C C	A A	C T	T T	C T	T T	C C	A A	A C	T T	C T	C C	A G	A A	C T	C T	G G	T T	C G	A C	C C	A A	A G	A G	C T	G G	A T	0 0	C T	G T	T T	A A	G G	C T	T T	A A
830745_1516	Palmira	T T	T T	A T	T T	T T	A G	A A	A C	C T	T T	A T	A C	C G	A A	C T	G T	T T	C T	C G	A G	A C	A A	T T	C C	G G	A A	C C	C C	A A	G T	C C	C C	C T	T T	A G	A A	C T	G G	A A	T T	C C	G T	C T	A G	T T	C T	C T	A A
830745_1517	Palmira	T T	A A	A A	G T	T T	G G	A T	C C	C T	G T	A A	A A	C C	A A	C T	T T	C T	T T	C C	A A	A C	T T	C T	C C	A G	A A	C T	C T	G G	T T	C G	A C	C C	A A	A G	A G	C T	G G	A T	C T	C T	G T	T T	A A	G G	C T	T T	A A
830746_1518	Palmira	T T	A T	A T	G T	G T	A A	A A	A C	T T	G T	A A	A C	C G	G G	C T	G T	T T	C T	C C	A G	A C	A T	C T	C C	A G	C C	C C	T T	A A	G T	C C	A C	T T	T T	A G	A A	C T	G T	A A	C T	C C	T T	T T	A A	G G	C T	T T	A G
830746_1519	Palmira	C C	A A	A T	T T	G G	G G	A A	A C	T T	G G	T T	A C	C C	A G	C C	G G	T T	C T	C C	0 0	A A	T T	C C	C C	A G	C C	C C	C C	A G	G T	C C	A C	T T	A T	G G	A G	C T	G G	A A	C T	C C	T T	T T	0 0	G G	C T	T T	A G
830746_1520	Palmira	C T	A A	A T	T T	G G	A G	A A	A C	T T	G G	A T	A C	C C	A G	C T	G T	T T	C T	C G	A G	A A	A T	C C	C T	A G	A C	C C	C T	A G	G T	C C	A C	C T	A T	A G	A G	C T	G G	A T	C T	C C	T T	T T	A A	G G	C T	T T	A G
830746_1521	Palmira	C T	A A	A T	T T	G G	A G	A A	A C	T T	G G	0 0	A C	C C	A G	C T	G T	T T	C T	C G	A G	A A	A T	C C	C T	A G	A C	C C	C T	A G	0 0	C C	A C	C T	A T	A G	A G	C T	G G	A T	0 0	C C	0 0	T T	A A	G G	C T	T T	A G
830746_1522	Palmira	C C	A T	A T	T T	G T	G G	A T	A A	C T	G G	A T	A C	C G	A G	C T	T T	T T	C T	C C	A G	A C	A T	C T	C T	G G	C C	C C	T T	A G	G G	C G	A A	C T	A T	A G	A G	C T	G G	A A	T T	C C	0 0	T T	A G	G T	C T	T T	A A
830746_1523	Palmira	C T	A T	A T	T T	G G	A G	A T	A C	C T	G T	A T	A C	C G	A G	T T	G T	T T	T T	C G	G G	A A	A A	C T	C C	A G	A C	C T	C T	G G	T T	C C	C C	C T	T T	A A	A A	C C	G G	A A	C C	C C	T T	T T	A A	G G	C T	T T	A A
830747_1525	Palmira	C T	A A	A T	T T	G G	A G	A A	0 0	T T	G G	0 0	A C	C C	A G	C T	G T	T T	C T	C G	A G	A A	A T	C C	C T	A G	A C	C C	0 0	A G	G T	C C	A C	C T	A T	A G	A G	C T	G G	A T	C T	C C	T T	T T	A A	G G	0 0	T T	A G
830747_1526	Palmira	C T	A T	A T	0 0	T T	A G	A A	A C	C T	G T	T T	C C	G G	A G	C T	G G	T T	T T	C C	G G	A C	A T	C T	C C	G G	A A	C C	C C	A G	G G	0 0	C C	C C	T T	A G	A G	C C	G G	A A	C T	C T	T T	C C	G G	T T	C T	C T	A G
830747_1527	Palmira	C T	A A	A T	T T	G G	A G	A A	A C	T T	G G	A T	A C	C C	A G	C T	G T	T T	C T	C G	A G	A A	A T	C C	C T	A G	A C	C C	C T	A G	G T	C C	A C	C T	A T	A G	A G	C T	G G	A T	C T	C C	T T	T T	A A	G G	C T	T T	A G
830747_1528	Palmira	C T	A A	A T	T T	G G	A G	A A	A C	T T	G G	A T	A C	C C	A G	C T	G T	T T	0 0	C G	0 0	A A	A T	C C	C T	A G	A C	C C	0 0	A G	G T	C C	A C	C T	A T	A G	A G	C T	G G	A T	C T	C C	T T	T T	A A	G G	C T	T T	A G
830747_1529	Palmira	C T	A A	A T	T T	G G	A G	A A	A C	T T	G G	A T	A C	C C	A G	C T	G T	T T	C T	C G	A G	A A	A T	C C	C T	A G	A C	C C	C T	A G	G T	C C	A C	C T	A T	A G	A G	C T	G G	A T	C T	C C	T T	T T	A A	G G	C T	T T	A G
830752_1530	Palmira	T T	A A	A T	T T	G T	A G	A T	A C	C T	G T	A T	A C	C C	G G	C C	T T	T T	C T	C C	A A	A C	A T	C C	C C	G G	A C	C T	0 0	G G	T T	C C	A A	T T	T T	A A	A A	C T	G G	A A	C T	C C	T T	T T	A G	G T	C C	C T	A G
830752_1531	Palmira	T T	A A	A T	T T	G T	A G	A T	A C	C T	G T	A T	A C	C C	0 0	C C	T T	T T	C T	C C	A A	A C	A T	C C	C C	G G	A C	C T	C C	G G	T T	C C	A A	T T	T T	A A	A A	C T	G G	A A	C T	C C	T T	T T	A G	G T	C C	C T	A G
830752_1532	Palmira	0 0	A T	A T	G T	G T	G G	A T	A C	C T	G T	A A	A C	C C	A G	C C	T T	T T	C T	C C	A G	A C	A T	C T	C T	G G	A C	C T	C T	A G	G T	G G	C C	T T	T T	A G	A A	C T	G G	A T	T T	C C	G T	C T	A A	G G	C C	T T	A G
830752_1533	Palmira	T T	A A	A T	T T	G T	A G	A T	A C	C T	G T	A T	A C	C C	G G	C C	T T	T T	C T	C C	A A	A C	A T	C C	C C	G G	A C	C T	C C	G G	T T	C C	A A	T T	T T	A A	A A	C T	G G	A A	C T	C C	T T	T T	A G	G T	C C	C T	A G
830752_1534	Palmira	0 0	A T	A T	G T	G T	G G	A T	A C	C T	G T	A A	A C	C C	A G	C C	T T	T T	C T	C C	A G	A C	A T	C T	C T	G G	A C	C T	C T	A G	G T	G G	C C	T T	T T	A G	A A	C T	G G	A T	T T	C C	G T	C T	A A	G G	C C	T T	A G
830752_1535	Palmira	T T	A A	A T	T T	G T	A G	A T	A C	C T	G T	A T	A C	C C	G G	C C	T T	T T	C T	C C	A A	A C	A T	C C	C C	G G	A C	C T	C C	G G	T T	C C	A A	T T	T T	A A	A A	C T	G G	A A	C T	C C	T T	T T	A G	G T	C C	C T	A G
830753_1536	Palmira	T T	0 0	T T	T T	G G	G G	T T	A A	C C	G T	0 0	0 0	C G	G G	C T	T T	T T	T T	C C	A G	A A	A A	T T	C C	G G	A C	C T	T T	A A	G G	0 0	A C	0 0	T T	A A	0 0	C C	T T	A A	0 0	C C	G G	T T	A A	G G	C C	T T	A A
830753_1537	Palmira	T T	A T	T T	T T	G G	G G	T T	A A	C C	G T	A A	A C	C G	G G	C T	T T	T T	T T	C C	A G	A A	A T	T T	C C	G G	A C	C T	T T	A A	G G	C C	A C	C C	T T	A A	A G	C C	T T	0 0	0 0	C C	G G	T T	A A	G G	C C	T T	A A
830753_1538	Palmira	T T	A T	T T	T T	G G	G G	0 0	A A	C C	G T	0 0	0 0	C G	G G	C T	T T	T T	T T	C C	A G	A A	A T	T T	0 0	G G	A C	C T	0 0	A A	G G	0 0	A C	0 0	T T	A A	A G	C C	T T	A A	0 0	C C	G G	T T	A A	G G	C C	T T	A A
830753_1539	Palmira	T T	A T	T T	T T	G G	G G	T T	A A	C C	G T	A A	A C	C G	G G	C T	T T	T T	T T	C C	A G	A A	A T	T T	C C	G G	A C	C T	T T	A A	G G	C C	A C	C C	T T	A A	A G	C C	T T	A A	C C	C C	G G	T T	A A	G G	C C	T T	A A
830753_1540	Palmira	T T	A T	T T	T T	G G	G G	T T	A A	C C	G T	A A	A C	C G	G G	C T	T T	T T	T T	C C	A G	A A	A T	T T	0 0	G G	A C	C T	T T	A A	G G	C C	A C	C C	T T	A A	A G	C C	T T	A A	0 0	C C	G G	T T	A A	G G	C C	T T	A A
830755_1541	Palmira	0 0	A A	A T	T T	G T	A G	A T	A C	C T	G T	A T	A C	C C	G G	C C	T T	T T	C T	C C	A A	A C	A T	C C	C C	G G	A C	C T	C C	G G	T T	C C	A A	T T	T T	A A	A A	C T	G G	A A	C T	C C	T T	T T	A G	G T	C C	C T	A G
830755_1542	Palmira	T T	A A	A T	T T	G T	A G	A T	A C	C T	G T	A T	A C	C C	G G	C C	T T	T T	C T	C C	A A	A C	A T	C C	C C	G G	A C	C T	C C	G G	T T	C C	A A	T T	T T	A A	A A	C T	G G	A A	C T	C C	T T	T T	A G	G T	C C	C T	A G
830755_1543	Palmira	T T	A A	A T	T T	G T	A G	A T	A C	C T	G T	A T	A C	C C	G G	C C	T T	T T	C T	C C	A A	A C	A T	C C	C C	G G	A C	C T	C C	G G	T T	C C	A A	T T	T T	A A	A A	C T	G G	A A	C T	C C	T T	T T	A G	G T	C C	C T	A G
830755_1544	Palmira	T T	A A	A T	T T	G T	A G	A T	A C	C T	G T	A T	A C	C C	G G	C C	T T	T T	C T	C C	A A	A C	A T	C C	C C	G G	A C	C T	C C	G G	T T	C C	A A	T T	T T	A A	A A	C T	G G	A A	C T	C C	T T	T T	A G	G T	C C	C T	A G
830755_1545	Palmira	T T	A A	A T	T T	G T	A G	A T	A C	C T	G T	A T	A C	C C	G G	C C	T T	T T	C T	C C	A A	A C	A T	C C	C C	G G	A C	C T	C C	G G	T T	C C	A A	T T	T T	A A	A A	C T	G G	A A	C T	C C	T T	T T	A G	G T	C C	C T	A G
830759_1444	Palmira	T T	A T	A T	G G	T T	A G	A T	C C	C T	G T	A A	A C	C G	A A	C T	T T	T T	C C	C C	A G	A C	T T	C T	C C	G G	A A	C T	T T	G G	T T	C C	A C	T T	T T	G G	A G	C T	T T	A A	T T	C T	G G	T T	A A	G G	C C	T T	A G
830759_1445	Palmira	T T	A T	A T	G G	T T	A G	A T	A C	C T	G T	A T	A C	G G	A A	C C	T T	T T	C T	C C	A G	A C	T T	C T	C C	G G	A A	C T	C T	A G	T T	C C	A C	T T	T T	G G	A G	C T	T T	A A	C T	C T	G G	T T	A A	G G	C C	T T	A G
830759_1446	Palmira	T T	A A	0 0	G G	T T	A A	A A	A C	T T	T T	A T	A C	G G	A A	C C	T T	T T	C C	C C	A A	A C	T T	C T	C C	G G	A A	T T	C T	A G	T T	C C	A C	T T	T T	G G	A A	C T	T T	A A	C T	C T	G G	T T	A A	G G	C C	T T	A A
830759_1447	Palmira	T T	A T	A T	G G	T T	A G	A T	C C	C T	G T	A A	A C	C G	A A	C T	T T	T T	C C	C C	A G	A C	T T	C T	C C	G G	A A	C T	T T	G G	T T	C C	A C	T T	T T	G G	A G	C T	T T	A A	T T	C T	G G	T T	A A	G G	C C	T T	A G
830759_1448	Palmira	T T	A T	A T	G G	T T	A G	A A	A C	T T	T T	T T	A C	G G	A A	C C	T T	T T	C T	C C	A G	A A	T T	C T	C C	G G	A A	T T	C C	A G	T T	C C	A C	T T	T T	G G	G G	C C	T T	A A	C T	C C	G G	T T	A A	G G	C C	T T	A A
830759_4	Palmira	T T	A T	A T	G G	T T	A G	A T	A C	C T	G T	A T	A C	G G	A A	C C	T T	T T	C T	C C	A G	A C	T T	C T	C C	G G	A A	C T	C T	A G	T T	C C	A C	T T	T T	G G	A G	C T	T T	A A	C T	C T	G G	T T	A A	G G	C C	T T	A G
830759_5	Palmira	T T	A T	A T	G G	T T	A G	A T	A C	C T	G T	A T	A C	G G	A A	C C	T T	T T	C T	C C	A G	A C	T T	C T	C C	G G	A A	C T	C T	A G	T T	C C	A C	T T	T T	G G	A G	C T	T T	A A	C T	C T	G G	T T	A A	G G	C C	T T	A G
830761_1546	Palmira	C T	A A	A T	G G	T T	A G	A A	A A	T T	T T	T T	A C	C G	A G	C C	T T	T T	T T	C G	A G	A C	A T	C C	C T	G G	A A	C C	C C	A G	G G	C C	C C	C C	T T	G G	A A	T T	G T	A T	C T	C C	G T	T T	A G	G T	C T	T T	A G
830761_1547	Palmira	T T	A T	A T	0 0	G T	A G	A A	A C	C T	G G	T T	A A	C G	G G	0 0	G T	T T	T T	0 0	A G	A C	A A	C T	C C	G G	A A	C C	C T	A G	G T	0 0	A A	C T	T T	G G	A A	C T	G G	A A	0 0	C C	G T	C T	G G	G T	0 0	C C	A G
830761_1548	Palmira	C T	A A	A T	G G	T T	A G	A A	A A	T T	T T	T T	A C	C G	A G	C C	T T	T T	T T	C G	A G	A C	A T	C C	C T	G G	A A	C C	C C	A G	G G	C C	C C	C C	T T	G G	A A	T T	G T	A A	0 0	C C	G T	T T	A G	G T	C T	T T	A G
830761_1549	Palmira	C T	A A	A T	G G	T T	A G	A A	A A	T T	T T	T T	A C	C G	A G	C C	T T	T T	T T	C G	A G	A C	A T	C C	C T	G G	A A	C C	C C	A G	G G	C C	C C	C C	T T	G G	A A	T T	G T	A T	C T	C C	G T	T T	A G	G T	C T	T T	A G
830761_1550	Palmira	0 0	A A	A T	G G	T T	A G	0 0	A A	C T	T T	0 0	0 0	0 0	A G	C C	T T	T T	C T	C G	A G	0 0	A T	0 0	C T	G G	A A	C C	C T	A G	0 0	0 0	0 0	C C	T T	G G	A A	0 0	G T	0 0	C T	C C	G T	T T	A G	G T	0 0	T T	A G
830761_1551	Palmira	0 0	A A	A T	G G	T T	A G	A A	A A	0 0	T T	A T	A C	C G	A G	0 0	T T	T T	T T	C G	A G	A C	A T	0 0	C T	G G	0 0	C C	C T	A G	G G	C C	C C	C C	T T	G G	A A	0 0	G T	0 0	C T	0 0	G T	T T	A G	G T	C T	T T	A G
830763_1552	Palmira	T T	A T	A T	G T	G T	A G	A T	A C	C T	G T	A T	A C	C G	A G	C T	T T	T T	C T	C C	A G	A C	A T	C T	C C	G G	A C	C T	C T	A G	G T	C C	A C	C T	T T	A G	A G	C T	G T	A A	C T	C T	G G	T T	A A	G G	C C	T T	A G
830763_1553	Palmira	T T	A T	A T	G T	G T	A G	A T	A C	C T	G T	A T	A C	C G	A G	C T	T T	T T	C T	C C	A G	A C	A T	C T	C C	G G	A C	C T	C T	A G	G T	0 0	A C	C T	T T	A G	A G	C T	G T	A A	C T	C T	G G	T T	A A	G G	C C	T T	A G
830763_1554	Palmira	T T	A T	A T	G T	G T	A G	A T	A C	C T	G T	0 0	A C	C G	A G	C T	T T	T T	C T	C C	A G	A C	A T	C T	C C	G G	A C	C T	0 0	A G	G T	C C	A C	C T	T T	A G	A G	C T	G T	A A	C T	C T	G G	T T	A A	0 0	C C	T T	A G
830763_1555	Palmira	T T	A T	A T	G T	G T	A G	A T	A C	C T	G T	A T	A C	C G	0 0	C T	T T	T T	C T	C C	A G	A C	A T	C T	C C	G G	A C	C T	C T	A G	G T	C C	A C	C T	T T	A G	A G	C T	G T	A A	C T	C T	G G	T T	A A	G G	C C	T T	A G
830763_1556	Palmira	T T	A T	A T	G T	G T	A G	A T	A C	C T	G T	A T	A C	C G	A G	C T	T T	T T	C T	C C	A G	A C	A T	C T	C C	G G	A C	C T	C T	A G	G T	C C	A C	C T	T T	A G	0 0	C T	0 0	A A	C T	C T	G G	T T	A A	G G	C C	T T	A G
840715_1163	Palmira	C T	A A	A T	G T	G T	A G	A T	A C	C T	G T	A A	C C	C C	A A	C C	T T	T T	T T	C C	A G	C C	T T	C C	C T	A G	A A	C T	C C	A G	G T	C G	C C	T T	T T	A A	A G	T T	G G	A T	C T	C C	T T	T T	A A	G G	T T	T T	G G
840715_1164	Palmira	C T	A A	A T	G T	G T	A G	A T	A C	C T	G T	A A	C C	C C	A A	C C	T T	T T	T T	C C	A G	C C	T T	C C	C T	A G	A A	C T	C C	A G	G T	C G	C C	T T	T T	A A	A G	T T	G G	A T	C T	C C	T T	T T	A A	G G	T T	T T	G G
840715_1165	Palmira	0 0	A A	A A	0 0	G T	0 0	0 0	0 0	T T	T T	A A	C C	C C	A A	C C	T T	T T	T T	C C	A G	C C	T T	C C	0 0	A G	A A	C T	0 0	A G	G T	0 0	C C	T T	T T	0 0	A G	T T	G G	A T	T T	C C	T T	0 0	A A	G G	T T	T T	G G
840715_1166	Palmira	C T	A A	A T	G T	G T	A G	A T	A C	C T	G T	A A	C C	C C	A A	C C	T T	T T	T T	C C	A G	C C	T T	C C	C T	A G	A A	0 0	C C	A G	G T	C G	C C	T T	T T	A A	A G	T T	G G	A T	C T	C C	T T	T T	A A	G G	T T	T T	G G
840716_1167	Palmira	C T	A T	A T	T T	G T	G G	A T	A C	C T	G T	A A	A C	C C	A A	C C	T T	T T	C T	C C	A G	A C	A T	C T	C C	A G	A C	C T	C T	A G	G T	G G	C C	T T	A T	A A	A G	C T	G T	A T	T T	C T	T T	T T	A A	G G	C C	T T	A G
840716_1168	Palmira	C T	A T	A T	T T	G T	G G	A T	A C	C T	G T	A A	A C	C C	A A	C C	T T	T T	C T	C C	A G	A C	A T	C T	C C	A G	A C	C T	C T	A G	G T	G G	C C	T T	A T	A A	A G	C T	G T	A T	T T	C T	T T	T T	A A	G G	C C	T T	A G
840716_1169	Palmira	C T	A T	A T	T T	G T	G G	A T	A C	C T	G T	A A	A C	C C	A A	C C	T T	T T	C T	C C	A G	A C	A T	C T	C C	A G	A C	C T	C T	A G	G T	G G	C C	T T	A T	A A	0 0	C T	G T	A T	T T	C T	T T	T T	A A	G G	C C	T T	A G
840716_1171	Palmira	C T	A T	A T	T T	G T	G G	A T	A C	C T	G T	A A	A C	C C	A A	C C	T T	T T	C T	C C	A G	A C	A T	C T	C C	A G	A C	C T	C T	A G	G T	G G	C C	T T	A T	A A	A G	C T	G T	A T	T T	C T	T T	T T	A A	G G	C C	T T	A G
840716_1172	Palmira	C T	A T	A T	T T	G T	G G	A T	A C	C T	G T	A A	A C	C C	A A	C C	T T	T T	C T	C C	A G	A C	A T	C T	C C	A G	A C	C T	C T	A G	G T	G G	C C	T T	A T	A A	A G	C T	G T	A T	T T	C T	T T	T T	A A	G G	C C	T T	A G
840778_1488	Palmira	T T	T T	A T	T T	0 0	G G	0 0	C C	C C	T T	A A	A A	C C	A A	C C	T T	T T	C C	C C	A A	A A	A A	T T	C C	G G	0 0	T T	T T	G G	T T	G G	A A	T T	T T	A A	A A	0 0	G G	A A	T T	C C	G G	T T	A A	G G	C C	T T	A A
840778_1489	Palmira	T T	T T	A A	T T	G G	G G	T T	C C	C C	T T	A A	A A	C C	A A	C C	T T	T T	C C	C C	A A	A A	A A	T T	C C	G G	C C	T T	T T	G G	T T	G G	A A	T T	T T	A A	A A	C C	G G	A A	T T	0 0	G G	T T	A A	G G	C C	T T	A A
840778_1490	Palmira	T T	T T	A A	T T	G G	G G	T T	C C	C C	T T	A A	A A	C C	A A	C C	T T	T T	C C	C C	A A	A A	A A	T T	C C	G G	C C	T T	T T	G G	T T	G G	A A	T T	T T	A A	A A	C C	G G	A A	T T	C C	G G	T T	A A	G G	C C	T T	A A
840778_1491	Palmira	T T	T T	A A	T T	G G	G G	T T	C C	C C	T T	A A	A A	C C	A A	C C	T T	T T	C C	C C	A A	A C	A A	T T	C C	G G	C C	T T	T T	G G	T T	G G	A A	T T	T T	A A	A A	C C	G G	A A	T T	C C	G G	T T	A A	G G	C C	T T	A A
861309_1	Palmira	T T	A T	A A	G T	G T	A G	A T	C C	C T	T T	A A	A A	C G	A A	C C	T T	T T	C T	C C	A G	A A	A T	T T	C C	G G	A A	T T	T T	G G	G T	C C	A C	T T	T T	A A	A A	C C	G G	A A	C T	C T	G G	T T	A A	G G	C C	T T	A A
861309_2	Palmira	T T	A T	A A	G T	G T	A G	A T	C C	C T	T T	A A	A A	C G	A A	C C	T T	T T	C T	C C	A G	A A	A T	T T	C C	G G	A A	T T	T T	G G	G T	C C	A C	T T	T T	A A	A A	C C	G G	A A	C T	C T	G G	T T	A A	G G	C C	T T	A A
861309_3	Palmira	T T	A T	A A	G T	G T	A G	A T	C C	C T	T T	A A	A A	C G	A A	C C	T T	T T	C T	C C	A G	A A	A T	T T	C C	G G	A A	T T	T T	G G	G T	C C	A C	T T	T T	A A	A A	C C	G G	A A	C T	C T	G G	T T	A A	G G	C C	T T	A A
861310_1577	Palmira	T T	T T	A T	T T	G T	A A	A T	C C	C T	G G	A T	A A	C C	A G	C T	T T	C T	T T	C C	A A	C C	A T	C T	C T	G G	A A	C C	T T	A A	G G	C G	A A	C C	T T	A G	A G	T T	G T	A A	C T	C T	G T	T T	A G	G T	C T	C T	A A
861310_1578	Palmira	T T	T T	A T	T T	G T	A A	A T	C C	C T	G G	A T	A A	C C	A G	C T	T T	C T	T T	C C	A A	C C	A T	C T	C T	G G	A A	C C	T T	A A	G G	C G	A A	C C	T T	A G	A G	T T	G T	A A	C T	C T	G T	T T	A G	G T	C T	C T	A A
861310_1579	Palmira	T T	T T	A T	T T	G T	A A	A T	C C	C T	G G	A T	A A	C C	A G	C T	T T	C T	T T	C C	A A	C C	A T	C T	C T	G G	A A	C C	T T	A A	G G	C G	A A	C C	T T	A G	A G	T T	G T	A A	C T	C T	G T	T T	A G	G T	C T	C T	A A
861310_1580	Palmira	T T	A T	A T	G T	G T	A G	A T	A A	C T	G T	A A	A A	C C	A G	C C	T T	T T	C C	C C	A A	A C	T T	C T	C C	G G	A C	C T	T T	0 0	T T	C C	A C	C T	T T	A G	A A	C C	G G	A A	T T	C T	G T	T T	A A	G G	C C	T T	A G
861311_1900	Palmira	T T	T T	A T	G T	G T	G G	A A	C C	C C	G G	T T	A A	C G	G G	C C	G T	T T	T T	C G	G G	C C	A A	T T	C C	A G	A A	C C	C C	A A	G G	G G	A C	C T	A T	G G	A A	C C	G G	A A	C T	C C	G T	C T	G G	G T	T T	T T	A A
861311_1901	Palmira	T T	T T	A T	0 0	T T	G G	A A	C C	C C	T T	T T	A C	C C	0 0	C T	G G	T T	T T	C G	A A	A C	A A	T T	C C	G G	A A	C C	0 0	A A	0 0	0 0	A C	C C	T T	A G	A A	C C	G G	A A	T T	C C	G T	C C	G G	T T	T T	C T	A A
861312_1586	Palmira	T T	A T	A A	G T	G T	A G	A A	A A	T T	G T	A A	A C	C G	A G	C T	T T	T T	C T	C C	A G	A A	T T	C T	C C	G G	C C	C T	T T	A A	G T	C C	A A	C T	T T	A G	A G	C C	G T	A A	C T	C T	G G	T T	A A	G G	C C	T T	G G
861312_1587	Palmira	T T	A T	A A	G T	G T	A G	A A	A A	T T	G T	A A	A C	C G	A G	C T	T T	T T	C T	C C	A G	A A	T T	C T	C C	G G	C C	C T	T T	A A	G T	C C	A A	C T	T T	A G	A G	C C	G T	A A	C T	C T	G G	T T	A A	G G	C C	T T	G G
861312_1588	Palmira	T T	A T	A A	G T	G T	A G	A A	A A	T T	G T	A A	A C	C G	A G	C T	T T	T T	C T	C C	A G	A A	T T	C T	C C	G G	C C	C T	T T	A A	G T	C C	A A	C T	T T	A G	A G	C C	G T	A A	C T	C T	G G	T T	A A	G G	C C	T T	G G
861312_1589	Palmira	T T	A T	A A	G T	G T	A G	A A	A A	T T	G T	A A	A C	C G	A G	C T	T T	T T	C T	C C	A G	A A	T T	C T	C C	G G	C C	C T	T T	A A	G T	C C	A A	C T	T T	A G	A G	C C	G T	A A	C T	C T	0 0	T T	A A	G G	C C	T T	G G
861312_4	Palmira	C T	A T	A A	0 0	G T	A G	A A	A C	C T	G T	T T	A A	C G	A G	C T	G T	T T	C T	C G	A G	A C	A T	C T	C C	G G	A C	C C	C C	A G	G G	C C	A C	C T	T T	A G	A G	C T	G G	A A	T T	C T	G G	C T	A G	G T	C T	T T	A G
861312_5	Palmira	T T	A T	A A	G T	G T	A G	A A	A A	T T	G T	A A	A C	C G	A G	C T	T T	T T	C T	C C	A G	A A	T T	C T	C C	G G	C C	C T	T T	A A	G T	C C	A A	C T	T T	A G	A G	C C	G T	A A	C T	C T	G G	T T	A A	G G	C C	T T	G G
861315_4	Palmira	T T	T T	A A	G T	G T	G G	A T	A C	C T	G T	A A	A A	C C	A A	C T	T T	T T	C T	C C	A A	A A	A T	C T	C C	G G	A C	C T	T T	A G	G T	C C	A A	T T	T T	A A	A G	C C	G G	A A	T T	C T	G G	T T	A A	G G	C C	T T	A A
861315_5	Palmira	T T	T T	A A	G T	G T	G G	A T	A C	C T	G T	A A	A A	C C	A A	C T	T T	T T	C T	C C	A A	A A	A T	C T	C C	G G	A C	C T	T T	A G	G T	C C	A A	T T	T T	A A	A G	C C	G G	A A	T T	C T	G G	T T	A A	G G	C C	T T	A A
861315_6	Palmira	T T	T T	A A	G T	G T	G G	A T	A C	C T	G T	A A	A A	C C	A A	C T	T T	T T	C T	C C	A A	A A	A T	C T	C C	G G	A C	C T	T T	A G	G T	C C	A A	T T	T T	A A	A G	C C	G G	A A	T T	C T	G G	T T	A A	G G	C C	T T	A A
861317_1912	Palmira	T T	A A	A A	0 0	T T	A G	A T	A C	0 0	G G	A A	A A	C C	A G	C C	T T	T T	C T	C C	A A	A A	T T	C C	C C	G G	A A	C C	0 0	A G	0 0	C C	A A	C T	T T	G G	A A	0 0	G T	A A	T T	0 0	T T	0 0	A A	G G	C C	T T	G G
861317_1913	Palmira	T T	A T	A T	G G	T T	A G	A T	A C	T T	G G	A A	A A	C C	A G	C T	T T	T T	C T	C C	A A	A A	A T	C C	C C	G G	A C	C C	T T	A G	G T	G G	A A	C T	T T	G G	A A	C T	G T	A A	C T	T T	T T	T T	A A	G G	C C	T T	G G
861317_1914	Palmira	T T	A T	A T	G T	G T	A G	A T	A C	T T	G G	A A	A A	C C	A G	C T	T T	T T	T T	C C	A A	A A	A T	C T	C C	G G	A C	C C	C T	A G	G G	C C	A C	T T	T T	G G	A A	C T	G T	A A	C C	C C	G T	C T	A G	G G	C C	0 0	A G
861317_1915	Palmira	T T	T T	A T	G G	T T	A A	A T	A A	T T	G G	A A	A A	C C	A A	T T	T T	T T	C T	C C	A A	A A	A T	C C	C C	G G	C C	C C	T T	A A	G T	C C	A A	C T	T T	G G	A G	T T	G T	A A	C C	C C	T T	T T	A A	G G	C C	T T	G G
861317_1916	Palmira	T T	A T	A T	G T	T T	A G	A T	A A	T T	G G	A T	A C	C C	A A	T T	G T	T T	T T	C G	A A	A A	A T	C C	C C	G G	A C	C C	C T	A G	G T	C G	A C	C T	T T	G G	A G	T T	G T	A T	C C	C T	T T	T T	A G	G G	C C	T T	G G
861317_4	Palmira	T T	A T	A T	G G	T T	A G	A T	A C	T T	G G	A A	A A	C C	A G	C T	T T	T T	C T	C C	A A	A A	A T	C C	C C	G G	A C	C C	T T	A G	G T	G G	A A	C T	T T	G G	A A	C T	G T	A A	C T	T T	T T	T T	A A	G G	C C	T T	G G
861317_5	Palmira	T T	A T	A T	G G	T T	A G	A T	A C	T T	G G	A A	A A	C C	A G	C T	T T	T T	C T	C C	A A	A A	A T	C C	C C	G G	A C	C C	T T	A G	G T	G G	A A	C T	T T	G G	A A	C T	G T	A A	C T	T T	T T	T T	A A	G G	C C	T T	G G
861317_6	Palmira	T T	A T	A T	G G	T T	A G	A T	A C	T T	G G	A A	A A	C C	A G	C T	T T	T T	C T	C C	A A	A A	A T	C C	C C	G G	A C	C C	T T	A G	G T	G G	A A	C T	T T	G G	A A	C T	G T	A A	C T	T T	T T	T T	A A	G G	C C	T T	G G
861319_1596	Palmira	T T	T T	A A	T T	G G	G G	T T	C C	C C	T T	A A	A A	C C	A A	C C	T T	T T	C C	C C	A A	A A	A A	T T	C C	G G	C C	T T	T T	G G	T T	G G	C C	T T	T T	A G	A A	C C	G G	A A	C T	0 0	T T	T T	A A	G G	C C	T T	A A
861319_1598	Palmira	T T	T T	A A	T T	G G	G G	T T	C C	C C	T T	A A	A A	C C	A A	C C	T T	T T	C C	C C	A A	A A	A A	T T	C C	G G	C C	T T	T T	G G	T T	G G	C C	T T	T T	A G	A A	C C	G G	A A	C T	C C	T T	T T	A A	G G	C C	T T	A A
861319_1599	Palmira	T T	T T	A A	T T	G G	G G	T T	C C	C C	T T	A A	A A	C C	A A	C C	T T	T T	C C	C C	A A	A A	A A	T T	C C	G G	C C	T T	T T	G G	T T	G G	C C	T T	T T	A G	A A	C C	G G	A A	C T	C C	T T	T T	A A	G G	C C	T T	A A
861321_1	Palmira	T T	A T	T T	G T	T T	G G	A A	A C	C C	G G	T T	A C	C C	A G	C T	G G	T T	T T	C G	A A	A C	A A	C C	C T	G G	A A	C C	C C	A G	G G	C G	A C	C C	A T	A A	A A	C C	G T	A A	T T	C C	G G	C T	A G	G T	C T	T T	A G
861321_1622	Palmira	C T	A A	T T	G T	G T	A A	A A	A A	0 0	G G	T T	0 0	G G	A G	C T	T T	T T	T T	C C	0 0	C C	A T	C T	C C	G G	A A	C T	0 0	0 0	G T	C G	A C	C C	T T	G G	G G	T T	G T	A A	0 0	T T	0 0	C T	A A	0 0	C C	C T	G G
861321_1623	Palmira	C T	A A	T T	G T	G T	A A	A A	A A	C T	G G	T T	A C	G G	A G	C T	T T	T T	T T	C C	A G	C C	A T	C T	C C	G G	A A	C T	C C	A A	G T	C G	A C	C C	T T	G G	G G	T T	G T	A A	C C	T T	G G	C T	A A	G T	C C	C T	G G
861321_1624	Palmira	0 0	A A	T T	G T	G T	A A	A A	A A	C T	G G	T T	0 0	G G	A G	C T	T T	T T	T T	C C	A G	C C	A T	C T	C C	G G	A A	C T	C C	A A	G T	C G	0 0	C C	T T	G G	0 0	T T	0 0	A A	0 0	T T	G G	0 0	A A	0 0	C C	0 0	G G
861321_1626	Palmira	C T	A A	T T	G T	G T	A A	A A	A A	C T	G G	T T	A C	G G	A G	C T	T T	T T	T T	C C	A G	C C	A T	C T	C C	G G	A A	C T	C C	A A	G T	C G	A C	C C	T T	G G	G G	T T	G T	A A	C C	T T	G G	C T	A A	G T	C C	C T	G G
861321_2	Palmira	T T	A A	T T	G G	T T	A A	A A	A A	T T	G G	A T	0 0	G G	G G	0 0	T T	T T	T T	C C	G G	C C	0 0	C C	C C	G G	A A	C C	C C	A A	G G	C C	C C	C C	T T	G G	G G	T T	0 0	A A	C C	T T	G G	0 0	A A	G G	C C	T T	G G
861321_3	Palmira	T T	A A	T T	G G	T T	A A	A A	A A	T T	G G	T T	C C	G G	G G	T T	T T	T T	T T	C C	G G	C C	T T	C C	C C	G G	A A	C C	C C	A A	G G	C C	C C	C C	T T	G G	G G	T T	T T	A A	C C	T T	G G	T T	A A	G G	C C	T T	G G
861321_4	Palmira	T T	A T	A T	G G	T T	G G	A A	A A	T T	G T	T T	A C	C C	A G	T T	T T	T T	C T	C G	A A	A C	A A	T T	C T	G G	A A	C C	C C	A G	G G	C C	A C	T T	T T	G G	G G	T T	G G	A T	T T	C T	G G	C T	A G	G T	C T	T T	A A
861321_5	Palmira	T T	A A	T T	G G	T T	A A	A A	A A	T T	G G	T T	C C	G G	G G	T T	T T	T T	T T	C C	G G	C C	T T	C C	C C	G G	A A	C C	C C	A A	G G	C C	C C	0 0	T T	0 0	G G	T T	T T	A A	C C	0 0	0 0	T T	0 0	G G	C C	T T	0 0
861321_7	Palmira	T T	T T	A A	G T	G T	G G	A A	C C	C T	G T	0 0	A A	C G	A G	T T	G T	C T	T T	C G	G G	A C	A T	C T	C C	G G	A A	C C	C C	A G	G T	C C	A C	C C	A T	A G	A A	C T	G G	0 0	T T	C C	T T	0 0	A G	G T	T T	T T	A G
861326_1	Palmira	C T	A T	A T	T T	G T	G G	A T	C C	T T	G G	A T	A A	C G	A A	C T	G T	T T	C T	C G	A G	A A	A A	C T	C T	G G	A C	C C	C T	A A	G G	C G	A C	T T	A T	A G	A A	C T	G G	A T	C T	C T	G T	T T	A A	G T	C T	C T	A A
861326_1605	Palmira	C T	A T	A T	T T	G T	G G	A T	C C	T T	G G	A T	A A	C G	A A	C T	G T	T T	C T	C G	A G	A A	A A	C T	C T	G G	A C	C C	C T	A A	G G	C G	A C	T T	A T	A G	A A	C T	G G	A T	C T	C T	G T	T T	A A	G T	C T	C T	A A
861326_1606	Palmira	C C	A A	A T	G T	G T	A G	A T	C C	C T	G G	A T	A C	C G	A A	C T	T T	T T	C T	C C	G G	A C	A T	C C	C T	G G	A A	C C	C T	A A	G G	G G	A C	C T	A T	G G	A G	C T	G G	A T	C T	T T	T T	T T	A A	G T	C T	C C	A G
861326_1607	Palmira	C T	A T	T T	G T	T T	A G	A A	A C	C T	G G	A T	A C	G G	A A	C T	T T	T T	C T	C C	A A	A C	A T	C T	C C	G G	A A	C C	C T	A A	G G	G G	A C	C T	T T	A G	A G	T T	G G	A T	C T	C T	G T	T T	A A	G T	C C	C T	A G
861326_1608	Palmira	C C	A A	T T	G T	T T	A G	A A	A C	C T	G G	T T	A C	G G	A A	T T	G G	T T	C T	C G	G G	A C	A T	C C	C T	G G	A A	C C	C C	A A	G G	G G	A C	C T	T T	A G	A G	C T	G G	A T	C T	T T	T T	T T	A A	G T	C T	C C	A G
861326_1609	Palmira	C C	A A	T T	G T	T T	A G	A A	A C	C T	G G	T T	A C	G G	A A	T T	G G	T T	C T	C G	G G	A C	A T	C C	C T	G G	A A	C C	C C	A A	G G	G G	A C	C T	T T	A G	A G	C T	G G	A T	C T	T T	T T	T T	A A	G T	C T	C C	A G
861326_1610	Palmira	C C	A A	T T	G T	T T	A G	A A	A C	C T	G G	T T	A C	G G	A A	T T	G G	T T	C T	C G	G G	A A	A T	C C	C T	G G	A A	C C	C C	A A	G G	G G	A C	C T	T T	A G	A G	C T	G G	A T	C T	T T	T T	T T	A A	G T	C T	C C	A G
861326_2	Palmira	C T	A T	A T	T T	G T	G G	A T	C C	T T	G G	A T	A A	C G	A A	C T	G T	T T	C T	C G	A G	A A	A A	C T	C T	G G	A C	C C	C T	A A	G G	C G	A C	T T	A T	A G	A A	C T	G G	A T	C T	C T	G T	T T	A A	G T	C T	C T	A A
861326_3	Palmira	C T	A T	A T	T T	G T	G G	A T	C C	T T	G G	A T	A A	C G	A A	C T	G T	C T	C T	C G	A G	A A	A A	C T	C T	G G	A C	C C	C T	A A	G G	C G	A C	T T	A T	A G	A A	C T	G G	A T	C T	C T	G T	T T	A A	G T	C T	C T	A A
861326_4	Palmira	C T	A T	A T	T T	G T	G G	A T	C C	T T	G G	A T	A A	C G	A A	C T	G T	T T	C T	C G	A G	A A	A A	C T	C T	G G	A C	C C	C T	A A	G G	C G	A C	T T	A T	A G	A A	C T	G G	A T	C T	C T	G T	T T	A A	G T	C T	C T	A A
861326_5	Palmira	C T	A T	A T	T T	G T	G G	A T	C C	T T	G G	A T	A A	C G	A A	C T	G T	T T	C T	C G	A G	A A	A A	C T	C T	G G	A C	C C	C T	A A	G G	C G	A C	T T	A T	A G	A A	C T	G G	A T	C T	C T	G T	T T	A A	G T	C T	C T	A A
861326_6	Palmira	C T	A T	A T	T T	G T	G G	A T	C C	T T	G G	A T	A A	C G	A A	C T	G T	T T	C T	C G	A G	A A	A A	C T	C T	G G	A C	C C	C T	A A	G G	C G	A C	T T	A T	A G	A A	C T	G G	A T	C T	C T	G T	T T	A A	G T	C T	C T	A A
861326_7	Palmira	C T	A T	A T	T T	G T	G G	A T	C C	T T	G G	A T	A A	C G	A A	C T	G T	T T	C T	C G	A G	A A	A A	C T	C T	G G	A C	C C	C T	A A	G G	C G	A C	T T	A T	A G	A A	C T	G G	A T	C T	C T	G T	T T	A A	G T	C T	C T	A A
861330_1917	Palmira	C T	A T	T T	T T	G T	G G	A A	C C	T T	G G	A A	C C	C C	A A	C C	T T	C T	C T	C C	A G	A C	T T	C C	C T	A G	A A	C C	C C	A A	G T	C G	C C	C C	A T	A A	G G	C T	G G	A T	T T	C C	T T	C T	A G	G G	C T	T T	G G
861330_1918	Palmira	C T	A T	T T	T T	G T	G G	A A	C C	T T	G G	A A	C C	C C	A A	C C	T T	C T	C T	C C	A G	A C	T T	C C	C T	A G	A A	C C	C C	A A	G T	C G	C C	C C	A T	A A	G G	C T	G G	A T	T T	C C	T T	C T	A G	G G	C T	T T	G G
861330_1919	Palmira	C T	A T	T T	T T	G T	G G	A A	C C	T T	G G	A A	C C	C C	A A	C C	T T	C T	C T	C C	A G	A C	T T	C C	C T	A G	A A	C C	C C	A A	G T	C G	C C	C C	A T	A A	G G	C T	G G	A T	T T	C C	T T	C T	A G	G G	C T	T T	G G
861330_1920	Palmira	C T	A T	T T	T T	G T	G G	A A	C C	T T	G G	A A	C C	C C	A A	C C	T T	C T	C T	C C	A G	A C	T T	C C	C T	A G	A A	C C	C C	A A	G T	C G	C C	C C	A T	A A	G G	C T	G G	A T	T T	C C	T T	C T	A G	G G	C T	T T	G G
861330_1921	Palmira	C T	A T	T T	T T	G T	G G	A A	C C	T T	G G	A A	C C	C C	A A	C C	T T	C T	C T	C C	A G	A C	T T	C C	C T	A G	A A	C C	C C	A A	G T	C G	C C	C C	A T	A A	G G	C T	G G	A T	T T	C C	T T	C T	A G	G G	C T	T T	G G
861330_1922	Palmira	C T	A T	T T	T T	G T	G G	A A	0 0	T T	G G	A A	C C	C C	A A	C C	T T	C T	C T	C C	A G	A C	T T	C C	C T	A G	A A	C C	C C	A A	G T	C G	C C	C C	A T	A A	G G	C T	G G	A T	T T	C C	T T	C T	A G	G G	C T	T T	G G
861338_1654	Palmira	T T	A A	T T	G G	T T	A A	A A	A A	T T	G G	T T	C C	G G	G G	T T	T T	T T	T T	C C	G G	C C	T T	C C	C C	G G	A A	C C	C C	A A	G G	C C	C C	C C	T T	G G	G G	T T	T T	A A	C C	T T	G G	T T	A A	G G	C C	T T	G G
861338_1655	Palmira	T T	A A	T T	G G	T T	A A	A A	A A	T T	G G	T T	C C	G G	G G	T T	T T	T T	T T	C C	G G	C C	T T	C C	C C	G G	A A	C C	0 0	A A	G G	C C	C C	C C	T T	G G	G G	T T	T T	A A	C C	T T	G G	T T	A A	0 0	C C	T T	G G
861338_1656	Palmira	C T	A A	T T	G G	0 0	0 0	A A	0 0	T T	G G	T T	0 0	G G	G G	0 0	T T	T T	T T	C C	G G	C C	T T	C C	C C	G G	A A	C C	C C	A A	0 0	C C	0 0	C C	0 0	G G	G G	T T	T T	0 0	0 0	0 0	G G	T T	A A	0 0	C C	T T	G G
861338_1657	Palmira	T T	A A	T T	G G	T T	0 0	A A	A A	T T	G G	T T	0 0	G G	G G	T T	T T	T T	T T	C C	G G	C C	T T	C C	C C	G G	A A	C C	C C	A A	G G	C C	C C	C C	T T	G G	G G	T T	T T	A A	0 0	T T	G G	T T	A A	G G	C C	T T	G G
861338_1658	Palmira	T T	A A	T T	G G	T T	A A	A A	A A	T T	G G	T T	C C	G G	G G	T T	T T	T T	T T	C C	G G	C C	T T	C C	C C	G G	A A	C C	C C	A A	G G	C C	C C	C C	T T	G G	G G	T T	T T	A A	C C	T T	G G	T T	A A	G G	C C	T T	G G
861338_3	Palmira	T T	T T	A A	G T	G T	A G	A A	C C	C T	G G	T T	A C	C C	A G	C C	G T	T T	C T	C C	A A	C C	A A	T T	C C	G G	A A	C C	C C	A A	G T	C G	A C	C T	T T	A G	A G	C T	G G	A A	T T	C C	G G	C T	A G	G T	C T	C T	A A
861338_4	Palmira	T T	A T	A T	T T	T T	G G	A T	A C	C C	G G	T T	C C	C G	A A	C T	G G	T T	C T	C G	A A	C C	A A	T T	C T	G G	A A	C C	C C	A A	G T	G G	A C	C T	T T	G G	A A	C C	G G	A A	C T	C C	G T	C C	G G	G T	T T	C T	A A
861339_1659	Palmira	T T	A A	T T	G G	T T	A A	A A	A A	T T	G G	T T	C C	G G	G G	T T	T T	T T	T T	C C	G G	C C	T T	C C	C C	G G	A A	C C	C C	A A	G G	C C	C C	C C	T T	G G	G G	T T	T T	A A	C C	T T	G G	T T	A A	G G	C C	T T	G G
861339_1661	Palmira	T T	A A	T T	G G	T T	A A	A A	A A	T T	G G	T T	C C	G G	G G	T T	T T	T T	T T	C C	G G	C C	T T	C C	C C	G G	A A	C C	C C	A A	G G	C C	C C	C C	T T	G G	G G	T T	T T	A A	C C	T T	G G	T T	A A	G G	C C	T T	G G
861339_1662	Palmira	C T	A T	T T	G T	0 0	A G	A A	C C	C C	G T	A T	A A	C C	A G	C C	G T	T T	T T	C C	A A	A C	A A	T T	C C	G G	A C	C T	C C	A G	G G	G G	A A	C C	T T	A G	A G	C C	G G	A A	C T	C T	G T	C T	A G	T T	C T	C T	A A
861339_1663	Palmira	C T	A T	T T	G T	G T	A G	A A	C C	C C	G T	A T	A A	C C	A G	C C	G T	T T	T T	C C	A A	A C	A A	T T	C C	G G	0 0	C T	C C	A G	G G	G G	A A	C C	T T	A G	A G	C C	G G	A A	C T	C T	G T	C T	A G	T T	C T	C T	A A
861339_1664	Palmira	C T	A T	T T	G T	G T	A G	A A	C C	C C	G T	0 0	A A	C C	A G	C C	G T	T T	T T	C C	A A	A C	A A	T T	C C	G G	A C	C T	C C	A G	G G	G G	A A	C C	T T	A G	A G	C C	G G	A A	C T	C T	0 0	C T	A G	T T	C T	C T	A A
861340_2127	Palmira	T T	A A	A A	G G	T T	G G	T T	A C	0 0	T T	A A	A A	G G	A A	C T	T T	T T	T T	C C	G G	A C	T T	C T	C C	G G	C C	0 0	T T	A G	G T	G G	C C	T T	T T	G G	A A	T T	G T	A A	C C	C C	T T	T T	A A	G G	C C	T T	A G
861340_2128	Palmira	T T	A T	A A	G T	G T	G G	T T	A C	C C	G T	A A	A A	C G	A G	C T	T T	T T	C T	C C	A G	A C	A T	C T	C C	G G	A C	C T	T T	A G	G T	C G	C C	T T	T T	A G	A G	T T	G T	A A	C T	C C	T T	T T	A A	G G	C C	T T	A G
861340_2129	Palmira	T T	A T	A A	G G	T T	G G	T T	A C	C C	G G	A A	A A	C C	G G	C T	T T	T T	C T	C C	A A	C C	A T	C C	C C	G G	A C	C C	T T	A G	G G	C C	C C	T T	T T	G G	A G	T T	T T	A A	C T	C C	T T	T T	A A	G G	C C	T T	G G
861340_2131	Palmira	T T	A T	A A	T T	G G	G G	T T	A A	C C	T T	A A	A A	G G	A G	C C	T T	T T	C T	C C	G G	A C	A A	C T	C C	G G	C C	T T	T T	A A	G G	G G	C C	T T	T T	A G	A A	T T	G T	A A	C T	C C	T T	T T	A A	G G	C C	T T	A G
861343_5	Palmira	T T	A A	T T	G G	T T	A A	A A	A A	T T	G G	T T	C C	G G	G G	T T	T T	T T	T T	C C	G G	C C	T T	C C	C C	G G	A A	C C	C C	A A	G G	C C	C C	C C	T T	G G	G G	T T	T T	A A	C C	T T	G G	T T	A A	G G	C C	T T	G G
861345_2132	Palmira	T T	A A	T T	G G	T T	A A	A A	A A	T T	G G	T T	C C	G G	G G	T T	T T	T T	T T	C C	G G	C C	T T	C C	C C	G G	A A	C C	C C	A A	G G	C C	C C	C C	T T	G G	G G	T T	T T	A A	C C	T T	G G	T T	A A	G G	C C	T T	G G
861345_2133	Palmira	0 0	A A	T T	G G	T T	A A	A A	A A	T T	G G	T T	C C	G G	G G	T T	T T	T T	T T	C C	G G	C C	T T	C C	C C	G G	A A	C C	C C	A A	G G	C C	C C	C C	T T	G G	G G	T T	T T	A A	0 0	T T	G G	T T	A A	G G	C C	T T	G G
861345_2134	Palmira	C T	A A	T T	G T	G T	G G	A A	C C	T T	G G	0 0	A C	C C	A A	C C	G T	T T	T T	C G	G G	A C	A T	C C	T T	A G	A A	C C	0 0	A A	G G	C C	C C	T T	A A	G G	A A	C T	G T	A T	T T	C T	T T	C T	0 0	G T	C T	T T	A G
861345_2135	Palmira	T T	A A	T T	G G	T T	A A	A A	A A	T T	G G	T T	C C	G G	G G	T T	T T	T T	T T	C C	G G	C C	T T	C C	C C	G G	A A	C C	C C	A A	G G	C C	C C	C C	T T	G G	G G	T T	T T	A A	C C	T T	G G	T T	A A	G G	C C	T T	G G
861345_2136	Palmira	T T	A A	T T	G G	T T	A A	A A	A A	T T	G G	T T	C C	G G	G G	T T	T T	T T	T T	C C	G G	C C	T T	C C	C C	G G	A A	C C	C C	A A	G G	C C	C C	C C	T T	G G	G G	T T	T T	A A	C C	T T	G G	T T	A A	G G	C C	T T	G G
861345_2137	Palmira	T T	A A	T T	G G	T T	A A	A A	A A	T T	G G	T T	C C	G G	G G	T T	T T	T T	T T	C C	G G	C C	T T	C C	C C	G G	A A	C C	C C	A A	G G	C C	C C	C C	T T	G G	G G	T T	T T	A A	C C	T T	G G	T T	A A	G G	C C	T T	G G
861365_2154	Palmira	C T	A T	T T	G T	T T	A A	A A	A C	C T	G T	T T	C C	C G	A G	T T	T T	T T	T T	C G	A G	C C	A T	C T	C C	G G	A A	C C	C C	A G	G T	C G	C C	C C	T T	A G	G G	C T	G T	A A	0 0	C T	G T	T T	A G	G T	C T	C T	A G
861365_2155	Palmira	T T	A A	T T	G T	T T	A A	A A	A C	C T	G G	A T	A C	C G	A G	T T	G T	T T	T T	C G	A G	A C	A T	C C	C C	G G	A A	C C	C C	A G	G T	C G	C C	C C	T T	A G	A G	C T	G T	A A	C T	T T	G T	C T	A G	G G	C T	C T	A G
861365_2156	Palmira	T T	A A	T T	0 0	T T	A G	A A	A C	C T	G T	T T	A C	C G	A G	T T	G T	T T	T T	C G	A G	A C	A T	C C	C C	G G	A A	C C	C C	A G	G T	C G	C C	C C	T T	A G	G G	C T	G T	A A	C T	T T	G T	C T	A G	G T	C T	C T	A G
861365_2157	Palmira	C T	A T	T T	G T	G G	A G	A A	A A	C T	G G	A T	A C	C G	A G	C T	T T	T T	T T	C C	A G	A C	A T	C T	0 0	G G	A A	C C	C C	A A	G T	C G	C C	C C	T T	A G	A G	C T	G T	A A	C T	T T	G T	T T	A G	G T	C T	0 0	A G
861369_311	Palmira	T T	T T	A T	G T	G G	A G	A A	C C	T T	T T	T T	A C	C C	A G	C T	G T	T T	C C	C C	A G	A C	A A	C C	C T	G G	C C	T T	C T	A A	G T	C C	A C	C T	T T	A G	A G	C C	G T	A A	T T	C C	G T	T T	A A	G G	C T	T T	A G
861369_312	Palmira	T T	T T	A T	G T	G G	A G	A A	C C	T T	T T	T T	0 0	C C	A G	C T	G T	T T	C C	C C	A G	A C	A A	C C	C T	G G	C C	T T	C T	A A	G T	C C	A C	0 0	T T	A G	A G	C C	G T	A A	T T	C C	0 0	T T	A A	G G	C T	T T	A G
861369_313	Palmira	T T	T T	A T	G T	G G	A G	A A	C C	T T	T T	T T	A C	C C	A G	C T	G T	T T	C C	C C	A G	A C	A A	C C	C T	G G	C C	T T	C T	A A	G T	C C	A C	C T	T T	A G	A G	C C	G T	A A	T T	C C	0 0	T T	A A	G G	C T	T T	A G
861369_314	Palmira	T T	T T	A T	G T	G G	A G	A A	C C	T T	T T	T T	A C	C C	A G	C T	G T	T T	C C	C C	A G	A C	A A	C C	C T	G G	C C	T T	C T	A A	G T	C C	A C	C T	T T	A G	A G	C C	G T	A A	T T	C C	G T	T T	A A	G G	C T	T T	A G
861369_315	Palmira	T T	T T	A T	G T	G G	A G	A A	C C	T T	T T	T T	A C	C C	A G	C T	G T	T T	C C	C C	A G	A C	A A	C C	C T	G G	C C	T T	C T	A A	G T	C C	A C	C T	T T	A G	A G	C C	G T	A A	T T	C C	G T	T T	A A	G G	C T	T T	A G
861370_1	Palmira	C T	T T	T T	G T	T T	A G	A A	0 0	C T	G T	T T	A C	C G	G G	C T	G T	T T	T T	C G	A G	A C	A A	T T	C C	G G	A A	C T	C C	A G	G T	G G	A C	C C	T T	A G	A G	C T	G T	A A	C T	C C	G T	C T	A G	G T	C T	T T	A A
861370_2	Palmira	C T	T T	T T	G T	T T	A G	A A	A C	C T	G T	T T	A C	C G	G G	C T	G T	T T	T T	C G	A G	A C	A A	T T	C C	G G	A A	C T	C C	A G	G T	G G	A C	C C	T T	A G	A G	C T	G T	A A	C T	C C	G T	C T	A G	G T	C T	T T	A A
861370_3	Palmira	C T	T T	T T	G T	T T	A G	A A	A C	C T	G T	T T	A C	C G	G G	C T	G T	T T	T T	C G	A G	A C	A A	T T	C C	G G	A A	C T	C C	A G	G T	G G	A C	C C	T T	A G	A G	C T	G T	A A	C T	C C	G T	C T	A G	G T	C T	T T	A A
861370_316	Palmira	C T	T T	T T	G T	T T	A G	A A	A C	C T	G T	T T	A C	C G	G G	C T	G T	T T	T T	C G	A G	A C	A A	T T	C C	G G	A A	C T	C C	A G	G T	G G	A C	C C	T T	A G	A G	C T	G T	A A	C T	C C	G T	C T	A G	G T	C T	T T	A A
861370_317	Palmira	C T	T T	T T	G T	T T	A G	A A	A C	C T	G T	0 0	A C	C G	G G	C T	G T	T T	T T	C G	A G	A C	A A	T T	C C	G G	A A	C T	0 0	A G	G T	G G	A C	0 0	T T	A G	A G	0 0	G T	A A	C T	C C	G T	C T	A G	G T	0 0	0 0	A A
861370_318	Palmira	C T	T T	T T	G T	T T	A G	A A	A C	C T	G T	T T	A C	C G	G G	C T	G T	T T	T T	C G	A G	A C	A A	T T	C C	G G	A A	C T	C C	A G	G T	G G	A C	C C	T T	A G	A G	C T	G T	A A	C T	C C	G T	C T	A G	G T	C T	T T	A A
861370_319	Palmira	C T	T T	T T	G T	T T	A G	A A	A C	C T	G T	T T	A C	C G	G G	C T	G T	T T	T T	C G	A G	A C	A A	T T	C C	G G	A A	C T	C C	A G	G T	G G	A C	C C	T T	A G	A G	C T	G T	A A	C T	C C	G T	C T	A G	G T	C T	T T	A A
861371_2169	Palmira	T T	A T	A A	G T	T T	G G	0 0	A C	C C	G T	A A	0 0	C G	A G	C T	T T	T T	T T	C C	A G	C C	A T	C C	C T	G G	A C	C C	T T	A A	G G	C C	A C	C T	T T	A G	A G	T T	G T	A A	C C	C C	G T	T T	A A	G G	C C	T T	G G
861371_2170	Palmira	C T	A T	0 0	G T	T T	G G	T T	A C	C C	G T	0 0	C C	C G	A G	C T	T T	T T	T T	C C	A G	C C	A T	C C	C T	G G	A C	C C	T T	A A	G G	C C	A C	C T	T T	0 0	A G	0 0	0 0	A A	C T	C C	0 0	T T	0 0	G G	C C	T T	G G
861371_2171	Palmira	T T	A T	0 0	G T	T T	0 0	T T	A C	C C	G T	A A	0 0	C G	A G	C T	T T	T T	T T	C C	A G	0 0	A T	C C	C T	G G	A C	C C	T T	A A	G G	C C	A C	C T	T T	A G	A G	C T	G T	A A	C C	C C	G T	T T	A A	G G	C C	T T	G G
861371_2172	Palmira	T T	A T	A A	0 0	T T	G G	T T	A C	0 0	G T	A A	C C	C G	A G	C T	T T	T T	T T	C C	A G	0 0	A T	C C	C T	G G	A C	C C	T T	0 0	G G	C C	A C	C T	T T	A G	A G	0 0	G T	A A	C C	C C	G T	T T	A A	G G	C C	T T	G G
861371_2173	Palmira	T T	A T	A A	G T	T T	G G	0 0	A C	0 0	0 0	A A	0 0	C G	A G	C T	T T	T T	T T	C C	A G	0 0	A T	C C	C T	G G	A C	C C	T T	A A	G G	C C	A C	C T	T T	A G	A G	C T	G T	A A	0 0	C C	G T	T T	A A	G G	C C	T T	G G
861372_2174	Palmira	T T	A T	A T	0 0	G T	G G	T T	A A	C C	G T	A T	A A	C C	A G	C T	G T	T T	T T	C C	A A	C C	A T	C T	C T	G G	A A	C T	T T	A A	G T	C G	A C	T T	T T	A G	G G	C T	G T	A A	C T	T T	G T	C T	A A	G G	C C	C T	A G
861372_2175	Palmira	T T	A T	A T	T T	G T	A G	A T	A C	C C	G T	A T	A C	G G	G G	T T	T T	T T	T T	C C	G G	C C	A A	C T	C C	G G	A A	C T	C T	A G	T T	C G	A C	T T	T T	A A	G G	T T	T T	A A	C T	T T	G G	T T	A A	G G	C C	C T	A G
861372_2176	Palmira	C C	A T	A T	0 0	T T	G G	A A	A C	C T	G G	T T	A C	C G	A G	C C	G G	T T	T T	C G	A G	A A	A A	C T	C T	G G	A A	C C	C C	G G	G G	G G	C C	C T	T T	A G	A A	C T	G G	A A	T T	C C	T T	C T	G G	T T	T T	C T	A A
861372_2177	Palmira	T T	A T	A T	G T	G T	G G	T T	A A	C C	G T	A T	A A	C C	A G	C T	G T	T T	T T	C C	A A	C C	A T	C T	C T	G G	A A	C T	T T	A A	G T	C G	A C	T T	T T	A G	G G	C T	G T	A A	C T	T T	G T	C T	A A	G G	C C	C T	A G
861372_2178	Palmira	T T	A T	A A	G T	G T	A A	A A	A C	T T	G T	A T	A A	C C	0 0	C T	G T	T T	C T	C C	A A	A C	A T	C T	C C	G G	A C	C C	C T	A G	G T	C G	C C	C T	A T	G G	G G	T T	G T	A A	C T	T T	T T	T T	A A	G G	C C	C T	A G
861391_2206	Palmira	C T	A T	T T	T T	T T	A A	A A	0 0	C T	G G	A T	A A	C G	A A	C C	G T	T T	C T	C C	A G	A A	A A	C T	0 0	G G	A A	C C	C C	A G	G T	G G	A A	C C	T T	A G	A A	C C	G G	A A	T T	C C	G T	0 0	G G	T T	C T	C T	A A
861391_2207	Palmira	C T	A T	T T	T T	T T	A G	A A	A C	C T	G G	A T	A A	C G	A A	C C	G T	T T	C T	C C	A G	A A	A A	C T	C C	G G	A A	C C	C C	A G	G T	G G	A C	C T	T T	A G	A A	C C	G G	A A	T T	C C	G T	C C	G G	T T	C T	C T	A A
861391_2208	Palmira	C T	A T	T T	T T	T T	A G	A A	A C	C T	G G	A T	A A	C G	A A	C C	G T	T T	C T	C C	A G	A A	A A	C T	C C	G G	A A	C C	C C	A G	G T	G G	A C	0 0	T T	A G	A A	C C	G G	A A	T T	C C	G T	C C	G G	T T	C T	C T	A A
861391_2209	Palmira	C T	A T	T T	T T	T T	A G	A A	A C	C T	G G	A T	A A	C G	A A	C C	G T	T T	C T	C C	A G	A A	A A	C T	C C	G G	A A	C C	C C	A G	G T	G G	A C	C T	T T	A G	A A	C C	G G	A A	T T	C C	G T	C C	G G	T T	C T	C T	A A
861391_2210	Palmira	T T	A T	A T	G T	G T	A G	A T	A C	0 0	G T	A T	A C	0 0	0 0	0 0	T T	T T	T T	C C	A G	0 0	0 0	0 0	C C	G G	A C	0 0	T T	A G	G T	C C	A C	C T	T T	0 0	A G	C T	G T	A A	C T	C T	G G	T T	0 0	G G	C C	T T	A G
861391_2211	Palmira	C T	A T	T T	T T	T T	A G	A A	A C	C T	G G	A T	A A	C G	A A	C C	G T	T T	C T	C C	A G	A A	A A	C T	C C	G G	A A	C C	C C	A G	G T	G G	A C	C T	T T	A G	A A	C C	G G	A A	T T	C C	G T	C C	G G	T T	C T	C T	A A
861395_2220	Palmira	T T	A A	T T	G G	T T	A A	A A	A A	T T	G G	T T	C C	G G	G G	T T	T T	T T	T T	C C	G G	C C	T T	C C	C C	G G	A A	C C	C C	A A	G G	C C	C C	C C	T T	G G	G G	T T	T T	A A	C C	T T	G G	T T	A A	G G	C C	T T	G G
861395_2222	Palmira	C T	A T	T T	T T	G T	G G	A T	C C	C T	0 0	A A	A C	C G	A A	C C	T T	C T	C T	C C	A G	A A	A T	C T	C T	A G	A C	C T	C T	A A	G T	C G	C C	C T	A T	A A	A G	C T	G G	A T	T T	C C	T T	0 0	A A	G G	C T	T T	A G
861395_2223	Palmira	T T	A T	T T	G G	T T	A G	A A	A A	T T	G G	A T	A C	G G	A G	T T	T T	T T	C T	C C	A G	C C	A T	C T	C C	G G	A A	C C	C T	A A	G G	C G	A C	C T	T T	A G	A G	T T	T T	A A	C T	T T	G G	T T	A G	G G	C C	T T	A G
861403_1	Palmira	T T	T T	A T	T T	0 0	G G	0 0	A A	C C	T T	A A	A A	G G	A A	C T	T T	T T	C T	C C	A G	A A	A A	0 0	C C	G G	A A	C T	T T	A G	G T	0 0	A A	T T	T T	A A	A A	C C	0 0	A A	T T	0 0	T T	T T	A A	G G	C C	T T	G G
861403_2	Palmira	T T	T T	A T	T T	G G	G G	T T	A A	C C	T T	A A	A A	G G	A A	C T	T T	T T	C T	C C	A G	A A	A A	C C	C C	G G	A A	C T	T T	A G	G T	C G	A A	T T	T T	A A	A A	C C	G G	A A	T T	T T	T T	T T	A A	G G	C C	T T	G G
861403_2247	Palmira	T T	A T	A T	G T	G T	A G	A T	A C	C T	G G	A T	A C	C G	0 0	C T	0 0	T T	T T	C C	A G	0 0	A T	T T	C C	G G	0 0	C C	C T	A A	G T	C C	A C	C T	T T	A G	A G	C T	G T	A T	C T	0 0	G G	0 0	A A	G G	C C	T T	A G
861403_2248	Palmira	T T	A T	A T	G T	T T	A G	A T	A A	C T	G G	A T	A C	C G	A G	C T	T T	T T	C T	C C	A G	A C	A T	C T	C C	G G	A C	C T	C T	A A	G T	C C	A C	C T	T T	A G	A G	C T	G T	A A	C T	C T	G G	T T	A A	G G	C T	T T	A G
861403_2249	Palmira	C C	A T	A T	G T	G T	G G	A A	C C	C T	G T	T T	A C	C C	A G	T T	G G	T T	T T	C G	A A	A A	A A	T T	C T	A G	A A	C C	C C	A G	G T	G G	A C	C C	A T	G G	A A	C T	G G	A T	T T	C C	G T	C C	G G	G T	T T	C T	A A
861403_2250	Palmira	T T	A T	T T	G T	T T	A G	A T	A A	C T	G G	A T	A C	C G	A G	C T	T T	T T	C T	C C	A G	C C	A T	C T	C C	G G	A A	C C	C T	A A	G T	C C	A C	C T	T T	A G	A G	C T	G T	A T	C T	C T	G T	T T	A A	G G	C T	T T	A G
861403_3	Palmira	T T	T T	A T	T T	G G	G G	0 0	A A	C C	T T	A A	A A	G G	A A	C T	T T	T T	C T	C C	A G	A A	A A	C C	C C	G G	A A	C T	T T	A G	0 0	C G	A A	T T	T T	A A	A A	0 0	0 0	A A	T T	0 0	T T	T T	A A	G G	C C	T T	G G
861403_4	Palmira	T T	T T	A T	T T	G G	G G	T T	A A	C C	T T	A A	A A	G G	A A	C T	T T	T T	C T	C C	A G	A A	A A	C C	C C	G G	A A	C T	T T	A G	G T	C G	A A	T T	T T	A A	A A	C C	G G	A A	T T	T T	T T	T T	A A	G G	C C	T T	G G
861403_5	Palmira	T T	T T	A T	T T	G G	G G	T T	A A	C C	T T	A A	A A	G G	A A	C T	T T	T T	C T	C C	A G	A A	A A	C C	C C	G G	A A	C T	T T	A G	G T	C G	A A	T T	T T	A A	A A	C C	G G	A A	T T	T T	T T	T T	A A	G G	C C	T T	G G
861403_6	Palmira	T T	T T	A T	T T	G G	G G	T T	A A	C C	T T	A A	A A	G G	A A	C T	T T	T T	C T	C C	A G	A A	A A	C C	C C	G G	A A	C T	T T	A G	G T	C G	A A	T T	T T	A A	A A	C C	G G	A A	T T	T T	T T	T T	A A	G G	C C	T T	0 0
861406_1	Palmira	T T	A T	A T	G T	T T	A G	A T	A A	C T	G G	A T	A C	C G	A G	C T	T T	T T	C T	C C	A G	A C	A T	C T	C C	G G	A C	C T	C T	A A	G T	C C	A C	C T	T T	A G	A G	C T	G T	A A	C T	C T	G G	T T	A A	G G	C T	T T	A G
861406_2	Palmira	T T	A T	A T	G T	T T	A G	A T	A A	C T	G G	A T	A C	C G	A G	C T	T T	T T	C T	C C	A G	A C	A T	C T	C C	G G	A C	C T	C T	A A	G T	C C	A C	C T	T T	A G	A G	C T	G T	A A	C T	C T	G G	T T	A A	G G	C T	T T	A G
861406_3	Palmira	C T	T T	A T	G T	G T	0 0	T T	A C	0 0	G T	A T	A C	C C	A G	C T	T T	T T	C C	C C	A A	A C	0 0	C T	C T	G G	A C	C T	C T	A A	G T	C G	C C	C T	T T	A G	A G	0 0	G G	A A	T T	C C	G G	T T	A A	G G	C T	T T	A G
861406_320	Palmira	T T	T T	A T	T T	G G	G G	T T	A A	C C	T T	A A	A A	G G	A A	C T	T T	T T	C T	C C	A G	A A	A A	C C	C C	G G	A A	C T	T T	A G	G T	C G	A A	T T	T T	A A	A A	C C	G G	A A	T T	T T	T T	T T	A A	G G	C C	T T	G G
861406_321	Palmira	T T	T T	A T	T T	G G	G G	T T	A A	C C	T T	A A	A A	G G	A A	C T	T T	T T	C T	C C	A G	A A	A A	C C	C C	G G	A A	C T	T T	A G	G T	C G	A A	T T	T T	A A	A A	C C	G G	A A	T T	T T	T T	T T	A A	G G	C C	T T	G G
861406_322	Palmira	T T	T T	A T	T T	G G	G G	T T	A A	C C	T T	A A	A A	G G	A A	C T	T T	T T	C T	C C	A G	A A	A A	C C	C C	G G	A A	C T	T T	A G	G T	C G	A A	T T	T T	A A	A A	C C	G G	A A	T T	T T	T T	T T	A A	G G	C C	T T	G G
861406_323	Palmira	T T	T T	A T	T T	G G	G G	T T	A A	C C	T T	A A	A A	G G	A A	C T	T T	T T	C T	C C	A G	A A	A A	C C	C C	G G	A A	C T	T T	A G	G T	C G	A A	T T	T T	A A	A A	C C	G G	A A	T T	T T	T T	T T	A A	G G	C C	T T	G G
861406_324	Palmira	T T	T T	T T	T T	G G	G G	T T	A C	C C	T T	0 0	0 0	0 0	A A	0 0	T T	T T	C C	C C	0 0	A A	A A	C C	C C	0 0	0 0	T T	0 0	A G	G T	C G	A A	0 0	T T	A A	A A	C C	G T	0 0	0 0	T T	T T	T T	A A	G G	0 0	T T	G G
861406_325	Palmira	T T	T T	A T	T T	G G	G G	T T	A A	C C	T T	0 0	0 0	G G	A A	C T	T T	T T	C T	C C	0 0	A A	A A	C C	0 0	G G	A A	C T	T T	A G	G T	C G	A A	T T	T T	A A	A A	C C	G G	A A	T T	T T	T T	T T	A A	G G	C C	T T	G G
861406_4	Palmira	T T	A T	A T	G T	T T	A G	A T	A A	C T	G T	A T	A C	G G	A G	0 0	G T	T T	C T	C C	A G	A C	A T	C T	C C	G G	A C	C T	0 0	A A	G T	C G	A C	C T	T T	A G	A G	C T	G T	A A	C T	C T	G T	C T	A A	G G	C T	T T	A G
861406_5	Palmira	T T	A T	A T	G T	T T	A G	A T	A A	C T	G G	A T	A C	C G	A G	C T	T T	T T	C T	C C	A G	A C	A T	C T	C C	G G	A C	C T	C T	A A	G T	C C	A C	C T	T T	A G	A G	C T	G T	A A	C T	C T	G G	T T	A A	G G	C T	T T	A G
861406_6	Palmira	T T	0 0	0 0	G T	T T	0 0	A T	A A	C T	G G	A T	A C	C G	0 0	C T	T T	T T	C T	C C	A G	A C	A T	C T	C C	G G	A C	C T	C T	A A	G T	C C	A C	C T	T T	A G	A G	C T	G T	A A	C T	C T	G G	T T	0 0	G G	0 0	T T	A G
861610_1	Palmira	C T	T T	A A	T T	G T	G G	A T	C C	C T	G T	0 0	A C	C C	A G	C C	T T	T T	C C	C C	A A	A A	A A	C T	C C	A G	C C	C C	C T	A G	G T	C C	0 0	T T	T T	A A	A A	C C	G G	A A	T T	C C	T T	T T	A A	G G	C C	T T	A G
861610_2	Palmira	T T	A T	A T	G T	G T	G G	T T	A A	C C	G T	A T	A A	C C	A G	C T	G T	T T	T T	C C	A A	C C	A T	C T	C T	G G	A A	C T	T T	A A	G T	C G	A C	T T	T T	A G	G G	C T	G T	A A	C T	T T	G T	C T	A A	G G	C C	C T	A G
861610_3	Palmira	C T	T T	A A	T T	G T	G G	A T	C C	C T	G T	A T	A C	C C	A G	C C	T T	T T	C C	C C	A A	A A	A A	C T	C C	A G	0 0	C C	C T	A G	G T	C C	A C	T T	T T	A A	A A	0 0	0 0	A A	T T	C C	T T	T T	A A	G G	C C	T T	A G
861610_5	Palmira	C T	T T	A A	T T	G T	G G	A T	C C	C T	G T	A T	A C	C C	A G	C C	T T	T T	C C	C C	A A	A A	A A	C T	C C	A G	C C	C C	C T	A G	G T	C C	A C	T T	T T	A A	A A	C C	G G	A A	T T	C C	T T	T T	A A	G G	C C	T T	A G
861610_6	Palmira	C T	T T	A A	T T	G T	G G	A T	C C	C T	G T	A T	A C	C C	A G	C C	T T	T T	C C	C C	A A	A A	A A	C T	C C	A G	C C	C C	C T	A G	G T	C C	A C	T T	T T	A A	A A	C C	G G	A A	T T	C C	T T	T T	A A	G G	C C	T T	A G
861611_1718	Palmira	T T	T T	A A	G T	G T	A G	T T	A C	C C	G T	A A	A A	C C	A A	C T	T T	T T	C T	C C	A A	A C	A A	C T	C C	G G	A A	C T	T T	A G	T T	C G	A A	C T	T T	A A	A A	C C	G G	A A	C T	C T	T T	T T	A A	G G	C C	T T	G G
861611_1719	Palmira	T T	T T	A A	G T	G T	A G	T T	A C	C C	G T	A A	A A	C C	A A	C T	T T	T T	C T	C C	A A	A C	A A	C T	C C	G G	A A	C T	T T	A G	T T	C G	A A	C T	T T	A A	A A	C C	G G	A A	C T	C T	T T	T T	A A	G G	C C	T T	G G
861611_1720	Palmira	T T	T T	A A	G T	G T	A G	T T	A C	C C	G T	A A	A A	C C	A A	C T	T T	T T	C T	C C	A A	A C	A A	C T	C C	G G	A A	0 0	T T	A G	T T	C G	A A	C T	T T	A A	A A	C C	G G	A A	C T	C T	T T	T T	A A	G G	C C	T T	G G
861611_1721	Palmira	T T	T T	A A	G T	G T	A G	T T	A C	C C	G T	A A	A A	C C	A A	C T	T T	T T	C T	C C	A A	A C	A A	C T	C C	G G	A A	C T	T T	A G	T T	C G	A A	C T	T T	A A	A A	C C	G G	A A	C T	C T	T T	T T	A A	G G	C C	T T	G G
861611_1723	Palmira	T T	T T	A A	G T	G T	A G	T T	A C	C C	G T	A A	A A	C C	A A	C T	T T	T T	C T	C C	A A	A C	A A	C T	C C	G G	A A	C T	T T	A G	T T	C G	A A	C T	T T	A A	A A	C C	G G	A A	C T	C T	T T	T T	A A	G G	C C	T T	G G
861611_3	Palmira	T T	T T	A A	G T	G T	A G	0 0	A C	C C	G T	A A	A A	C C	A A	0 0	T T	T T	C T	C C	A A	A C	A A	C T	C C	G G	A A	C T	T T	A G	T T	0 0	A A	C T	T T	A A	A A	C C	G G	A A	0 0	T T	T T	T T	A A	G G	C C	0 0	G G
861611_4	Palmira	T T	T T	A A	T T	G T	0 0	A T	C C	C C	0 0	A A	A A	0 0	A A	T T	T T	T T	C T	C C	0 0	A C	A A	C T	C C	G G	A A	0 0	T T	A G	T T	0 0	A A	C T	T T	A A	A A	C C	G G	A A	C T	C C	0 0	T T	A A	0 0	C C	0 0	G G
861611_5	Palmira	T T	T T	A A	G T	G T	A G	T T	A C	C C	G T	A A	A A	C C	A A	C T	T T	T T	C T	C C	A A	A C	A A	C T	C C	G G	A A	C T	T T	A G	T T	C G	A A	C T	T T	A A	A A	C C	G G	A A	C T	C T	T T	T T	A A	G G	C C	T T	G G
861611_6	Palmira	T T	A T	T T	G T	G T	A G	A A	A A	C T	G G	T T	C C	C G	A G	C T	G T	T T	T T	C G	A G	A C	A T	C T	C C	G G	A A	C C	C C	A G	G G	0 0	C C	C C	A T	G G	A G	T T	G T	A T	C T	0 0	G T	C T	A G	G G	C T	T T	A G
861612_1	Palmira	C T	A T	A T	G T	G T	G G	A T	A C	C C	G T	A T	A A	C C	A G	C C	G T	T T	T T	C C	A A	A A	A A	C T	C T	A G	A C	C C	C T	G G	G T	C G	A C	C T	T T	A G	A A	C T	G T	A A	C C	C T	T T	T T	A A	G G	C T	C T	A G
861612_1724	Palmira	C T	A A	A A	T T	G T	G G	A T	A C	C T	G T	T T	A C	C C	A A	C T	G T	T T	T T	C G	A G	A A	A T	C C	C T	A G	A C	C T	C C	A G	G T	G G	C C	C T	A T	G G	A G	C T	G G	A T	C C	C T	G T	T T	A G	G G	C T	C T	A G
861612_1725	Palmira	T T	A T	A T	T T	G T	G G	A A	C C	C T	G T	A T	A A	C C	A A	C T	T T	T T	T T	G G	A G	A C	A A	C T	T T	A G	A C	C T	C C	A A	G T	G G	A C	C C	A T	A G	A A	C T	G G	A A	C C	T T	G T	T T	A G	G T	C C	C T	A G
861612_1726	Palmira	T T	A T	A A	T T	T T	G G	T T	C C	C C	G T	T T	A C	C C	A A	C T	T T	T T	T T	G G	A G	A C	A T	C T	T T	G G	A A	C T	C T	A A	G T	G G	A C	C C	T T	A G	A A	C C	G G	A T	C C	T T	G G	T T	A G	G T	C C	C T	A G
861612_1727	Palmira	C T	A T	A T	G T	G T	G G	A T	A C	C C	G T	A T	A A	C C	A G	C C	G T	T T	T T	C C	A A	A A	A A	C T	C T	A G	A C	C C	C T	G G	G T	C G	A C	C T	T T	A G	A A	C T	G T	A A	C C	C T	T T	T T	A A	G G	C T	C T	A G
861612_2	Palmira	C T	A T	A T	G T	G T	G G	A T	A C	C C	G T	A T	A A	C C	A G	C C	G T	T T	T T	C C	A A	A A	A A	C T	C T	A G	A C	C C	C T	G G	G T	C G	A C	C T	T T	A G	A A	C T	G T	A A	C C	C T	T T	T T	A A	G G	C T	C T	A G
861612_3	Palmira	C T	A T	A T	G T	G T	G G	A T	A C	C C	G T	A T	A A	C C	A G	C C	G T	T T	T T	C C	A A	A A	A A	C T	C T	A G	A C	C C	C T	G G	G T	C G	A C	C T	T T	A G	A A	C T	G T	A A	C C	C T	T T	T T	A A	G G	C T	C T	A G
861612_4	Palmira	C T	A T	A T	G T	G T	G G	A T	A C	C C	G T	A T	A A	C C	A G	C C	G T	T T	T T	C C	A A	A A	A A	C T	C T	A G	A C	C C	C T	G G	G T	C G	A C	C T	T T	A G	A A	C T	G T	A A	C C	C T	T T	T T	A A	G G	C T	C T	A G
861612_5	Palmira	C T	A T	A T	G T	G T	G G	A T	A C	0 0	G T	A T	A A	C C	A G	C C	G T	T T	T T	C C	A A	A A	A A	C T	C T	A G	A C	C C	C T	G G	G T	C G	A C	C T	T T	A G	A A	C T	G T	A A	0 0	C T	T T	T T	A A	G G	C T	C T	A G
861612_6	Palmira	C T	A A	A A	T T	G T	G G	A T	A C	C T	G T	0 0	A C	C C	A A	C T	0 0	T T	T T	C G	A G	A A	A T	C C	C T	A G	A C	C T	C C	A G	G T	G G	C C	C T	A T	G G	A G	C T	G G	A T	C C	C T	G T	T T	A G	G G	C T	C T	A G
861613_327	Palmira	C T	A T	A T	T T	G T	A G	A T	A C	C T	G G	A A	A A	C G	A A	C T	T T	T T	C C	C C	A G	A C	A A	T T	C C	G G	A C	C C	T T	A G	T T	C G	A A	C T	T T	A A	A G	C T	G T	A A	T T	C C	T T	T T	A A	G G	C T	T T	A A
861613_328	Palmira	C T	A T	A T	T T	G T	A G	A T	A C	C T	G G	A A	A A	C G	A A	C T	T T	T T	C C	C C	A G	A C	A A	T T	C C	G G	A C	C C	T T	A G	T T	C G	A A	C T	T T	A A	A G	C T	G T	A A	T T	C C	T T	T T	A A	G G	C T	T T	A A
861613_329	Palmira	C T	A T	A T	T T	G T	A G	A T	A C	C T	G G	A A	A A	C G	A A	C T	T T	T T	C C	C C	A G	A C	A A	T T	C C	G G	A C	C C	T T	A G	T T	C G	A A	C T	T T	A A	A G	C T	G T	A A	T T	C C	T T	T T	A A	G G	C T	T T	A A
861614_1	Palmira	C T	A T	A T	G T	G T	G G	A T	C C	C C	T T	A T	A A	C C	A G	C T	T T	T T	C T	C G	A A	A A	A T	C T	C C	G G	A A	C C	C T	G G	G T	G G	A A	T T	T T	A G	A G	C T	G T	A A	T T	C C	T T	T T	A A	G G	C T	T T	A G
861614_1933	Palmira	T T	A A	A T	G T	G T	A G	A T	C C	C T	G T	A A	A A	C G	A G	C C	T T	T T	C C	C C	A A	A C	A T	C T	C C	G G	A C	C C	T T	G G	T T	C C	A A	C T	T T	A G	G G	C T	T T	A A	T T	T T	T T	T T	A A	G G	C C	T T	G G
861614_1934	Palmira	C T	A T	A T	G T	G T	G G	A T	C C	C C	T T	A T	A A	C C	A G	C T	T T	T T	C T	C G	A A	A A	A T	C T	C C	G G	0 0	C C	C T	G G	G T	G G	A A	T T	T T	A G	A G	C T	G T	A A	T T	C C	T T	T T	A A	G G	C T	T T	A G
861614_1935	Palmira	C T	A T	A T	G T	G T	G G	A T	C C	C C	T T	A T	A A	C C	A G	C T	T T	T T	C T	C G	A A	A A	A T	C T	C C	G G	A A	C C	C T	G G	G T	G G	A A	T T	T T	A G	A G	C T	G T	A A	T T	C C	T T	T T	A A	G G	C T	T T	A G
861614_1936	Palmira	T T	A A	A T	G T	G T	A G	A T	C C	C T	G T	A A	A A	C G	A G	C C	T T	T T	C C	C C	A A	A C	A T	C T	C C	G G	A C	C C	T T	G G	T T	C C	A A	C T	T T	A G	G G	C T	T T	A A	T T	T T	T T	T T	A A	G G	C C	T T	G G
861614_1937	Palmira	C T	A T	A T	G T	G T	G G	A T	C C	C C	T T	A T	A A	C C	A G	C T	T T	T T	C T	C G	A A	A A	A T	C T	C C	G G	A A	C C	C T	G G	G T	G G	A A	T T	T T	A G	A G	C T	G T	A A	T T	C C	T T	T T	A A	G G	C T	T T	A G
861614_2	Palmira	Bad	T T	A A	G T	T T	G G	A T	A C	C T	T T	T T	C C	C C	A G	C T	G T	T T	C C	C C	A G	A A	A A	C T	C C	G G	0 0	T T	C T	A A	G T	C C	A C	C T	T T	A G	A G	C C	G G	A A	T T	0 0	G G	T T	A A	G G	C T	C T	A G
861614_3	Palmira	C T	A T	A T	G T	G T	G G	A T	C C	C C	T T	A T	A A	C C	A G	C T	T T	T T	C T	C G	A A	A A	A T	C T	C C	G G	A A	C C	C T	G G	G T	G G	A A	T T	T T	A G	A G	C T	G T	A A	T T	C C	T T	T T	A A	G G	C T	T T	A G
861614_4	Palmira	C T	A T	A T	G T	G T	G G	A T	C C	C C	T T	A T	A A	C C	A G	C T	T T	T T	C T	C G	A A	A A	A T	C T	C C	G G	0 0	C C	C T	G G	G T	G G	A A	T T	T T	A G	A G	C T	G T	A A	T T	0 0	T T	T T	A A	G G	C T	T T	A G
861614_5	Palmira	C T	A T	A T	G T	G T	G G	A T	C C	C C	T T	A T	A A	C C	A G	C T	T T	T T	C T	C G	A A	A A	A T	C T	C C	G G	A A	C C	C T	G G	G T	G G	A A	T T	T T	A G	A G	C T	G T	A A	T T	C C	T T	T T	A A	G G	C T	T T	A G
861614_6	Palmira	C T	A T	A T	G T	G T	G G	A T	C C	C C	T T	A T	A A	C C	A G	C T	T T	T T	C T	C G	A A	A A	A T	C T	C C	G G	A A	C C	C T	G G	G T	G G	A A	T T	T T	A G	A G	C T	G T	A A	T T	C C	T T	T T	A A	G G	C T	T T	A G
861618_1	Palmira	T T	T T	A T	T T	G G	G G	0 0	A C	C T	G G	0 0	A C	C C	A A	0 0	T T	T T	C C	C C	A G	A A	A A	C C	C C	G G	A C	C C	T T	G G	T T	0 0	C C	T T	T T	G G	A A	C T	G T	A A	T T	C T	0 0	0 0	A A	0 0	C C	T T	G G
861618_2	Palmira	T T	T T	A T	T T	G G	G G	A T	A C	C T	G G	0 0	A C	C C	A A	C T	T T	T T	C C	C C	A G	A A	A A	0 0	C C	G G	A C	C C	T T	G G	T T	0 0	C C	T T	T T	0 0	A A	C T	G T	A A	T T	C T	G T	T T	A A	0 0	0 0	T T	A G
861618_3	Palmira	T T	T T	A T	T T	0 0	G G	A T	A C	C T	G G	A A	A C	C C	A A	C T	T T	T T	C C	C C	A G	A A	A A	0 0	C C	G G	A C	C C	T T	0 0	T T	C G	C C	T T	T T	G G	A A	C T	G T	A A	T T	T T	G T	T T	A A	G G	C C	T T	G G
861618_4	Palmira	T T	T T	A T	T T	G G	G G	A T	A C	0 0	G G	A A	A A	C C	A A	0 0	T T	T T	C C	C C	0 0	A A	A A	C C	C C	G G	A C	C C	T T	0 0	T T	C G	C C	T T	T T	G G	A A	C T	G T	0 0	0 0	C T	0 0	T T	A A	G G	C C	T T	G G
861618_5	Palmira	T T	T T	A T	T T	G G	G G	A T	A C	C T	G G	A A	A C	C C	A A	0 0	T T	T T	C C	C C	A G	A A	A A	C C	C C	G G	A C	C C	T T	G G	T T	0 0	C C	T T	T T	G G	A A	C T	G T	A A	T T	0 0	G T	T T	A A	G G	C C	T T	G G
861618_6	Palmira	T T	T T	A T	T T	G G	G G	A T	A C	C T	G G	A A	A C	C C	A A	C T	T T	T T	C C	C C	A G	A A	A A	C C	C C	G G	A C	C C	T T	G G	T T	C G	C C	T T	T T	G G	A A	C T	G T	A A	T T	T T	G T	T T	A A	G G	C C	T T	G G
861619_1	Palmira	C T	A T	T T	0 0	G G	G G	T T	A C	C C	G G	T T	A C	C C	A G	C T	G T	T T	C T	C C	A A	A A	A T	C T	C C	G G	C C	C C	C T	A A	G T	C G	C C	C C	T T	A G	G G	C C	G G	A A	C T	C C	G G	T T	A A	G G	T T	C T	A G
861619_1950	Palmira	T T	A T	A T	G G	T T	G G	T T	C C	C C	T T	A T	A A	G G	A A	C C	T T	T T	C T	C C	G G	A A	A T	C C	C C	G G	A A	T T	C T	G G	T T	C C	A A	C T	T T	G G	A A	C C	G G	A A	T T	C T	T T	T T	A A	G G	C C	T T	G G
861619_1951	Palmira	T T	A T	A T	G G	T T	G G	T T	C C	C C	T T	0 0	A A	G G	A A	C C	T T	T T	C T	C C	G G	A A	A T	C C	C C	G G	A A	T T	C T	G G	T T	C C	A A	C T	T T	G G	A A	C C	G G	A A	T T	C T	T T	T T	A A	G G	C C	T T	G G
861619_1952	Palmira	T T	A T	0 0	G G	T T	G G	T T	C C	C C	T T	0 0	A A	G G	A A	C C	T T	T T	C T	C C	G G	A A	A T	C C	C C	G G	A A	T T	C T	G G	T T	C C	A A	C T	T T	G G	A A	C C	G G	A A	T T	C T	T T	T T	A A	G G	C C	T T	G G
861619_1953	Palmira	T T	A T	A T	G G	T T	G G	T T	C C	C C	T T	A T	A A	G G	A A	C C	T T	T T	C T	C C	G G	A A	A T	C C	C C	G G	A A	T T	C T	G G	T T	C C	A A	C T	T T	G G	0 0	C C	G G	A A	T T	C T	T T	T T	A A	G G	C C	T T	G G
861619_1954	Palmira	T T	A T	A T	G G	T T	G G	T T	C C	C C	T T	A T	A A	G G	A A	C C	T T	T T	C T	C C	G G	A A	A T	C C	C C	G G	A A	T T	C T	G G	T T	C C	A A	C T	T T	G G	A A	C C	G G	A A	T T	C T	T T	T T	A A	G G	C C	T T	G G
861619_1955	Palmira	T T	A T	A T	G G	T T	G G	T T	C C	C C	T T	0 0	A A	0 0	A A	C C	T T	T T	0 0	C C	G G	A A	0 0	C C	C C	G G	A A	T T	C T	G G	T T	C C	A A	C T	T T	G G	A A	C C	G G	A A	0 0	C T	T T	T T	A A	G G	C C	T T	G G
861619_2	Palmira	T T	A T	A T	G G	T T	G G	T T	C C	C C	T T	A T	A A	G G	A A	C C	T T	T T	C T	C C	G G	A A	A T	C C	C C	G G	A A	T T	C T	0 0	T T	C C	A A	C T	T T	G G	A A	C C	G G	A A	T T	C T	T T	T T	A A	G G	C C	T T	G G
861619_3	Palmira	T T	A T	A T	G G	T T	G G	T T	C C	C C	T T	A T	A A	G G	A A	C C	T T	T T	C T	C C	G G	A A	A T	C C	C C	G G	A A	T T	C T	G G	T T	C C	A A	C T	T T	G G	A A	C C	G G	A A	T T	C T	T T	T T	A A	G G	C C	T T	G G
861619_4	Palmira	T T	A T	A T	G G	T T	G G	T T	C C	C C	T T	A T	A A	G G	A A	C C	T T	T T	C T	C C	G G	A A	A T	C C	C C	G G	A A	T T	C T	G G	T T	C C	A A	C T	T T	G G	A A	C C	G G	A A	T T	C T	T T	T T	A A	G G	C C	T T	G G
861619_5	Palmira	T T	A T	A T	G G	T T	G G	T T	C C	C C	T T	A T	A A	G G	A A	C C	T T	T T	C T	C C	G G	A A	A T	C C	C C	G G	A A	T T	C T	G G	T T	C C	A A	C T	T T	G G	A A	C C	G G	A A	T T	C T	T T	T T	A A	G G	C C	T T	G G
861619_6	Palmira	T T	A T	A T	G G	T T	G G	T T	C C	C C	T T	0 0	A A	G G	A A	C C	T T	T T	C T	C C	G G	A A	A T	C C	C C	G G	A A	T T	C T	G G	T T	C C	A A	C T	T T	G G	A A	C C	G G	A A	T T	C T	T T	T T	A A	G G	C C	T T	G G
861622_1	Palmira	C T	0 0	A A	T T	G G	A G	0 0	A C	0 0	0 0	A T	C C	0 0	A A	T T	T T	T T	C C	C C	A G	0 0	A T	C T	C C	G G	A C	C T	T T	G G	T T	C C	A A	0 0	T T	A A	A A	C T	0 0	0 0	C T	C T	G T	T T	0 0	G G	C C	C T	A G
861622_2	Palmira	C T	A T	A A	T T	G G	A G	A T	A C	C T	G T	A A	A C	C G	A A	C T	T T	T T	C C	C C	A G	A C	A T	C T	C C	G G	A C	C T	T T	G G	T T	C C	A A	C T	T T	A A	A A	C T	0 0	A A	C T	C T	T T	T T	A A	G G	C C	C T	A A
861622_2014	Palmira	C T	A T	A A	T T	G G	A G	A T	A C	C T	G T	A A	A C	C G	A A	C T	T T	T T	C C	C C	A G	A C	A T	C T	C C	G G	A C	C T	T T	G G	T T	C C	A A	C T	T T	A A	A A	C T	T T	A A	C T	C T	T T	T T	A A	G G	C C	C T	A A
861622_2015	Palmira	T T	A A	T T	T T	G T	A A	A A	C C	T T	G G	A T	C C	G G	G G	T T	T T	T T	C T	C C	A G	A C	T T	C C	C C	G G	C C	C C	C T	G G	T T	0 0	A C	C T	T T	A G	G G	C T	T T	A A	T T	C T	G T	T T	A A	G G	C C	T T	G G
861622_2016	Palmira	C T	A T	A A	T T	G G	A G	A T	A C	C T	G T	A A	A C	C G	A A	C T	T T	T T	C C	C C	A G	A C	A T	C T	C C	G G	A C	C T	T T	G G	T T	C C	A A	C T	T T	A A	A A	C T	T T	A A	C T	C T	T T	T T	A A	G G	C C	C T	A A
861622_2017	Palmira	C T	A T	A T	T T	G T	A G	A T	C C	C T	G T	A T	A C	G G	G G	T T	T T	T T	C T	C C	A G	A C	A T	C T	C C	G G	A C	C C	C C	A G	G T	G G	A C	C T	T T	A A	A G	C T	G T	A A	T T	C T	G G	T T	A G	G G	C C	C T	A G
861622_2018	Palmira	T T	A A	T T	T T	G G	A G	A T	C C	C T	G G	T T	C C	C G	G G	C T	T T	T T	C T	C C	A G	C C	A T	C T	C T	G G	A C	C T	C C	A G	G T	G G	A C	C T	A T	A G	A G	C C	T T	A A	T T	C T	T T	0 0	A G	G T	C C	C T	A G
861622_2019	Palmira	T T	A T	T T	T T	T T	A G	A A	C C	T T	G G	A T	C C	G G	G G	T T	T T	T T	T T	C C	A G	A C	A T	C T	C T	G G	A C	C C	C T	A G	G T	G G	A C	C C	T T	A A	A G	C T	0 0	A A	T T	C T	T T	C T	A G	0 0	C C	T T	A G
861622_3	Palmira	C T	A T	A A	T T	G G	A G	A T	A C	C T	G T	A A	A C	C G	A A	C T	T T	T T	C C	C C	A G	A C	A T	C T	C C	G G	A C	C T	T T	G G	T T	C C	A A	C T	T T	A A	A A	C T	T T	A A	C T	C T	T T	T T	A A	G G	C C	C T	A A
861622_4	Palmira	C T	A T	A A	T T	G G	A G	A T	A C	C T	G T	A A	A C	C G	A A	C T	T T	T T	C C	C C	A G	A C	A T	C T	C C	G G	A C	C T	T T	0 0	T T	C C	A A	C T	T T	A A	A A	C T	T T	A A	C T	C T	T T	T T	A A	G G	C C	C T	0 0
861622_5	Palmira	C T	A T	A A	T T	G G	A G	A T	A C	C T	G T	A A	0 0	C G	A A	C T	T T	T T	C C	C C	A G	A C	A T	C T	C C	G G	A C	C T	T T	G G	T T	0 0	A A	C T	T T	0 0	A A	C T	T T	0 0	C T	C T	T T	T T	A A	G G	C C	C T	A A
861622_6	Palmira	C T	A T	A A	T T	G G	A G	A T	A C	C T	G T	A A	A C	C G	A A	C T	T T	T T	C C	C C	A G	A C	A T	C T	C C	G G	A C	C T	T T	G G	T T	C C	A A	C T	T T	A A	A A	C T	T T	A A	C T	C T	T T	T T	A A	G G	C C	C T	A A
861623_1	Palmira	T T	T T	A A	T T	G G	G G	T T	A C	C T	T T	A A	A C	C C	A G	C C	T T	T T	C C	C C	A G	A C	A T	C T	C C	G G	A C	C T	T T	A G	T T	C C	A A	T T	T T	A A	A A	C T	T T	A A	T T	T T	G T	T T	A A	G G	C C	T T	A G
861623_1964	Palmira	T T	T T	A A	T T	G G	G G	T T	A C	C T	T T	A A	A C	C C	A G	C C	T T	T T	C C	C C	A G	A C	A T	C T	C C	G G	A C	C T	T T	A G	T T	C C	A A	T T	T T	A A	A A	C T	T T	A A	T T	T T	G T	T T	A A	G G	C C	T T	A G
861623_1965	Palmira	C C	T T	A T	G T	T T	G G	A A	A C	C C	G T	T T	C C	C C	A A	T T	G G	T T	T T	C C	A A	A C	A A	T T	C T	G G	A A	C C	C C	A G	G T	0 0	C C	C T	T T	A A	A A	C C	G G	A T	T T	C C	T T	0 0	G G	T T	T T	C C	A A
861623_1966	Palmira	T T	T T	A A	T T	G G	G G	T T	A C	C T	T T	A A	A C	C C	A G	C C	T T	T T	C C	C C	A G	A C	A T	C T	C C	G G	A C	C T	T T	A G	T T	C C	A A	T T	T T	A A	A A	C T	T T	A A	T T	T T	G T	T T	A A	G G	C C	T T	A G
861623_1967	Palmira	T T	T T	A A	T T	G G	G G	T T	A C	C T	T T	A A	A C	C C	A G	C C	T T	T T	C C	C C	A G	A C	A T	0 0	C C	G G	A C	C T	T T	A G	T T	C C	A A	T T	T T	A A	A A	C T	T T	A A	T T	T T	G T	T T	A A	G G	C C	T T	A G
861623_2	Palmira	T T	T T	A A	T T	G G	G G	T T	A C	C T	T T	A A	A C	C C	A G	C C	T T	T T	C C	C C	A G	A C	A T	C T	C C	G G	A C	C T	T T	A G	T T	C C	A A	T T	T T	A A	A A	C T	0 0	A A	T T	T T	G T	T T	A A	G G	C C	T T	0 0
861623_3	Palmira	T T	T T	A A	T T	G G	G G	T T	0 0	C T	T T	A A	A C	C C	A G	C C	T T	T T	C C	C C	A G	A C	A T	C T	C C	G G	A C	C T	T T	A G	T T	C C	A A	T T	T T	A A	A A	C T	T T	A A	T T	T T	G T	T T	A A	G G	C C	T T	A G
861623_4	Palmira	T T	T T	A A	T T	G G	G G	T T	A C	C T	T T	A A	A C	C C	A G	C C	T T	T T	C C	C C	A G	A C	A T	C T	C C	G G	A C	C T	T T	A G	T T	C C	A A	T T	T T	A A	A A	C T	T T	A A	T T	T T	G T	T T	A A	G G	C C	T T	A G
861623_5	Palmira	T T	T T	A A	T T	G G	G G	T T	A C	C T	T T	A A	A C	C C	A G	C C	T T	T T	C C	C C	A G	A C	A T	C T	C C	G G	A C	C T	T T	A G	T T	C C	A A	T T	T T	A A	A A	C T	T T	A A	T T	T T	G T	T T	A A	G G	C C	T T	0 0
861623_6	Palmira	T T	T T	A A	T T	G G	G G	T T	A C	C T	T T	A A	A C	C C	A G	C C	T T	T T	C C	C C	A G	A C	A T	C T	C C	G G	A C	C T	T T	A G	T T	C C	A A	T T	T T	A A	A A	C T	T T	A A	T T	T T	G T	T T	A A	G G	C C	T T	A G
861628_2	Palmira	T T	A T	A A	G T	G T	A G	A T	A C	C T	T T	A A	A A	C G	A A	0 0	T T	T T	T T	C C	A G	A C	A A	C T	C C	G G	A A	C T	T T	A G	T T	C C	A C	T T	T T	G G	A G	T T	T T	A A	C C	C T	G T	T T	A A	G G	C C	T T	A A
861628_3	Palmira	T T	A T	A A	G T	G T	A G	A T	A C	C T	T T	A A	A A	C G	A A	C C	T T	T T	T T	C C	A G	A C	A A	C T	C C	G G	A A	C T	T T	A G	T T	C C	A C	T T	T T	G G	A G	T T	T T	A A	C C	C T	G T	T T	A A	G G	C C	T T	A A
861628_4	Palmira	T T	0 0	A A	0 0	G T	A G	A T	A A	C T	T T	A A	A A	C G	A A	C C	T T	T T	T T	C C	A G	A C	A A	C T	C C	G G	0 0	0 0	T T	A G	T T	C C	A C	T T	T T	G G	A G	T T	T T	A A	C C	C T	G T	0 0	A A	G G	C C	T T	A A
861628_5	Palmira	T T	A T	A A	G T	G T	A G	A T	A C	C T	T T	A A	A A	C G	A A	C C	T T	T T	T T	C C	A G	A C	A A	C T	C C	G G	A A	C T	T T	A G	T T	C C	A C	T T	T T	G G	A G	T T	T T	A A	C C	C T	G T	T T	A A	G G	C C	T T	A A
861628_6	Palmira	T T	A T	A A	G T	G T	A G	A T	A C	C T	T T	A A	A A	C G	A A	C C	T T	T T	T T	C C	A G	A C	A A	C T	C C	G G	A A	C T	T T	A G	T T	C C	A C	T T	T T	G G	A G	T T	T T	A A	C C	C T	G T	T T	A A	G G	C C	T T	A A
861630_1	Palmira	C T	A T	A T	G T	T T	A G	A A	A C	C T	G T	A T	A C	C C	A A	C C	G T	T T	C T	C C	A A	A C	A A	C T	C C	G G	A A	C C	C T	A G	G T	G G	C C	C T	T T	A G	A A	C C	G G	A A	T T	C C	T T	C T	A G	T T	C T	C C	A A
861630_2	Palmira	C T	A T	A T	G T	T T	A G	A A	A C	C T	G T	A T	A C	C C	A A	C C	G T	T T	C T	C C	A A	A C	A A	C T	C C	G G	A A	C C	C T	A G	G T	G G	C C	C T	T T	A G	A A	C C	G G	A A	T T	C C	T T	C T	A G	T T	C T	C C	A A
861630_3	Palmira	C T	A T	A T	G T	T T	A G	A A	A C	C T	G T	A T	A C	C C	A A	C C	G T	T T	C T	C C	A A	A C	A A	C T	C C	G G	A A	C C	C T	A G	G T	G G	C C	C T	T T	A G	A A	C C	G G	A A	T T	C C	T T	C T	A G	T T	C T	C C	A A
861630_4	Palmira	C T	A T	A T	G T	T T	A G	A A	A C	C T	G T	A T	A C	C C	A A	C C	G T	T T	C T	C C	A A	A C	A A	C T	C C	G G	A A	C C	C T	A G	G T	G G	C C	C T	T T	A G	A A	C C	G G	A A	T T	C C	T T	C T	A G	T T	C T	C C	A A
861630_5	Palmira	C T	A T	A T	G T	T T	A G	A A	A C	C T	G T	A T	A C	C C	A A	C C	G T	T T	C T	C C	A A	A C	A A	C T	C C	G G	A A	C C	C T	A G	G T	G G	C C	C T	T T	A G	A A	C C	G G	A A	T T	C C	T T	C T	A G	T T	C T	C C	A A
861630_6	Palmira	C T	A T	A T	G T	T T	A G	A A	A C	C T	G T	A T	A C	C C	A A	C C	G T	T T	C T	C C	A A	A C	A A	C T	C C	G G	A A	C C	C T	A G	G T	G G	C C	C T	T T	A G	A A	C C	G G	A A	T T	C C	T T	C T	A G	T T	C T	C C	A A
861631_1	Palmira	T T	T T	A A	T T	G G	A G	A T	C C	C T	G G	A A	A A	C G	A A	C T	T T	T T	T T	C C	A G	A A	A A	C C	C C	G G	0 0	C C	T T	G G	T T	C G	A A	T T	T T	A A	A A	C C	G G	A A	T T	C C	T T	0 0	0 0	G G	0 0	0 0	A A
861631_1708	Palmira	T T	T T	A A	T T	G G	A G	A T	C C	C T	G G	A A	A A	G G	A A	T T	T T	T T	T T	C C	G G	A A	A A	C C	C C	G G	A A	C C	T T	G G	T T	C G	A A	T T	T T	A A	A A	C C	G G	A A	T T	C C	T T	T T	A A	G G	C C	T T	A A
861631_1709	Palmira	T T	T T	A A	T T	G G	A A	A A	C C	T T	G G	0 0	A A	C C	A A	C T	T T	T T	0 0	C C	A A	A C	A A	C C	C C	G G	A A	T T	T T	G G	T T	C G	A A	T T	T T	A A	A A	T T	G T	A A	T T	C C	T T	T T	0 0	G G	C C	T T	A G
861631_1710	Palmira	T T	T T	A T	T T	T T	A G	A A	C C	C T	G G	T T	A C	C C	A G	C T	G T	T T	T T	C C	A A	A C	A A	C T	C T	G G	A A	C C	C T	A G	G T	G G	A C	C C	T T	A A	A A	C C	G G	A A	T T	C C	G T	C T	G G	T T	T T	C T	A G
861631_1711	Palmira	T T	A T	A T	T T	T T	A G	A A	C C	C T	G G	T T	A C	C G	A G	C C	G T	C T	T T	C C	G G	C C	A A	T T	C T	G G	A A	C C	C C	A G	G G	G G	A C	C C	T T	G G	A A	C C	G G	A A	T T	C C	G G	C T	G G	T T	C T	C C	A A
861631_1712	Palmira	T T	T T	A T	T T	T T	A G	A A	C C	C T	G G	T T	A C	C C	A G	C T	G T	T T	T T	C C	A A	A C	A A	C T	C T	G G	A A	C C	0 0	A G	G T	G G	A C	C C	T T	A A	A A	C C	G G	A A	T T	C C	G T	C T	G G	T T	T T	C T	A G
861631_1713	Palmira	T T	T T	A A	T T	G G	A G	A T	C C	C T	G G	A A	A A	G G	A A	C T	T T	T T	T T	C C	G G	A A	A A	C C	C C	G G	A A	C C	T T	G G	T T	C G	A A	T T	T T	A A	A A	C C	G G	A A	T T	C C	T T	T T	A A	G G	C C	T T	A A
861631_2	Palmira	T T	T T	A A	T T	G G	A G	A T	C C	C T	G G	A A	A A	C G	A A	C T	T T	T T	T T	C C	A G	A A	A A	C C	C C	G G	A A	C C	T T	G G	T T	C G	A A	T T	T T	A A	A A	C C	G G	A A	T T	0 0	T T	T T	A A	G G	C C	T T	A A
861631_4	Palmira	T T	T T	A A	T T	G G	A G	A T	C C	C T	G G	A A	A A	C G	A A	C T	T T	T T	T T	C C	A G	A A	A A	C C	C C	G G	A A	C C	T T	0 0	T T	C G	A A	T T	T T	A A	A A	C C	G G	A A	T T	C C	T T	T T	A A	G G	C C	T T	A A
861631_5	Palmira	T T	T T	A A	T T	G G	A G	A T	C C	C T	G G	A A	A A	C G	A A	C T	T T	T T	T T	C C	A G	A A	A A	C C	C C	G G	A A	C C	T T	G G	T T	C G	A A	T T	T T	A A	A A	C C	G G	A A	T T	C C	T T	T T	A A	G G	C C	T T	A A
861631_6	Palmira	T T	T T	A A	T T	G G	A G	A T	C C	C T	G G	A A	A A	C G	A A	C T	T T	T T	T T	C C	A G	A A	A A	C C	C C	G G	A A	C C	T T	G G	T T	C G	A A	T T	T T	A A	A A	C C	G G	A A	T T	C C	T T	T T	A A	G G	C C	T T	A A
861632_1987	Palmira	T T	A A	A T	T T	G G	G G	A T	C C	C C	G G	A A	A A	G G	A A	C T	T T	T T	C T	C C	G G	A A	T T	C T	C C	G G	A A	C C	T T	G G	G T	C G	A A	T T	T T	A A	A G	C C	G G	A A	T T	C C	T T	T T	A A	G G	C C	T T	A G
861632_1988	Palmira	T T	A A	A T	T T	G G	G G	A T	C C	C C	G G	A A	A A	G G	A A	C T	T T	T T	C T	C C	G G	A A	T T	C T	C C	G G	A A	C C	T T	G G	G T	C G	A A	T T	T T	A A	A G	C C	G G	A A	T T	C C	T T	T T	A A	G G	C C	T T	A G
861632_1989	Palmira	T T	A A	A T	T T	G G	G G	A T	C C	C C	G G	A A	A A	G G	A A	C T	T T	T T	C T	C C	G G	A A	T T	C T	C C	G G	A A	C C	T T	G G	G T	C G	A A	T T	T T	A A	A G	C C	G G	A A	T T	C C	T T	T T	A A	G G	C C	T T	A G
861632_1990	Palmira	T T	A A	A T	G T	G T	G G	A T	A C	C C	G G	A A	A A	C G	A A	C T	T T	T T	C T	C C	A G	A A	T T	C T	C C	G G	A A	C C	T T	A G	G T	C G	A A	C T	T T	A G	A G	C C	G G	A A	T T	C C	G T	T T	A A	G G	C T	T T	A G
861632_1991	Palmira	T T	A A	A T	T T	G G	G G	A T	C C	C C	G G	A A	A A	G G	A A	C T	T T	T T	C T	C C	G G	A A	T T	C T	C C	G G	A A	C C	T T	G G	G T	C G	A A	T T	T T	A A	A G	C C	G G	A A	T T	C C	T T	T T	A A	G G	C C	T T	A G
861641_1	Palmira	T T	A T	A T	G G	T T	G G	T T	C C	C C	T T	A T	A A	G G	A A	C C	T T	T T	C T	C C	G G	A A	A T	C C	C C	G G	A A	T T	C T	G G	T T	C C	A A	C T	T T	G G	A A	C C	G G	A A	T T	C T	T T	T T	A A	G G	C C	T T	G G
861641_2	Palmira	C T	A A	A T	G T	G T	G G	A T	A C	C T	G T	T T	A C	C C	A A	C T	G T	T T	T T	C G	A G	A C	A T	C T	C T	A G	A C	C T	C C	A G	G T	C G	C C	C T	A T	A G	A A	T T	G G	A T	C C	C C	G T	T T	A A	G G	C T	C T	A A
861641_2020	Palmira	C T	A A	A T	G T	G T	G G	A T	A C	C T	G T	T T	A C	C C	A A	C T	G T	T T	T T	C G	A G	A C	A T	C T	C T	A G	A C	C T	C C	A G	G T	C G	C C	C T	A T	A G	A A	T T	G G	A T	C C	0 0	G T	T T	A A	G G	C T	C T	A A
861641_2022	Palmira	C T	A A	A T	G T	G T	G G	A T	A C	C T	G T	T T	A C	C C	A A	C T	G T	T T	T T	C G	A G	A C	A T	C T	C T	A G	A C	C T	C C	A G	G T	C G	0 0	C T	A T	A G	A A	T T	G G	A T	C C	C C	G T	T T	A A	G G	C T	C T	A A
861641_2023	Palmira	C T	A A	A T	G T	G T	G G	A T	A C	C T	G T	T T	A C	0 0	A A	C T	G T	T T	T T	C G	A G	A C	A T	C T	C T	A G	A C	C T	C C	A G	G T	C G	C C	C T	A T	A G	A A	T T	G G	A T	C C	C C	G T	T T	A A	G G	C T	C T	A A
861641_2024	Palmira	C T	A A	A T	G T	0 0	G G	A T	A C	C T	G T	0 0	A C	0 0	A A	C T	G T	T T	T T	C G	A G	A C	A T	C T	C T	A G	A C	C T	0 0	A G	G T	C G	0 0	C T	A T	A G	A A	0 0	G G	A T	C C	C C	G T	T T	A A	G G	0 0	C T	A A
861641_2025	Palmira	C T	A A	A T	G T	G T	G G	A T	0 0	C T	G T	T T	A C	C C	A A	C T	G T	T T	T T	C G	A G	A C	A T	C T	C T	A G	A C	C T	C C	A G	G T	C G	C C	C T	A T	A G	A A	T T	G G	A T	C C	C C	G T	T T	A A	G G	C T	C T	A A
861641_3	Palmira	T T	0 0	A T	G G	T T	0 0	T T	C C	0 0	0 0	A T	A A	G G	A A	C C	T T	T T	C T	C C	G G	A A	A T	C C	C C	G G	A A	T T	C T	G G	0 0	C C	A A	C T	T T	G G	A A	C C	G G	A A	T T	C T	T T	T T	0 0	G G	C C	T T	G G
861641_4	Palmira	C T	A A	A T	G T	G T	G G	A T	A C	C T	G T	T T	A C	C C	A A	0 0	G T	T T	T T	C G	A G	A C	A T	C T	0 0	A G	A C	C T	C C	A G	G T	C G	C C	C T	A T	A G	A A	T T	G G	A T	C C	0 0	G T	T T	A A	G G	C T	C T	A A
861641_5	Palmira	T T	0 0	A T	G G	T T	G G	T T	C C	C C	T T	A T	A A	G G	A A	C C	T T	T T	C T	C C	G G	A A	A T	C C	C C	G G	A A	T T	C T	G G	T T	C C	A A	C T	T T	G G	A A	C C	G G	A A	T T	C T	T T	T T	A A	G G	0 0	T T	A G
861645_2031	Palmira	T T	T T	A A	G G	G T	A G	A T	0 0	C T	G G	A A	0 0	C C	G G	C C	T T	T T	C T	C C	A A	A A	A A	0 0	C C	G G	C C	0 0	T T	0 0	T T	C C	A A	C T	T T	A A	A A	0 0	T T	A A	C T	C T	T T	T T	A A	G G	C C	T T	G G
861645_2034	Palmira	T T	T T	A A	G G	G T	A G	A T	A C	C T	G G	A A	A C	C C	G G	C C	T T	T T	C T	C C	A A	A A	A A	C C	C C	G G	C C	C C	T T	A G	T T	C C	A A	C T	T T	A A	A A	C T	T T	A A	C T	C T	T T	T T	A A	G G	C C	T T	G G
861646_2026	Palmira	T T	A A	T T	T T	G T	A A	A A	C C	T T	G G	A T	C C	G G	G G	T T	T T	T T	C T	C C	A G	A C	T T	C C	C C	G G	0 0	C C	C T	G G	T T	0 0	A C	C T	T T	A G	G G	C T	T T	A A	T T	C T	G T	T T	A A	G G	C C	T T	G G
861646_2028	Palmira	T T	A T	A T	0 0	T T	A A	A A	C C	T T	G T	A T	A C	0 0	A A	C T	T T	T T	C C	C C	G G	A A	A T	C T	C C	G G	A C	C T	C T	G G	T T	C C	A C	T T	T T	A G	A G	T T	G G	A A	C T	C T	G T	T T	A A	G G	C C	T T	A G
861646_2029	Palmira	T T	A T	A T	G G	T T	A A	A A	C C	T T	G T	A T	A C	G G	A A	C T	T T	T T	C C	C C	G G	A A	A T	C T	C C	G G	A C	C T	C T	G G	T T	C C	A C	T T	T T	A G	A G	T T	G G	A A	C T	C T	G T	T T	A A	G G	C C	T T	A G
861646_2030	Palmira	T T	A A	T T	T T	G T	A A	A A	C C	T T	G G	A T	C C	G G	G G	T T	T T	T T	C T	C C	A G	A C	T T	C C	C C	G G	C C	C C	C T	G G	T T	0 0	A C	C T	T T	A G	G G	C T	T T	A A	T T	C T	G T	T T	A A	G G	C C	T T	G G
861648_2043	Palmira	T T	A A	A T	G G	T T	A A	A A	A A	T T	G T	A T	A C	C G	G G	C T	T T	T T	C T	C C	A G	C C	T T	C T	C C	G G	A C	C T	C T	A A	G G	C C	A C	C T	T T	A G	A G	T T	T T	A A	C C	C T	G T	T T	A A	G G	C C	T T	G G
861648_2044	Palmira	T T	A A	A T	G G	T T	A A	A A	A A	T T	G T	A T	A C	C G	G G	C T	T T	T T	C T	C C	A G	C C	T T	C T	C C	G G	A C	C T	C T	A A	G G	C C	A C	0 0	T T	A G	A G	T T	T T	A A	C C	C T	G T	T T	A A	G G	C C	T T	G G
861648_2045	Palmira	T T	A A	A T	G G	T T	A A	A A	A A	T T	G T	A T	A C	C G	G G	C T	T T	T T	C T	C C	A G	C C	T T	C T	C C	G G	A C	C T	C T	A A	G G	C C	A C	C T	T T	A G	A G	T T	T T	A A	C C	C T	G T	T T	A A	G G	C C	T T	G G
861654_1	Palmira	T T	A A	T T	G T	G T	A G	A T	A C	C T	G T	A A	A A	C C	G G	T T	T T	T T	C T	C C	A A	A A	A T	C T	C C	G G	C C	C T	T T	A A	G T	C C	A A	C T	T T	A G	G G	C T	G G	A A	T T	T T	T T	T T	A A	G G	C C	T T	G G
861654_2	Palmira	T T	A A	T T	G T	G T	A G	A T	A C	C T	G T	A A	A A	C C	G G	T T	T T	T T	C T	C C	A A	A A	A T	C T	C C	G G	C C	C T	T T	A A	G T	C C	A A	C T	T T	A G	G G	C T	G G	A A	T T	T T	T T	T T	A A	G G	C C	T T	G G
861654_2046	Palmira	T T	A A	T T	G T	G T	A G	A T	A C	C T	G T	A A	A A	C C	G G	T T	T T	T T	C T	C C	A A	A A	A T	C T	C C	G G	C C	C T	T T	A A	G T	C C	A A	C T	T T	A G	G G	C T	G G	A A	T T	T T	T T	T T	A A	G G	C C	T T	G G
861654_2047	Palmira	C T	T T	T T	G T	T T	G G	A T	A C	C C	T T	A T	C C	C G	A A	C T	G T	T T	C T	C G	A A	C C	A A	C T	C C	G G	A A	C C	C T	A A	T T	C C	C C	C T	T T	A A	A G	C T	G G	A A	T T	C T	T T	C T	A G	G T	C T	T T	A G
861654_2048	Palmira	T T	A A	T T	G T	G T	A G	A T	A C	C T	G T	A A	A A	C C	G G	T T	T T	T T	C T	C C	A A	A A	A T	C T	C C	G G	C C	C T	T T	A A	G T	C C	A A	C T	T T	A G	G G	C T	G G	A A	T T	T T	T T	T T	A A	G G	C C	T T	G G
861654_2049	Palmira	T T	A A	T T	G T	G T	A G	A T	A C	C T	G T	A A	A A	C C	G G	T T	T T	T T	C T	C C	A A	A A	A T	0 0	C C	G G	C C	C T	T T	A A	G T	C C	A A	C T	T T	A G	G G	C T	G G	A A	T T	T T	T T	T T	A A	G G	C C	T T	G G
861654_3	Palmira	T T	A A	T T	G T	G T	A G	A T	A C	C T	G T	A A	A A	C C	G G	T T	T T	T T	C T	C C	A A	A A	A T	C T	C C	G G	C C	C T	T T	A A	G T	C C	A A	C T	T T	A G	G G	C T	G G	A A	T T	T T	T T	T T	A A	G G	C C	T T	G G
861683_1697	Palmira	T T	0 0	A T	T T	T T	G G	A A	A C	C C	T T	0 0	0 0	C C	0 0	C T	G G	T T	T T	0 0	A A	A A	A A	C T	C C	G G	A A	C C	0 0	A A	G G	C C	0 0	C T	T T	G G	A A	C T	G G	A A	T T	C C	T T	C C	G G	T T	0 0	C T	A A
861683_1698	Palmira	T T	A T	A T	T T	T T	G G	A A	A C	C C	T T	A T	A C	C C	A G	C T	G T	T T	C T	C G	A A	A A	A A	C T	C C	G G	A A	C C	C T	A A	G G	C C	C C	C T	T T	G G	A A	C T	G G	A A	T T	C C	T T	C C	G G	T T	C T	C T	A A
861683_1699	Palmira	T T	A T	A T	T T	T T	G G	A A	A C	C C	T T	0 0	0 0	C C	A G	C T	G T	T T	C T	C G	A A	A A	A A	C T	C C	G G	A A	C C	C T	A A	G G	C C	C C	C T	T T	G G	A A	C T	G G	A A	T T	C C	T T	C C	G G	T T	C T	C T	A A
861683_1700	Palmira	0 0	A T	A T	T T	T T	G G	A A	A C	C C	T T	A T	0 0	C C	A G	C T	G T	T T	C T	C G	A A	A A	A A	C T	C C	G G	A A	C C	C T	A A	G G	0 0	0 0	C T	T T	G G	A A	0 0	G G	A A	T T	C C	T T	C C	G G	T T	0 0	C T	A A
861683_1701	Palmira	T T	A T	T T	T T	G G	A G	A T	A C	T T	G G	A T	C C	C G	G G	T T	T T	T T	C T	C C	A G	A C	T T	T T	C C	G G	C C	C C	0 0	0 0	G G	C C	C C	C T	T T	0 0	G G	C T	G G	A A	C T	C C	G G	T T	A G	G G	C C	T T	G G
871764_2480	Palmira	T T	T T	A T	G G	T T	A G	A T	A A	C T	G T	A T	A C	C G	A G	T T	T T	T T	C T	C C	A G	A C	A A	C T	C C	G G	A C	C T	C T	G G	G T	C C	A C	C C	T T	A G	G G	C T	G T	A A	C T	T T	G G	T T	A A	G G	C C	T T	A G
871764_2481	Palmira	T T	T T	A T	G G	T T	A G	A T	A A	C T	G T	A T	A C	C G	A G	T T	T T	T T	C T	C C	A G	A C	A A	C T	C C	G G	A C	C T	C T	G G	G T	C C	A C	C C	T T	A G	G G	C T	G T	A A	C T	T T	G G	T T	0 0	G G	C C	T T	A G
871764_2482	Palmira	T T	T T	A T	0 0	T T	A G	A T	A A	C T	G T	A T	0 0	C G	A G	T T	T T	T T	C T	C C	A G	0 0	A A	C T	C C	G G	A C	C T	C T	G G	G T	C C	A C	C C	T T	A G	0 0	C T	G T	A A	C T	T T	0 0	T T	A A	G G	C C	T T	A G
871764_2483	Palmira	T T	T T	A T	G G	T T	A G	0 0	A A	C T	G T	A T	0 0	C G	0 0	T T	T T	T T	C T	C C	A G	0 0	A A	C T	C C	G G	A C	C T	0 0	G G	G T	C C	A C	C C	T T	A G	G G	0 0	G T	A A	C T	T T	G G	T T	A A	G G	C C	T T	A G
871844_2235	Palmira	C T	A T	A T	T T	G G	A G	A A	A C	T T	G T	A T	A C	C C	A A	C T	T T	T T	C T	C G	A A	A A	A A	C T	C T	A G	A A	C T	C T	A G	G T	G G	C C	T T	A T	A G	A G	C T	G G	A T	C T	C C	G T	T T	A G	G G	C T	C T	A A
871854_1	Palmira	T T	A T	A T	0 0	G T	G G	A A	A C	C T	G T	A A	A A	C C	A G	C T	T T	T T	C C	C C	A A	C C	A A	T T	C C	G G	A C	C T	T T	A A	T T	C C	C C	C T	A T	G G	A A	C C	G G	A A	T T	C C	G T	T T	A G	G T	T T	T T	A A
871854_2	Palmira	T T	A T	A T	0 0	G T	G G	A A	A C	C T	G T	A A	A A	C C	A G	C T	T T	T T	C C	C C	A A	C C	A A	T T	C C	G G	A C	C T	T T	A A	T T	C C	C C	C T	A T	G G	A A	C C	G G	A A	T T	C C	G T	T T	A G	G T	T T	T T	A A
871854_2241	Palmira	T T	A T	A T	0 0	G T	G G	A A	A C	C T	G T	A A	A A	C C	A G	C T	T T	T T	C C	C C	A A	C C	A A	T T	C C	G G	A C	C T	T T	A A	T T	C C	C C	C T	A T	G G	A A	C C	G G	A A	T T	C C	G T	T T	A G	G T	T T	T T	A A
871854_2242	Palmira	T T	A T	A T	0 0	G T	G G	A A	A C	C T	G T	A A	A A	C C	A G	C T	T T	T T	C C	C C	A A	C C	A A	T T	C C	G G	A C	C T	T T	A A	T T	C C	C C	C T	A T	G G	A A	C C	G G	A A	T T	C C	G T	T T	A G	G T	T T	T T	A A
871854_2243	Palmira	C T	A T	T T	0 0	T T	A G	A A	A C	C T	G T	T T	C C	C C	G G	C C	G T	C T	T T	C G	A G	A C	A A	T T	C T	G G	A A	C C	C C	A G	G T	G G	C C	C C	T T	A A	A A	C T	G G	A A	T T	C C	G G	C T	G G	T T	C T	C T	A A
871854_2244	Palmira	C T	A T	T T	0 0	T T	A G	A A	A C	C T	G T	T T	C C	C C	G G	C C	G T	C T	T T	C G	A G	A C	A A	T T	C T	G G	A A	C C	C C	A G	G T	G G	C C	C C	T T	A A	A A	C T	G G	A A	T T	C C	G G	C T	G G	T T	C T	C T	A A
871854_2245	Palmira	C T	A T	T T	0 0	T T	A G	A A	A C	C T	G T	T T	C C	C C	G G	C C	G T	C T	T T	C G	A G	A C	A A	T T	C T	G G	A A	C C	C C	A G	G T	G G	C C	C C	T T	A A	A A	C T	G G	A A	T T	C C	G G	C T	G G	T T	C T	C T	0 0
871854_2246	Palmira	C T	A T	T T	0 0	T T	A G	A A	A C	C T	0 0	T T	C C	C C	G G	C C	G T	C T	T T	C G	A G	A C	A A	T T	C T	G G	A A	C C	C C	A G	G T	G G	C C	C C	T T	A A	A A	C T	G G	A A	T T	C C	G G	C T	G G	T T	C T	C T	A A
871854_3	Palmira	T T	A T	A T	0 0	G T	G G	A A	A C	C T	G T	A A	A A	C C	A G	C T	T T	T T	C C	C C	A A	C C	A A	T T	C C	G G	A C	C T	T T	A A	T T	C C	C C	C T	A T	G G	A A	C C	G G	A A	T T	C C	G T	T T	A G	G T	T T	T T	A A
871855_2257	Palmira	C C	A T	A T	G T	G T	G G	T T	C C	C T	G T	A A	A C	C C	A A	T T	T T	T T	C T	C G	A G	C C	A T	C T	C C	G G	A C	C C	C T	A G	G T	G G	C C	C T	T T	G G	A A	T T	G G	A A	T T	C C	T T	T T	A G	G T	T T	T T	A A
871855_2258	Palmira	C C	A T	A T	G T	G T	G G	T T	C C	C T	G T	A A	A C	C C	A A	T T	T T	T T	C T	C G	A G	C C	A T	C T	C C	G G	A C	C C	C T	A G	G T	G G	C C	C T	T T	G G	A A	T T	G G	A A	T T	C C	T T	T T	A G	G T	T T	T T	A A
871855_2260	Palmira	C C	A T	A T	G T	G T	G G	T T	C C	C T	G T	A A	A C	C C	A A	T T	T T	T T	C T	C G	A G	C C	A T	C T	C C	G G	A C	C C	C T	A G	G T	G G	C C	C T	T T	G G	A A	T T	G G	A A	T T	C C	T T	T T	A G	0 0	T T	T T	A A
871863_2476	Palmira	T T	A T	A A	G T	G T	0 0	A T	A A	C T	T T	A A	A A	C G	A G	C T	T T	T T	C C	C C	A G	C C	A T	C T	C C	G G	C C	T T	T T	A G	G G	C G	C C	T T	T T	G G	A A	C T	G T	A A	T T	C C	G T	T T	A A	G G	C C	T T	G G
871863_2477	Palmira	T T	T T	A A	G T	0 0	A G	A A	A A	T T	G T	A A	A A	C C	G G	C T	T T	T T	C C	C C	0 0	A C	A T	C C	C C	G G	A C	T T	0 0	A G	0 0	C C	C C	T T	T T	0 0	A G	C T	G T	A A	T T	0 0	G G	0 0	A A	G G	C C	T T	G G
871863_2478	Palmira	T T	T T	A A	G T	T T	A G	A A	A A	T T	G T	A A	A A	C G	G G	C T	T T	T T	C C	C C	A G	A C	A T	C C	C C	G G	A C	T T	T T	A G	G T	C C	A C	T T	T T	A G	A G	C T	G T	A A	T T	C T	G G	T T	A A	G G	C C	T T	G G
871863_2479	Palmira	T T	T T	A A	G T	T T	A G	A A	A A	T T	G T	A A	A A	C G	G G	C T	T T	T T	C C	C C	A G	0 0	A T	C C	C C	G G	A C	T T	T T	A G	G T	C C	A C	T T	T T	A G	A G	C T	G T	A A	T T	C T	G G	T T	A A	G G	C C	T T	0 0
871868_2484	Palmira	T T	A T	A T	G G	T T	A A	A A	C C	T T	G T	A T	A C	G G	A A	C T	T T	T T	C C	C C	G G	A A	A T	C T	C C	G G	A C	C T	C T	G G	T T	C C	A C	T T	T T	A G	A G	T T	G G	A A	C T	C T	G T	T T	A A	G G	C C	T T	A G
871868_2485	Palmira	T T	A A	A T	G G	G T	A G	A T	A A	T T	G T	T T	A C	C C	G G	T T	T T	T T	C T	C C	A A	A A	T T	T T	C C	G G	A A	C C	C C	A G	G T	C C	A C	C C	T T	A G	A G	C C	T T	A A	C T	T T	G G	T T	A A	G G	C C	T T	A A
871868_2486	Palmira	T T	A T	A T	G G	T T	A A	A A	C C	T T	G T	A T	A C	G G	A A	C T	T T	T T	C C	C C	G G	A A	A T	C T	C C	G G	A C	C T	C T	G G	T T	C C	A C	T T	T T	A G	A G	T T	G G	A A	C T	C T	0 0	T T	A A	G G	C C	T T	A G
871868_2487	Palmira	T T	A T	A T	G G	T T	A A	A A	C C	T T	G T	A T	A C	G G	A A	C T	T T	T T	C C	C C	G G	A A	A T	C T	C C	G G	A C	C T	C T	G G	T T	C C	A C	T T	T T	A G	A G	T T	G G	A A	C T	C T	G T	T T	A A	G G	C C	T T	A G
871868_2488	Palmira	T T	A T	A T	G G	T T	A A	A A	C C	T T	G T	A T	A C	G G	A A	C T	T T	T T	C C	C C	G G	A A	A T	C T	C C	G G	A C	C T	C T	G G	T T	C C	0 0	T T	T T	A G	A G	T T	G G	A A	C T	C T	G T	T T	A A	G G	C C	T T	A G
871951_1994	Palmira	T T	A T	A A	T T	G G	G G	T T	C C	T T	G T	T T	A C	C C	G G	C C	T T	T T	C C	C C	A A	A C	A T	T T	C C	G G	C C	C T	C C	A A	T T	G G	A A	T T	T T	A A	A G	C T	T T	A A	C C	C T	G T	T T	A A	G G	C C	T T	A A
871951_1995	Palmira	T T	A T	A T	G T	G G	G G	T T	C C	C T	G T	A T	0 0	C C	G G	0 0	T T	T T	C T	C C	A A	A C	A T	T T	C C	G G	A C	0 0	0 0	A G	T T	C G	A C	T T	T T	A A	A G	C T	T T	A A	C C	C T	G T	T T	A A	G G	C C	T T	A G
871951_1996	Palmira	T T	A T	A T	G T	G G	G G	T T	C C	C T	G T	0 0	A C	C C	G G	0 0	T T	T T	C T	C C	A A	A C	A T	T T	C C	G G	A C	C T	C T	A G	T T	C G	A C	T T	T T	A A	A G	C T	T T	A A	C C	C T	G T	T T	A A	G G	C C	T T	A G
871951_1997	Palmira	T T	A T	A T	G T	G G	G G	T T	C C	C T	G T	A T	A C	C C	G G	C C	T T	T T	C T	C C	A A	A C	A T	T T	C C	G G	A C	C T	C T	A G	T T	C G	A C	T T	T T	A A	A G	C T	T T	A A	C C	C T	G T	T T	A A	G G	C C	T T	A G
ABC007_1095	Palmira	T T	T T	A T	G T	G T	A G	T T	A C	C C	G G	A A	A A	C C	A A	C T	T T	T T	T T	C C	A A	A C	A T	C T	C C	G G	A C	C C	T T	A A	G T	C C	A A	C C	T T	A G	G G	T T	T T	A A	C T	C T	T T	T T	A A	G G	C C	T T	A A
ABC007_1096	Palmira	T T	T T	A T	G T	G T	A G	T T	A C	C C	G G	A A	A A	C C	A A	C T	T T	T T	T T	C C	A A	A C	A T	C T	C C	G G	A C	C C	T T	A A	G T	C C	A A	C C	T T	A G	G G	T T	T T	A A	C T	C T	T T	T T	A A	G G	C C	T T	A A
ABC007_1097	Palmira	T T	T T	A T	G T	G T	A G	T T	A C	C C	G G	A A	A A	C C	A A	C T	T T	T T	T T	C C	A A	A C	A T	C T	C C	G G	A C	C C	T T	A A	G T	C C	A A	C C	T T	A G	G G	T T	T T	A A	C T	C T	T T	T T	A A	G G	C C	T T	A A
ABC007_1098	Palmira	T T	T T	A T	G T	G T	A G	T T	A C	C C	G G	A A	A A	C C	A A	C T	T T	T T	T T	C C	A A	A C	A T	C T	C C	G G	A C	C C	T T	A A	G T	C C	A A	C C	T T	A G	G G	T T	T T	A A	C T	C T	T T	T T	A A	G G	C C	T T	A A
ABC062_1109	Palmira	C T	A A	T T	G T	T T	0 0	A A	C C	C T	G G	T T	0 0	C G	A A	C C	0 0	T T	T T	C C	G G	C C	A A	C C	C C	0 0	A A	C C	0 0	A A	G G	0 0	C C	C C	T T	G G	A G	T T	G T	0 0	0 0	C T	0 0	T T	A A	0 0	C C	C T	A G
ABC062_1110	Palmira	C C	A A	T T	G T	T T	A A	A A	C C	C T	G G	T T	C C	G G	A A	C C	T T	T T	T T	C C	G G	C C	A A	C C	C C	G G	A A	C C	C C	A A	G G	0 0	C C	C C	T T	G G	G G	T T	G T	T T	C C	C T	T T	T T	A A	G G	C C	C C	A G
ABC062_1111	Palmira	T T	T T	T T	G T	T T	G G	A A	C C	C C	G T	T T	C C	C G	G G	C T	G G	T T	T T	C G	A G	C C	A A	T T	C C	G G	A A	C C	C C	A G	G T	0 0	C C	C C	T T	A G	A A	C C	G G	A A	T T	C C	T T	C C	G G	T T	T T	C T	A A
ABC062_1112	Palmira	C C	A A	T T	G T	T T	A A	A A	C C	C T	G G	T T	C C	G G	A A	C C	0 0	T T	T T	C C	G G	C C	A A	C C	C C	G G	A A	C C	C C	A A	G G	0 0	C C	C C	T T	G G	G G	T T	G T	T T	C C	C T	T T	T T	A A	G G	C C	C C	A G
ABC062_1113	Palmira	T T	T T	A T	G T	G T	G G	A T	A A	C C	G T	A A	A A	C C	A A	C T	T T	T T	C T	C C	A A	A A	A A	T T	T T	G G	A C	C T	C T	G G	T T	C G	A A	T T	T T	A A	A A	C C	G G	A A	C T	C C	G T	T T	A G	G T	C T	C C	A A
AMELONADO_2638	Palmira	C T	T T	A T	T T	G T	G G	A T	C C	C C	G G	A T	A A	C C	A A	C T	G T	C T	C T	C G	A G	A A	A A	C T	C C	G G	A C	C C	C T	A G	G T	G G	A C	C T	T T	A A	A A	C T	G G	A A	T T	C C	G T	C C	A G	G T	C T	C T	A G
AMELONADO_2639	Palmira	C T	T T	A T	T T	G T	G G	A T	C C	C C	G G	A T	A A	C C	A A	C T	G T	C T	C T	C G	A G	A A	A A	C T	C C	G G	A C	C C	C T	A G	G T	G G	A C	C T	T T	A A	A A	C T	G G	A A	T T	C C	G T	C C	A G	G T	C T	C T	A G
APAPORIS_1	Palmira	T T	T T	A A	T T	G G	A A	T T	C C	C C	T T	A A	A A	C C	A A	C C	T T	T T	C C	C C	A A	A A	A A	T T	C C	G G	C C	T T	T T	G G	T T	C C	A A	0 0	T T	A A	A A	C C	G G	A A	C C	C C	T T	T T	A A	G G	C C	T T	A A
APAPORIS_1105	Palmira	T T	T T	A A	T T	G G	A A	T T	C C	C C	T T	A A	A A	C C	A A	C C	T T	T T	C C	C C	A A	A A	A A	T T	0 0	G G	C C	T T	T T	0 0	T T	C C	A A	C C	T T	A A	A A	C C	G G	A A	C C	C C	T T	T T	A A	G G	C C	T T	A A
APAPORIS_2	Palmira	T T	T T	A A	T T	G G	A A	T T	C C	C C	T T	A A	A A	C C	A A	C C	T T	T T	C C	C C	A A	A A	A A	T T	C C	G G	C C	T T	T T	G G	T T	C C	A A	0 0	T T	A A	A A	C C	G G	A A	C C	C C	T T	T T	A A	G G	C C	T T	A A
APAPORIS_3	Palmira	T T	T T	A A	T T	G G	A A	T T	C C	C C	T T	A A	A A	C C	A A	C C	T T	T T	C C	C C	A A	A A	A A	T T	C C	G G	C C	T T	T T	G G	T T	C C	A A	0 0	T T	A A	A A	C C	G G	A A	C C	C C	T T	T T	A A	G G	C C	T T	A A
APAPORIS_4	Palmira	T T	T T	A A	T T	G G	A A	T T	C C	C C	T T	A A	A A	C C	A A	C C	T T	T T	C C	C C	A A	A A	A A	T T	C C	G G	C C	T T	T T	G G	T T	C C	A A	C C	T T	A A	A A	C C	G G	A A	C C	C C	T T	T T	A A	G G	C C	T T	A A
APAPORIS_5	Palmira	T T	T T	A A	T T	G G	A A	T T	C C	C C	T T	A A	A A	C C	A A	C C	T T	T T	C C	C C	A A	A A	A A	T T	C C	G G	C C	T T	T T	G G	T T	C C	A A	0 0	T T	A A	A A	C C	G G	A A	C C	C C	T T	T T	A A	G G	C C	T T	A A
APAPORIS_6	Palmira	T T	T T	A A	T T	G G	A A	T T	C C	C C	T T	A A	A A	C C	A A	C C	T T	T T	C C	C C	A A	A A	A A	T T	C C	G G	C C	T T	T T	G G	T T	C C	A A	C C	T T	A A	A A	C C	G G	A A	C C	C C	T T	T T	A A	G G	C C	T T	A A
C100_1374	Palmira	T T	A T	A T	G T	G T	A G	A T	A C	C T	G T	A T	A C	C G	A G	C T	T T	T T	C T	C C	A G	A C	A T	C T	C C	G G	A C	C T	C T	A G	G T	C C	A C	C T	T T	A G	A G	C T	G T	A A	C T	C T	G G	T T	A A	G G	C C	T T	A G
C100_1375	Palmira	T T	A T	A T	G T	G T	A G	A T	A C	C T	G T	A T	A C	C G	A G	C T	T T	T T	C T	C C	A G	A C	A T	C T	C C	G G	A C	C T	C T	A G	0 0	C C	A C	C T	T T	A G	A G	C T	G T	A A	C T	C T	G G	T T	A A	G G	C C	T T	A G
C100_1376	Palmira	T T	A T	A T	G T	G T	A G	A T	A C	C T	G T	A T	A C	C G	A G	C T	T T	T T	C T	C C	A G	A C	A T	C T	C C	G G	A C	C T	C T	A G	G T	C C	A C	C T	T T	A G	A G	C T	G T	A A	C T	C T	G G	T T	A A	G G	C C	T T	A G
C100_1377	Palmira	T T	A T	A T	G T	G T	A G	A T	A C	C T	G T	A T	A C	C G	A G	C T	T T	T T	C T	C C	A G	A C	A T	C T	C C	G G	A C	C T	C T	A G	G T	C C	A C	C T	T T	A G	A G	C T	G T	A A	C T	C T	G G	T T	A A	G G	C C	T T	A G
C100_1378	Palmira	T T	A T	A T	G T	G T	A G	A T	A C	C T	G T	A T	A C	C G	A G	C T	T T	T T	C T	C C	A G	A C	A T	C T	C C	G G	A C	C T	C T	A G	G T	C C	A C	C T	T T	A G	A G	C T	G T	A A	C T	C T	G G	T T	A A	G G	C C	T T	A G
C58_780	Palmira	T T	T T	A A	T T	G G	G G	T T	C C	C C	T T	A A	A A	C C	A A	C C	T T	T T	C C	C C	A A	A A	A A	T T	C C	G G	C C	T T	T T	G G	T T	C G	A C	T T	T T	A A	A A	C C	G G	A A	T T	C C	G T	T T	A A	G G	C C	T T	A A
C58_782	Palmira	T T	T T	A A	T T	G G	G G	T T	C C	C C	T T	A A	A A	C C	A A	C C	T T	T T	C C	C C	A A	A A	A A	T T	C C	G G	C C	T T	0 0	G G	T T	0 0	A C	T T	T T	A A	A A	C C	G G	A A	T T	C C	G T	T T	A A	G G	C C	T T	A A
C58_783	Palmira	T T	T T	A A	T T	G G	G G	T T	C C	C C	T T	A A	A A	C C	A A	C C	T T	T T	C C	C C	A A	A A	A A	T T	C C	G G	C C	T T	T T	G G	T T	C G	A C	T T	T T	A A	A A	C C	G G	A A	T T	C C	G T	T T	A A	G G	C C	T T	A A
C93_784	Palmira	T T	A T	A A	G G	T T	G G	T T	C C	C C	T T	A T	A C	G G	A G	T T	T T	T T	C T	C C	G G	A C	A T	C T	C C	G G	A C	T T	C T	G G	T T	C G	C C	C T	T T	G G	A A	C T	G T	A A	C T	C T	G T	T T	A A	G G	C C	T T	A G
C93_785	Palmira	T T	A T	A A	G G	T T	G G	T T	C C	C C	T T	A T	A C	G G	A G	T T	T T	T T	C T	C C	G G	A C	A T	C T	C C	G G	A C	T T	C T	G G	T T	C G	C C	0 0	T T	G G	A A	C T	G T	A A	C T	C T	0 0	T T	A A	G G	C C	T T	A G
C93_786	Palmira	T T	A T	A A	G G	T T	G G	T T	C C	C C	T T	A T	A C	G G	A G	T T	T T	T T	C T	C C	G G	A C	A T	C T	C C	G G	A C	T T	C T	G G	T T	C G	C C	C T	T T	G G	A A	C T	G T	A A	C T	C T	G T	T T	A A	G G	C C	T T	A G
C93_787	Palmira	T T	A T	A A	G G	T T	G G	T T	C C	C C	T T	0 0	0 0	0 0	0 0	T T	T T	T T	C T	C C	A G	0 0	A T	C T	C C	G G	0 0	T T	C T	G G	T T	G G	C C	C T	T T	G G	0 0	0 0	G T	A A	0 0	C T	G T	T T	A A	G G	C C	T T	0 0
C93_788	Palmira	T T	A T	A A	G G	T T	G G	T T	C C	C C	T T	A T	A C	G G	A G	T T	T T	T T	C T	C C	G G	A C	A T	C T	C C	G G	A C	T T	C T	G G	T T	C G	C C	C T	T T	G G	A A	C T	G T	A A	C T	C T	G T	T T	A A	G G	C C	T T	A G
C93_789	Palmira	T T	A T	A A	G G	T T	G G	T T	C C	C C	T T	A T	A C	G G	A G	T T	T T	T T	C T	C C	G G	A C	A T	C T	C C	G G	A C	T T	C T	G G	T T	C G	C C	C T	T T	G G	A A	C T	G T	A A	C T	C T	G T	T T	A A	G G	C C	T T	A G
C95_1395	Palmira	T T	A A	A T	T T	G T	G G	A A	C C	T T	G T	A T	A C	C C	G G	C T	T T	C T	C T	C C	G G	C C	T T	C C	T T	A G	A A	C C	C T	A G	G T	C G	A C	C T	A T	A A	A G	T T	G T	A A	T T	C C	G T	C T	A A	G G	T T	T T	G G
C95_1396	Palmira	T T	A A	A T	T T	G T	G G	A A	C C	T T	G T	A T	A C	C C	G G	C T	T T	C T	C T	C C	G G	C C	T T	C C	T T	A G	A A	C C	C T	A G	G T	C G	A C	C T	A T	A A	A G	T T	G T	A A	T T	C C	G T	C T	A A	G G	T T	T T	G G
C95_1397	Palmira	T T	A A	A T	T T	G T	G G	A A	C C	T T	G T	A T	A C	C C	G G	C T	T T	C T	C T	C C	G G	C C	T T	C C	T T	A G	A A	C C	C T	A G	G T	C G	A C	C T	A T	A A	A G	T T	G T	A A	T T	C C	G T	C T	A A	G G	T T	T T	G G
C95_1398	Palmira	T T	A A	A T	T T	G T	G G	A A	C C	T T	Bad	A T	A C	C C	G G	C T	T T	C T	C T	C C	G G	C C	T T	C C	T T	A G	A A	C C	C T	A G	G T	C G	A C	C T	A T	A A	A G	0 0	G T	A A	T T	C C	G T	C T	A A	G G	T T	T T	G G
C96_1380	Palmira	T T	A T	A T	G T	G G	A G	A T	C C	C T	T T	A A	A A	C C	A A	C C	T T	T T	C T	C C	A A	A A	A A	C T	C C	G G	A C	C T	T T	G G	T T	G G	C C	C T	T T	A G	A A	C C	G G	A A	C T	C T	G G	T T	A A	G G	C C	T T	A G
C96_1381	Palmira	T T	A T	A T	G T	G G	A G	A T	C C	C T	T T	A A	A A	C C	A A	C C	T T	T T	C T	C C	A A	A A	A A	C T	C C	G G	A C	C T	T T	G G	T T	G G	C C	C T	T T	A G	A A	C C	G G	A A	C T	C T	G G	T T	A A	G G	C C	T T	A G
C96_1382	Palmira	T T	A T	A T	G T	G G	A G	A T	C C	C T	T T	A A	A A	C C	A A	C C	T T	T T	C T	C C	A A	A A	A A	C T	C C	G G	A C	C T	T T	G G	T T	G G	C C	C T	T T	A G	A A	C C	G G	A A	C T	C T	G G	T T	A A	G G	C C	T T	A G
C96_1383	Palmira	T T	A T	A T	G T	G G	A G	A T	C C	C T	T T	A A	A A	C C	A A	C C	T T	T T	C T	C C	A A	A A	A A	C T	C C	G G	A C	C T	T T	G G	T T	G G	C C	C T	T T	A G	A A	C C	G G	A A	C T	C T	G G	T T	A A	G G	C C	T T	A G
C97_798	Palmira	T T	A T	A A	T T	G G	G G	T T	A C	C C	T T	A A	A A	C C	A A	C C	T T	T T	T T	C C	A A	A A	A A	C T	C C	G G	C C	T T	T T	A G	G T	C G	C C	C C	T T	A A	A A	C C	G G	A A	C C	T T	G T	T T	A A	G G	C C	T T	G G
C97_799	Palmira	T T	T T	A A	T T	G G	G G	T T	A C	C C	T T	0 0	A A	C C	A A	C C	T T	T T	T T	C C	A A	A A	A A	C T	C C	G G	C C	T T	T T	A G	G T	C G	C C	C C	T T	A A	A A	C C	G G	A A	0 0	T T	T T	T T	A A	G G	C C	T T	G G
C97_800	Palmira	T T	A T	A A	T T	G G	G G	T T	A C	C C	T T	A A	A A	C C	A A	C C	T T	T T	T T	C C	A A	A A	A A	C T	C C	G G	C C	T T	T T	A G	G T	C G	C C	C C	T T	A A	A A	C C	G G	A A	C C	T T	G T	T T	A A	G G	C C	T T	G G
C97_802	Palmira	T T	A T	A A	T T	G G	G G	T T	A C	C C	T T	A A	A A	C C	A A	C C	T T	T T	T T	C C	A A	A A	A A	C T	C C	G G	C C	T T	T T	A G	G T	C G	C C	C C	T T	A A	A A	C C	G G	A A	C C	T T	G T	T T	A A	G G	C C	T T	G G
C97_803	Palmira	T T	A T	A A	T T	G G	G G	T T	A C	C C	T T	A A	A A	C C	A A	C C	T T	T T	T T	C C	A A	A A	A A	C T	C C	G G	C C	T T	T T	A G	G T	C G	C C	C C	T T	A A	A A	C C	G G	A A	C C	T T	G T	T T	A A	G G	C C	T T	G G
C99_1	Palmira	T T	A T	A T	G T	G T	A G	A T	A C	C T	G T	A T	A C	C G	A G	C T	T T	T T	C T	C C	A G	A C	A T	C T	C C	G G	A C	C T	C T	A G	G T	C G	C C	C T	T T	A G	A G	C T	G T	A A	C T	C T	G T	T T	A A	G G	C C	T T	A G
C99_2	Palmira	T T	A T	A T	G T	G T	A G	A T	A C	C T	G T	A T	A C	C G	A G	C T	T T	T T	C T	C C	A G	A C	A T	C T	C C	G G	A C	C T	C T	A G	G T	C G	C C	C T	T T	A G	A G	C T	G T	A A	C T	C T	G T	T T	A A	G G	C C	T T	A G
C99_3	Palmira	T T	A T	A T	G T	G T	A G	A T	A C	C T	G T	A T	A C	C G	A G	C T	T T	T T	C T	C C	A G	A C	A T	C T	C C	G G	A C	C T	C T	A G	G T	C G	C C	C T	T T	A G	A G	C T	G T	A A	C T	C T	G T	T T	A A	G G	C C	T T	A G
C99_804	Palmira	T T	A T	A T	G T	G T	A G	A T	A C	C T	G T	A T	A C	C G	A G	C T	T T	T T	C T	C C	A G	A C	A T	C T	C C	G G	A C	C T	C T	A G	G T	C G	C C	C T	T T	A G	A G	C T	G T	A A	C T	C T	G T	T T	A A	G G	C C	T T	A G
C99_805	Palmira	T T	A T	A T	G T	G T	A G	A T	A C	C T	G T	A T	A C	C G	A G	C T	T T	T T	C T	C C	A G	A C	A T	C T	C C	G G	A C	0 0	C T	A G	G T	C G	C C	C T	T T	A G	A G	C T	G T	A A	C T	C T	0 0	T T	A A	G G	C C	T T	A G
C99_806	Palmira	T T	A T	A T	G T	G T	A G	A T	A C	C T	G T	A T	A C	C G	A G	C T	T T	T T	C T	C C	A G	A C	A T	C T	C C	G G	A C	C T	C T	A G	G T	C G	C C	C T	T T	A G	A G	C T	G T	A A	C T	C T	G T	T T	A A	G G	C C	T T	A G
C99_807	Palmira	T T	A T	A T	G T	G T	A G	A T	A C	C T	G T	A T	A C	C G	A G	C T	T T	T T	C T	C C	A G	A C	A T	C T	C C	G G	A C	C T	C T	A G	G T	C G	C C	C T	T T	A G	A G	C T	G T	A A	C T	C T	G T	T T	A A	G G	C C	T T	A G
C99_808	Palmira	T T	A T	A T	G T	G T	A G	A T	A C	C T	G T	A T	A C	C G	A G	C T	T T	T T	C T	C C	A G	A C	A T	C T	0 0	G G	A C	C T	C T	A G	G T	C G	C C	C T	T T	A G	A G	C T	G T	A A	C T	C T	G T	T T	A A	G G	C C	T T	A G
C99_809	Palmira	T T	A T	A T	G T	G T	A G	A T	A C	C T	G T	A T	A C	C G	A G	C T	T T	T T	C T	C C	A G	A C	A T	C T	C C	G G	A C	C T	C T	A G	G T	C G	C C	C T	T T	A G	A G	C T	G T	A A	C T	C T	G T	T T	A A	G G	C C	T T	A G
CAP34_971	Palmira	T T	A T	A T	T T	T T	G G	T T	A C	C T	G G	A A	C C	C C	A G	C T	T T	T T	C T	C C	A G	C C	A T	C T	C C	G G	C C	C T	C T	A G	G T	C G	C C	T T	T T	A A	G G	C C	G T	A A	T T	C T	T T	C T	A A	G G	C C	T T	A G
CAP34_972	Palmira	T T	A T	A T	T T	T T	G G	T T	A C	C T	G G	A A	C C	C C	A G	C T	T T	T T	C T	C C	A G	C C	A T	C T	C C	G G	C C	C T	C T	A G	G T	C G	C C	T T	T T	A A	G G	C C	G T	A A	T T	C T	T T	C T	A A	G G	C C	T T	A G
CAP34_973	Palmira	T T	A T	A T	T T	T T	G G	T T	A C	C T	G G	A A	C C	C C	A G	C T	T T	T T	C T	C C	A G	C C	A T	C T	C C	G G	C C	C T	C T	A G	G T	C G	C C	T T	T T	A A	G G	C C	G T	A A	T T	C T	T T	C T	A A	G G	C C	T T	A G
CAP34_974	Palmira	T T	A T	A T	T T	T T	G G	T T	A C	C T	G G	A A	C C	C C	A G	C T	T T	T T	C T	C C	A G	C C	A T	C T	C C	G G	C C	C T	C T	A G	G T	C G	C C	T T	T T	A A	G G	C C	G T	A A	T T	C T	T T	C T	A A	G G	C C	T T	A G
CAP34_975	Palmira	T T	0 0	A T	T T	T T	G G	T T	A C	C T	G G	A A	C C	0 0	A G	C T	T T	T T	C T	C C	A G	C C	A T	C T	C C	G G	C C	C T	C T	A G	G T	C G	C C	T T	T T	A A	G G	C C	G T	A A	T T	C T	T T	C T	A A	G G	C C	T T	A G
CAP34_976	Palmira	T T	A T	A T	T T	T T	G G	T T	A C	C T	G G	A A	C C	C C	A G	C T	T T	T T	C T	C C	A G	C C	A T	C T	C C	G G	C C	C T	C T	A G	G T	C G	C C	T T	T T	A A	G G	C C	G T	A A	T T	C T	T T	C T	A A	G G	C C	T T	A G
CATONGO_1	Palmira	T T	T T	A A	G G	G G	G G	T T	A A	C C	T T	A A	A A	C C	A A	C C	T T	T T	C C	C C	A A	A A	A A	T T	T T	G G	C C	T T	T T	G G	T T	C C	A A	T T	T T	A A	A A	C C	G G	A A	T T	C C	T T	T T	A A	G G	T T	C C	A A
CATONGO_2	Palmira	T T	T T	A A	G G	G G	G G	T T	A A	C C	T T	A A	A A	C C	A A	C C	T T	T T	C C	0 0	A A	A A	A A	T T	T T	G G	C C	T T	T T	G G	T T	C C	A A	T T	T T	A A	A A	C C	G G	A A	T T	C C	T T	T T	A A	G G	T T	C C	A A
CATONGO_3	Palmira	T T	T T	A A	G G	G G	G G	T T	A A	C C	T T	A A	A A	C C	A A	C C	T T	T T	C C	C C	A A	A A	A A	T T	T T	G G	C C	T T	T T	G G	T T	C C	A A	T T	T T	A A	A A	C C	G G	A A	T T	C C	T T	T T	A A	G G	T T	C C	A A
CATONGO_4	Palmira	T T	T T	A A	G G	G G	G G	T T	A A	C C	T T	A A	A A	C C	A A	C C	T T	T T	C C	C C	A A	A A	A A	T T	T T	G G	C C	T T	T T	G G	T T	C C	A A	T T	T T	A A	A A	C C	G G	A A	T T	C C	T T	T T	A A	G G	T T	C C	A A
CATONGO_5	Palmira	T T	T T	A A	G G	G G	G G	T T	A A	C C	T T	A A	A A	C C	A A	C C	T T	T T	C C	0 0	A A	A A	A A	T T	T T	G G	C C	T T	T T	G G	T T	C C	A A	T T	T T	A A	A A	C C	G G	A A	T T	C C	T T	T T	A A	G G	T T	C C	A A
CATONGO_6	Palmira	T T	T T	A A	G G	G G	G G	T T	A A	C C	T T	A A	A A	C C	A A	C C	T T	T T	C C	C C	A A	A A	A A	T T	T T	G G	C C	T T	T T	G G	T T	C C	A A	T T	T T	A A	A A	C C	G G	A A	T T	C C	T T	T T	A A	G G	T T	C C	A A
CAUCASIA16_1	Palmira	T T	A T	T T	G T	G T	G G	A T	C C	C T	G G	A T	A A	C C	A G	C T	G T	T T	C T	C G	A A	A C	A A	C T	C C	G G	A A	C C	C C	G G	G T	G G	A C	C T	T T	A A	A A	C C	G G	A A	T T	C C	G T	C T	G G	G T	C T	T T	A A
CAUCASIA16_1336	Palmira	T T	A T	T T	G T	G T	G G	A T	C C	C T	G G	A T	A A	C C	A G	C T	G T	T T	C T	C G	A A	A C	A A	C T	C C	G G	A A	C C	C C	G G	G T	G G	A C	C T	T T	A A	A A	C C	G G	A A	T T	C C	G T	C T	G G	G T	C T	T T	A A
CAUCASIA16_1337	Palmira	T T	A T	T T	G T	G T	G G	A T	C C	C T	G G	A T	A A	C C	A G	C T	G T	T T	C T	C G	A A	A C	A A	C T	C C	G G	A A	C C	C C	G G	G T	G G	A C	C T	T T	A A	A A	C C	G G	A A	T T	C C	G T	C T	G G	G T	C T	T T	A A
CAUCASIA16_1338	Palmira	T T	A T	T T	G T	G T	G G	A T	C C	C T	G G	A T	A A	C C	A G	C T	G T	T T	C T	C G	A A	A C	A A	C T	C C	G G	A A	C C	C C	G G	G T	G G	A C	C T	T T	A A	A A	C C	G G	0 0	T T	C C	G T	C T	0 0	G T	C T	T T	A A
CAUCASIA16_1339	Palmira	T T	A T	T T	G T	G T	G G	A T	C C	C T	G G	A T	A A	C C	A G	C T	G T	T T	C T	C G	A A	A C	A A	C T	C C	G G	A A	0 0	C C	G G	G T	G G	A C	C T	T T	A A	A A	C C	G G	A A	T T	C C	G T	C T	G G	G T	C T	T T	A A
CAUCASIA16_2	Palmira	T T	A T	T T	G T	G T	G G	A T	C C	C T	G G	A T	A A	C C	A G	C T	G T	T T	C T	C G	A A	A C	A A	C T	C C	G G	A A	C C	C C	G G	G T	G G	A C	C T	T T	A A	A A	C C	G G	A A	T T	C C	G T	C T	G G	G T	C T	T T	A A
CAUCASIA16_3	Palmira	T T	A T	T T	G T	G T	G G	A T	C C	C T	G G	A T	A A	C C	A G	C T	G T	T T	C T	C G	A A	A C	A A	C T	C C	G G	A A	C C	C C	G G	G T	G G	A C	C T	T T	A A	A A	C C	G G	A A	T T	C C	G T	C T	G G	G T	C T	T T	A A
CAUCASIA16_4	Palmira	T T	A T	T T	G T	G T	G G	A T	C C	C T	G G	A T	A A	C C	A G	C T	G T	T T	C T	C G	A A	A C	0 0	C T	C C	0 0	A A	C C	C C	0 0	G T	G G	A C	C T	T T	A A	A A	0 0	G G	A A	T T	C C	G T	C T	G G	G T	C T	T T	A A
CAUCASIA16_5	Palmira	T T	A T	T T	G T	G T	G G	A T	C C	C T	G G	A T	A A	C C	A G	C T	G T	T T	C T	C G	A A	A C	A A	C T	C C	G G	A A	C C	C C	G G	G T	G G	A C	C T	T T	A A	A A	C C	G G	0 0	T T	C C	G T	C T	G G	G T	C T	T T	A A
CAUCASIA18_1341	Palmira	T T	A T	T T	G T	G T	G G	A T	C C	C T	G G	A T	A A	C C	A G	C T	G T	T T	C T	C G	A A	A C	A A	C T	C C	G G	A A	C C	C C	G G	G T	G G	A C	C T	T T	A A	A A	C C	G G	A A	T T	C C	G T	C T	G G	G T	C T	T T	A A
CAUCASIA18_1342	Palmira	T T	A T	T T	G T	G T	G G	A T	C C	C T	G G	A T	A A	C C	A G	C T	G T	T T	C T	C G	A A	A C	A A	C T	C C	G G	A A	C C	C C	G G	G T	G G	A C	C T	T T	A A	A A	C C	G G	A A	T T	C C	G T	C T	G G	G T	C T	T T	A A
CAUCASIA18_1343	Palmira	T T	A T	T T	G T	G T	G G	A T	C C	C T	G G	A T	A A	C C	A G	C T	G T	T T	C T	C G	A A	A C	A A	C T	C C	G G	A A	C C	C C	G G	G T	G G	A C	C T	T T	A A	A A	C C	G G	A A	T T	C C	G T	C T	G G	G T	C T	T T	A A
CAUCASIA18_1344	Palmira	T T	A T	T T	G T	G T	G G	A T	C C	C T	G G	A T	A A	C C	A G	C T	G T	T T	C T	C G	A A	A C	A A	C T	C C	G G	A A	C C	C C	G G	G T	G G	A C	C T	T T	A A	A A	C C	G G	A A	T T	C C	G T	C T	G G	G T	C T	T T	A A
CAUCASIA18_1345	Palmira	T T	A T	T T	G T	G T	G G	A T	C C	C T	G G	A T	A A	C C	A G	C T	G T	T T	C T	C G	A A	A C	A A	C T	C C	G G	A A	C C	C C	G G	G T	G G	A C	C T	T T	A A	A A	C C	G G	A A	T T	C C	G T	C T	G G	G T	C T	T T	A A
CAUCASIA18_1346	Palmira	T T	A T	T T	G T	G T	G G	A T	C C	C T	G G	A T	A A	C C	A G	C T	G T	T T	C T	C G	A A	A C	A A	C T	C C	G G	A A	C C	C C	G G	G T	G G	A C	C T	T T	A A	A A	C C	G G	A A	T T	C C	G T	C T	G G	G T	C T	T T	A A
CAUCASIA37_1	Palmira	C T	A T	A T	G T	G T	G G	A T	C C	C T	G T	A T	A A	C C	A G	C C	G T	T T	C T	C C	A A	A C	A A	C T	C C	G G	A A	C C	C C	G G	G T	G G	A C	C T	T T	A A	A A	C C	G G	A A	T T	C C	G T	C T	G G	G T	C T	C T	A A
CAUCASIA37_1347	Palmira	C T	A T	A T	G T	G T	G G	A T	C C	C T	G T	A T	A A	C C	A G	0 0	G T	T T	C T	C C	A A	A C	A A	C T	C C	G G	A A	C C	C C	G G	G T	G G	A C	C T	T T	A A	A A	C C	G G	A A	T T	C C	0 0	C T	G G	G T	C T	C T	A A
CAUCASIA37_1348	Palmira	C T	A T	A T	G T	G T	G G	A T	C C	C T	0 0	A T	A A	C C	A G	C C	G T	T T	C T	C C	A A	A C	A A	C T	C C	G G	A A	C C	C C	G G	G T	G G	A C	C T	T T	A A	A A	C C	G G	A A	T T	C C	G T	C T	G G	G T	C T	C T	A A
CAUCASIA37_1349	Palmira	C T	A T	A T	G T	G T	G G	A T	C C	C T	G T	A T	A A	C C	A G	C C	G T	T T	C T	C C	A A	A C	A A	C T	C C	G G	A A	C C	C C	G G	G T	G G	A C	C T	T T	A A	A A	C C	G G	A A	T T	C C	G T	C T	G G	G T	C T	C T	A A
CAUCASIA37_1350	Palmira	C T	A T	A T	G T	G T	G G	A T	C C	C T	G T	A T	A A	C C	A G	C C	0 0	T T	C T	C C	A A	A C	A A	C T	C C	G G	A A	C C	C C	G G	G T	G G	A C	0 0	T T	A A	A A	C C	G G	A A	T T	C C	G T	0 0	G G	G T	C T	C T	A A
CAUCASIA37_1351	Palmira	C T	A T	A T	G T	G T	G G	A T	C C	C T	G T	A T	A A	C C	0 0	C C	G T	T T	C T	C C	A A	A C	A A	C T	C C	G G	A A	C C	C C	G G	G T	G G	A C	C T	T T	A A	A A	C C	G G	A A	T T	C C	G T	0 0	G G	G T	C T	C T	A A
CAUCASIA37_2	Palmira	C T	A T	A T	G T	G T	G G	A T	C C	C T	G T	A T	A A	C C	A G	C C	G T	T T	C T	C C	A A	A C	A A	C T	C C	G G	A A	C C	C C	G G	G T	G G	A C	C T	T T	A A	A A	C C	G G	A A	T T	C C	G T	C T	G G	G T	C T	C T	A A
CAUCASIA37_3	Palmira	C T	A T	A T	G T	G T	G G	A T	C C	C T	G T	A T	A A	C C	A G	C C	G T	T T	C T	C C	A A	A C	A A	C T	0 0	G G	A A	C C	C C	G G	G T	G G	A C	C T	T T	A A	A A	C C	G G	A A	T T	C C	G T	C T	G G	G T	C T	C T	A A
CAUCASIA37_4	Palmira	C T	A T	A T	G T	G T	G G	A T	C C	C T	G T	A T	A A	C C	A G	C C	G T	T T	C T	C C	A A	A C	A A	C T	C C	G G	A A	C C	C C	G G	G T	G G	A C	C T	T T	A A	A A	C C	G G	A A	T T	C C	G T	C T	G G	G T	C T	C T	A A
CAUCASIA37_5	Palmira	C T	A T	A T	G T	G T	G G	A T	C C	C T	G T	A T	A A	C C	A G	C C	G T	T T	C T	C C	A A	A C	A A	C T	C C	G G	A A	C C	C C	G G	G T	G G	A C	C T	T T	A A	A A	C C	G G	A A	T T	C C	G T	C T	G G	G T	C T	C T	A A
CAUCASIA39_1	Palmira	C T	T T	A T	G G	G T	G G	A T	C C	C T	G T	A T	A A	C C	A G	C T	G T	T T	C T	C G	A A	A A	A A	C T	C C	G G	A A	C C	C C	G G	G T	C C	A C	C T	T T	A G	A A	C C	G G	A A	C T	C C	G T	C C	A G	G T	C T	T T	A A
CAUCASIA39_1352	Palmira	T T	A T	T T	G T	G T	G G	A T	C C	C T	G G	A T	A A	C C	A G	C T	G T	T T	C T	C G	A A	A C	A A	C T	C C	G G	A A	C C	C C	G G	G T	G G	A C	C T	T T	A A	A A	C C	G G	A A	T T	C C	G T	C T	G G	G T	C T	T T	A A
CAUCASIA39_1353	Palmira	C T	T T	A T	G G	G T	G G	A T	C C	C T	G T	A T	A A	C C	A G	C T	G T	T T	C T	C G	A A	A A	A A	C T	C C	G G	A A	C C	C C	G G	G T	C C	A C	C T	T T	A G	A A	C C	G G	A A	C T	C C	G T	C C	A G	G T	C T	T T	A A
CAUCASIA39_1354	Palmira	T T	A T	T T	G T	G T	G G	A T	C C	C T	G G	A T	A A	C C	A G	C T	G T	T T	C T	C G	A A	A C	A A	C T	C C	G G	A A	C C	C C	G G	G T	G G	A C	C T	T T	A A	A A	C C	G G	A A	T T	C C	G T	C T	G G	G T	C T	T T	A A
CAUCASIA39_1355	Palmira	C T	T T	A T	G G	G T	G G	A T	C C	C T	G T	A T	A A	C C	A G	C T	G T	T T	C T	C G	A A	A A	A A	C T	C C	G G	A A	C C	C C	G G	G T	C C	A C	C T	T T	A G	A A	C C	G G	A A	C T	C C	G T	C C	A G	G T	C T	T T	A A
CAUCASIA39_1356	Palmira	C T	T T	A T	G G	G T	G G	A T	C C	C T	G T	A T	A A	C C	A G	C T	G T	T T	C T	C G	A A	A A	A A	C T	C C	G G	A A	C C	C C	G G	G T	C C	A C	C T	T T	A G	A A	C C	G G	A A	C T	C C	G T	C C	A G	G T	C T	T T	A A
CAUCASIA39_2	Palmira	C T	T T	A T	G G	G T	G G	A T	C C	C T	G T	A T	A A	C C	A G	C T	G T	T T	C T	C G	A A	A A	A A	C T	C C	G G	A A	C C	C C	G G	G T	C C	A C	C T	T T	A G	A A	C C	G G	A A	C T	C C	G T	C C	A G	G T	C T	T T	A A
CAUCASIA39_3	Palmira	C T	T T	A T	G G	G T	G G	A T	C C	C T	G T	A T	A A	C C	A G	C T	G T	T T	C T	C G	A A	A A	A A	C T	C C	G G	A A	C C	C C	G G	G T	C C	A C	C T	T T	A G	A A	C C	G G	A A	C T	C C	G T	C C	A G	G T	C T	T T	A A
CAUCASIA43_1956	Palmira	C T	0 0	A T	G T	G T	G G	A T	C C	C T	G T	A T	A A	C C	0 0	C C	G T	T T	C T	C C	A A	A C	A A	C T	C C	G G	A A	C C	C C	G G	G T	G G	A C	C T	T T	A A	A A	C C	G G	A A	T T	C C	G T	C T	G G	G T	C T	C T	A A
CAUCASIA43_1957	Palmira	C T	A T	A T	G T	G T	G G	A T	C C	C T	G T	A T	A A	C C	A G	C C	G T	T T	C T	C C	A A	A C	A A	C T	C C	G G	A A	C C	C C	G G	G T	G G	A C	C T	T T	A A	A A	C C	G G	0 0	T T	C C	G T	C T	0 0	G T	C T	C T	A A
CC10_1262	Palmira	T T	T T	A T	G T	G T	A G	A T	C C	C T	G T	A T	A C	C G	A G	C T	T T	T T	C T	C C	A G	A C	A T	C T	C C	G G	C C	C T	C T	G G	T T	C C	A C	C T	T T	A G	A G	C T	G T	A A	C T	C T	G G	T T	A A	G G	C C	T T	A G
CC10_1263	Palmira	C T	T T	A A	T T	G T	G G	A T	A C	C T	G T	A T	A C	C C	A A	C T	G T	T T	C T	C G	A A	A C	A A	T T	C C	G G	A C	C T	C T	G G	G T	G G	C C	C T	T T	A A	A A	C C	G G	A A	T T	C C	T T	C T	A G	G G	C T	C T	A A
CC10_1264	Palmira	T T	T T	A T	G T	G T	A G	A T	C C	C T	G T	A T	A C	C G	A G	C T	T T	T T	C T	C C	A G	A C	A T	C T	C C	G G	C C	C T	C T	G G	T T	C C	A C	C T	T T	A G	A G	C T	G T	A A	C T	C T	G G	T T	A A	G G	C C	T T	A G
CC10_1265	Palmira	T T	T T	A T	G T	G T	A G	A T	C C	C T	G T	A T	A C	C G	A G	C T	T T	T T	C T	C C	A G	A C	A T	C T	C C	G G	C C	C T	C T	G G	T T	C C	A C	C T	T T	A G	A G	C T	G T	A A	C T	C T	G G	T T	A A	G G	C C	T T	A G
CC10_1266	Palmira	T T	T T	A T	G T	G T	A G	A T	C C	C T	G T	A T	A C	C G	A G	C T	T T	T T	C T	C C	A G	A C	A T	C T	C C	G G	C C	C T	0 0	G G	T T	C C	A C	C T	T T	A G	A G	C T	G T	A A	C T	C T	G G	T T	A A	G G	C C	T T	A G
CC12_981	Palmira	C T	A A	T T	T T	G T	G G	A T	C C	C T	G T	A A	A C	C C	A G	C C	T T	C T	C T	C C	G G	C C	A T	C C	C T	A G	A A	C T	C T	A A	G G	C G	C C	T T	A T	A A	G G	C T	G T	A T	T T	C C	T T	C T	A A	G G	T T	T T	G G
CC12_982	Palmira	C T	A A	T T	T T	G T	G G	A T	C C	C T	G T	A A	A C	C C	A G	C C	T T	C T	C T	C C	G G	C C	A T	C C	C T	A G	A A	C T	C T	A A	G G	C G	C C	T T	A T	A A	G G	C T	G T	A T	T T	C C	T T	C T	A A	G G	T T	T T	G G
CC12_983	Palmira	C T	A A	T T	T T	G T	G G	A T	C C	C T	G T	A A	A C	C C	A G	C C	T T	C T	C T	C C	G G	C C	A T	C C	C T	A G	A A	C T	C T	A A	G G	C G	C C	T T	A T	A A	G G	C T	G T	A T	T T	C C	T T	C T	A A	G G	T T	T T	G G
CC12_984	Palmira	C T	A A	T T	T T	G T	G G	A T	C C	C T	G T	A A	A C	C C	A G	C C	T T	C T	C T	C C	G G	C C	A T	C C	C T	A G	A A	C T	C T	A A	G G	C G	C C	T T	A T	A A	G G	C T	G T	A T	T T	C C	T T	C T	A A	G G	T T	T T	G G
CC12_985	Palmira	C T	A A	T T	T T	G T	G G	A T	C C	C T	G T	A A	A C	C C	A G	C C	T T	C T	C T	C C	G G	C C	A T	C C	C T	A G	A A	C T	C T	A A	G G	C G	C C	T T	A T	A A	G G	C T	G T	A T	T T	C C	T T	C T	A A	G G	T T	T T	G G
CC12_986	Palmira	C T	0 0	T T	T T	0 0	G G	A T	C C	C T	G T	A A	A C	C C	A G	C C	T T	C T	C T	C C	G G	C C	A T	C C	C T	A G	A A	C T	C T	A A	G G	C G	C C	T T	A T	A A	G G	C T	G T	A T	T T	C C	T T	C T	A A	G G	T T	T T	G G
CC18_1267	Palmira	T T	A T	A T	G T	G G	G G	T T	C C	C T	T T	A A	A C	C C	A A	C C	T T	T T	C C	C C	A G	A A	A T	C T	C C	G G	C C	T T	T T	G G	T T	C C	A C	C T	T T	A A	A A	C C	G G	A A	T T	C T	G G	T T	A A	G G	C C	T T	A G
CC18_1268	Palmira	T T	A T	A T	G T	G G	G G	T T	C C	C T	T T	A A	A C	C C	A A	C C	T T	T T	C C	C C	A G	A A	A T	C T	C C	G G	C C	T T	T T	G G	T T	C C	A C	C T	T T	A A	A A	C C	G G	A A	T T	C T	G G	T T	A A	G G	C C	T T	A G
CC18_1269	Palmira	T T	A T	A T	G T	G G	G G	T T	C C	C T	T T	A A	A C	C C	A A	C C	T T	T T	C C	C C	A G	A A	A T	C T	C C	G G	C C	T T	T T	G G	T T	C C	A C	C T	T T	A A	A A	C C	G G	A A	T T	C T	G G	T T	A A	G G	C C	T T	A G
CC18_1270	Palmira	T T	A T	A T	G T	G G	G G	0 0	C C	C T	T T	A A	A C	C C	A A	C C	T T	T T	C C	C C	A G	A A	A T	C T	C C	G G	C C	T T	T T	G G	T T	C C	A C	C T	T T	A A	A A	C C	G G	A A	T T	C T	G G	T T	A A	G G	C C	T T	A G
CC18_1271	Palmira	T T	A T	A T	G T	G G	G G	T T	C C	C T	T T	A A	A C	C C	A A	C C	T T	T T	C C	C C	A G	A A	A T	C T	C C	G G	C C	T T	T T	G G	T T	C C	A C	C T	T T	A A	A A	C C	G G	A A	T T	C T	G G	T T	A A	G G	C C	T T	A G
CC42_1	Palmira	T T	T T	A T	G T	G T	A G	A T	C C	C T	G T	A T	A C	C G	A G	C T	T T	T T	C T	C C	A G	A C	A T	C T	C C	G G	C C	C T	C T	G G	T T	C C	A C	C T	T T	A G	A G	C T	G T	A A	C T	C T	G G	T T	A A	G G	C C	T T	A G
CC42_1272	Palmira	C T	T T	A T	T T	G G	G G	T T	C C	C C	G T	A T	A A	C C	A A	C C	T T	T T	C C	C C	A A	A A	A A	C T	C C	A G	C C	C T	C T	A G	T T	C G	A A	T T	T T	A A	A A	C C	G G	A A	T T	C C	G G	C T	A G	G G	C T	T T	A G
CC42_1273	Palmira	C T	T T	A T	T T	G G	G G	T T	C C	C C	G T	A T	A A	C C	A A	C C	T T	T T	C C	C C	A A	A A	A A	C T	0 0	A G	C C	C T	C T	A G	T T	C G	A A	T T	T T	A A	A A	C C	G G	A A	T T	C C	G G	C T	A G	G G	C T	T T	A G
CC42_1274	Palmira	C T	T T	A T	T T	G G	G G	T T	C C	C C	G T	A T	A A	C C	A A	C C	T T	T T	C C	C C	A A	A A	A A	C T	C C	A G	C C	T T	C T	A G	T T	C G	A A	T T	T T	A A	A A	C C	G G	A A	T T	C C	G G	0 0	A G	G G	C T	T T	0 0
CC42_2	Palmira	T T	T T	A T	G T	G T	A G	A T	C C	C T	G T	A T	A C	C G	A G	C T	T T	T T	C T	C C	A G	A C	A T	C T	C C	G G	C C	C T	C T	G G	T T	C C	A C	C T	T T	A G	A G	C T	G T	A A	C T	C T	G G	T T	A A	G G	C C	T T	A G
CC42_3	Palmira	T T	T T	A T	G T	G T	A G	A T	C C	C T	G T	A T	A C	C G	A G	C T	T T	T T	C T	C C	A G	A C	A T	C T	C C	G G	C C	C T	C T	G G	T T	C C	A C	C T	T T	A G	A G	C T	G T	A A	C T	C T	G G	T T	A A	G G	C C	T T	A G
CC42_4	Palmira	T T	T T	A T	G T	G T	A G	A T	C C	C T	G T	A T	A C	C G	A G	C T	T T	T T	C T	C C	A G	A C	A T	C T	C C	G G	C C	C T	C T	G G	T T	C C	A C	C T	T T	A G	A G	C T	G T	A A	C T	C T	G G	T T	A A	G G	C C	T T	A G
CC42_5	Palmira	T T	T T	A T	G T	G T	A G	A T	C C	C T	G T	A T	A C	C G	A G	C T	T T	T T	C T	C C	A G	A C	A T	C T	C C	G G	C C	C T	C T	G G	T T	C C	A C	C T	T T	A G	A G	C T	G T	A A	C T	C T	G G	T T	A A	G G	C C	T T	A G
CC42_6	Palmira	T T	T T	A T	G T	G T	A G	A T	C C	C T	G T	A T	A C	C G	A G	C T	T T	T T	C T	C C	A G	A C	A T	C T	C C	G G	C C	C T	C T	G G	T T	C C	A C	C T	T T	A G	A G	C T	G T	A A	C T	C T	G G	T T	A A	G G	C C	T T	A G
CCN51_1326	Palmira	C T	T T	T T	G T	T T	G G	A T	A C	C C	T T	A T	C C	C G	A A	C T	G T	T T	C T	C G	A A	C C	A A	C T	C C	G G	A A	C C	C T	A A	T T	C C	C C	C T	T T	A A	A G	C T	G G	A A	T T	C T	T T	C T	A G	G T	C T	T T	A G
CCN51_1327	Palmira	C T	T T	T T	G T	T T	G G	A T	A C	C C	T T	A T	C C	C G	A A	C T	G T	T T	C T	C G	A A	C C	A A	C T	C C	G G	A A	C C	C T	A A	T T	C C	C C	C T	T T	A A	A G	C T	G G	A A	T T	C T	T T	C T	A G	G T	C T	T T	A G
CCN51_1328	Palmira	C T	T T	T T	G T	T T	G G	A T	A C	C C	T T	A T	C C	C G	A A	C T	G T	T T	C T	C G	A A	C C	A A	C T	C C	G G	A A	C C	C T	A A	T T	C C	C C	C T	T T	A A	A G	C T	G G	A A	T T	C T	T T	C T	A G	G T	C T	T T	A G
CCN51_1329	Palmira	T T	A T	A A	T T	G G	G G	T T	A C	C C	T T	A A	A A	C C	A A	C C	T T	T T	T T	C C	A A	A A	A A	C T	C C	G G	C C	T T	T T	A G	G T	C G	C C	C C	T T	A A	A A	C C	G G	A A	C C	T T	G T	T T	A A	G G	C C	T T	G G
CCN51_1330	Palmira	C T	T T	T T	G T	T T	G G	A T	A C	C C	T T	A T	C C	C G	A A	C T	G T	T T	C T	C G	A A	C C	A A	C T	C C	G G	A A	C C	C T	A A	T T	C C	C C	C T	T T	A A	A G	C T	G G	A A	T T	C T	T T	C T	A G	G T	C T	T T	A G
CCN51_1331	Palmira	C T	T T	T T	G T	T T	G G	A T	A C	C C	T T	A T	C C	C G	A A	C T	G T	T T	C T	C G	A A	C C	A A	C T	C C	G G	A A	C C	C T	A A	T T	C C	C C	C T	T T	A A	A G	C T	G G	A A	T T	C T	T T	C T	A G	G T	C T	T T	A G
CEPEC46_1	Palmira	C T	A T	A A	G T	G G	G G	T T	A A	C C	G T	A T	A A	C C	A A	C T	T T	T T	C T	C C	A G	A A	A A	C T	C T	G G	A C	C T	C T	A G	G T	G G	A C	T T	A T	A G	A A	C C	G G	A T	C T	C T	G T	T T	A G	G G	C T	C T	A A
CEPEC46_1357	Palmira	C T	A T	A A	G T	G G	G G	T T	A A	C C	G T	0 0	A A	C C	A A	C T	T T	T T	0 0	C C	A G	A A	A A	C T	C T	G G	A C	C T	0 0	A G	G T	G G	A C	T T	A T	A G	A A	C C	G G	0 0	C T	C T	G T	T T	A G	G G	C T	C T	A A
CEPEC46_1358	Palmira	C T	A T	A A	G T	G G	G G	T T	A A	C C	G T	A T	A A	C C	A A	C T	T T	T T	C T	C C	A G	A A	A A	C T	C T	G G	A C	C T	C T	A G	G T	G G	A C	T T	A T	A G	A A	C C	G G	A T	C T	C T	G T	T T	A G	G G	C T	C T	A A
CEPEC46_1359	Palmira	C T	A T	A A	G T	G G	G G	T T	A A	C C	G T	A T	A A	C C	A A	C T	T T	T T	C T	C C	A G	A A	A A	C T	C T	G G	A C	C T	C T	A G	G T	G G	A C	T T	A T	A G	A A	C C	G G	A T	C T	C T	G T	T T	A G	G G	C T	C T	A A
CEPEC46_1360	Palmira	C T	A T	A A	G T	G G	G G	T T	A A	C C	G T	A T	A A	C C	A A	C T	T T	T T	C T	C C	A G	A A	A A	C T	C T	G G	A C	C T	C T	A G	G T	G G	A C	T T	A T	A G	A A	C C	G G	0 0	C T	C T	G T	T T	A G	G G	C T	C T	A A
CEPEC46_1361	Palmira	C T	A T	A A	G T	G G	G G	T T	A A	C C	G T	A T	A A	C C	A A	C T	T T	T T	C T	C C	A G	A A	A A	C T	C T	G G	A C	C T	C T	A G	G T	G G	A C	T T	A T	A G	A A	C C	G G	A T	C T	C T	G T	T T	A G	G G	C T	C T	A A
CEPEC46_2	Palmira	C T	A T	A A	G T	G G	G G	T T	A A	C C	G T	A T	A A	C C	A A	C T	T T	T T	C T	C C	A G	A A	A A	C T	C T	G G	A C	C T	C T	A G	G T	G G	A C	T T	A T	A G	A A	C C	G G	A T	C T	C T	G T	T T	A G	G G	C T	C T	A A
CEPEC46_3	Palmira	C T	A T	A A	G T	G G	G G	T T	A A	C C	G T	A T	A A	C C	A A	C T	T T	T T	C T	C C	A G	A A	A A	C T	C T	G G	A C	C T	C T	A G	G T	G G	A C	T T	A T	A G	A A	C C	G G	A T	C T	C T	G T	T T	A G	G G	C T	C T	A A
CEPEC46_4	Palmira	C T	A T	A A	G T	G G	G G	T T	A A	C C	G T	A T	A A	C C	A A	C T	T T	T T	C T	C C	A G	A A	A A	C T	C T	G G	A C	C T	C T	A G	G T	G G	A C	T T	A T	A G	A A	C C	G G	A T	C T	C T	G T	T T	A G	G G	C T	C T	A A
CEPEC46_5	Palmira	C T	A T	A A	G T	G G	G G	T T	A A	C C	G T	A T	A A	C C	A A	C T	T T	T T	C T	C C	A G	A A	A A	C T	C T	G G	A C	C T	C T	A G	G T	G G	A C	T T	A T	A G	A A	C C	G G	A T	C T	C T	G T	T T	A G	G G	C T	C T	A A
CEPEC46_6	Palmira	C T	A T	A A	G T	G G	G G	T T	A A	C C	G T	A T	A A	C C	A A	C T	T T	T T	C T	C C	A G	A A	A A	C T	C T	G G	A C	C T	C T	A G	G T	G G	A C	T T	A T	A G	A A	C C	G G	A T	C T	C T	G T	T T	A G	G G	C T	C T	A A
CG12_1	Palmira	C T	A A	T T	T T	G T	G G	A T	C C	C T	G T	A A	A C	C C	A G	C C	T T	C T	C T	C C	G G	C C	A T	C C	C T	A G	A A	C T	C T	A A	G G	C G	C C	T T	A T	A A	G G	C T	G T	A T	T T	C C	T T	C T	A A	G G	T T	T T	G G
CG12_1385	Palmira	C T	A A	T T	T T	G T	G G	A T	C C	C T	G T	A A	A C	C C	A G	C C	T T	C T	C T	C C	G G	C C	A T	C C	C T	A G	A A	C T	C T	A A	G G	C G	C C	T T	A T	A A	G G	C T	G T	A T	T T	C C	T T	C T	A A	G G	T T	T T	G G
CG12_1386	Palmira	C T	A A	T T	T T	G T	G G	A T	C C	C T	G T	A A	A C	C C	A G	C C	T T	C T	C T	C C	G G	C C	A T	C C	C T	A G	A A	C T	C T	A A	G G	C G	C C	T T	A T	A A	G G	C T	G T	A T	T T	C C	T T	C T	A A	G G	T T	T T	G G
CG12_1387	Palmira	C T	A A	T T	T T	G T	G G	A T	C C	C T	G T	A A	A C	C C	A G	C C	T T	C T	C T	C C	G G	C C	A T	C C	C T	A G	A A	C T	C T	A A	G G	C G	C C	T T	A T	A A	G G	C T	G T	A T	T T	C C	T T	C T	A A	G G	T T	T T	G G
CG12_1388	Palmira	C T	A A	T T	T T	G T	G G	A T	C C	C T	G T	A A	A C	C C	A G	C C	T T	C T	C T	C C	G G	C C	A T	C C	C T	A G	A A	C T	C T	A A	G G	C G	C C	T T	A T	A A	G G	C T	G T	A T	T T	C C	T T	C T	A A	G G	T T	T T	G G
CG12_1389	Palmira	C T	A A	T T	T T	G T	G G	A T	C C	C T	G T	A A	A C	C C	A G	C C	T T	C T	C T	C C	G G	C C	A T	C C	C T	A G	A A	C T	C T	A A	G G	C G	C C	T T	A T	A A	G G	C T	G T	A T	T T	C C	T T	C T	A A	G G	T T	T T	G G
CG12_2	Palmira	C T	A A	T T	T T	G T	G G	A T	C C	C T	G T	A A	A C	C C	A G	C C	T T	C T	C T	C C	G G	C C	A T	C C	C T	A G	A A	C T	C T	A A	G G	C G	C C	T T	A T	A A	G G	C T	G T	A T	T T	C C	T T	C T	A A	G G	T T	T T	0 0
CG12_3	Palmira	C T	A A	T T	T T	G T	G G	A T	C C	C T	G T	A A	A C	C C	A G	C C	T T	C T	C T	C C	G G	C C	A T	C C	C T	A G	A A	C T	C T	A A	G G	C G	C C	T T	A T	A A	G G	C T	G T	A T	T T	C C	T T	C T	A A	G G	T T	T T	G G
CG12_4	Palmira	C T	A A	T T	T T	G T	G G	A T	C C	C T	G T	A A	A C	C C	A G	C C	T T	C T	C T	C C	0 0	C C	A T	C C	C T	A G	A A	C T	C T	A A	G G	C G	C C	T T	A T	A A	G G	C T	G T	A T	T T	C C	T T	C T	A A	G G	T T	T T	G G
CG12_5	Palmira	C T	A A	T T	T T	G T	G G	A T	C C	C T	G T	A A	A C	C C	A G	C C	T T	C T	C T	C C	G G	C C	A T	C C	C T	A G	A A	C T	C T	A A	G G	C G	C C	T T	A T	A A	G G	C T	G T	A T	T T	C C	T T	C T	A A	G G	T T	T T	G G
CG12_6	Palmira	C T	A A	T T	T T	G T	G G	A T	C C	C T	G T	A A	A C	C C	A G	C C	T T	C T	C T	C C	G G	C C	A T	C C	C T	A G	A A	C T	C T	A A	G G	C G	C C	T T	A T	A A	G G	C T	G T	A T	T T	C C	T T	C T	A A	G G	T T	T T	G G
CHOCO_2642	Palmira	0 0	A T	T T	T T	G G	A G	0 0	0 0	C T	T T	0 0	A A	C G	A A	C T	T T	T T	C C	C C	A G	A C	A T	C T	C C	G G	0 0	T T	0 0	G G	G T	G G	0 0	T T	T T	A A	A A	C T	G G	A A	0 0	C T	G G	T T	A A	G G	C C	T T	A G
CHOCO_2643	Palmira	T T	A T	T T	0 0	G G	A G	A T	A C	C T	T T	A T	A A	C G	A A	C T	T T	T T	C C	C C	A G	A C	A T	C T	C C	G G	A C	T T	C T	A G	G T	G G	A C	T T	T T	A A	A A	C T	G G	A A	C T	C T	G G	T T	A A	G G	C C	T T	A G
CHOCO774_2644	Palmira	0 0	A T	0 0	T T	G G	A G	A T	A C	C T	T T	A T	A A	C G	A A	C T	T T	T T	C C	C C	A G	A C	A T	C T	0 0	G G	A C	T T	C T	A G	G T	G G	A C	T T	0 0	A A	A A	C T	G G	0 0	C T	C T	G G	T T	A A	G G	C C	T T	A G
CHOCO774_2645	Palmira	0 0	A T	T T	T T	G G	A G	A T	A C	C T	T T	A T	A A	C G	A A	C T	T T	T T	C C	C C	A G	A C	A T	C T	C C	G G	A C	T T	C T	A G	G T	G G	A C	T T	T T	A A	A A	C T	G G	A A	C T	C T	G G	T T	A A	G G	C C	T T	A G
CHOCO774_2646	Palmira	T T	A T	T T	T T	G G	A G	A T	A C	C T	T T	A T	A A	C G	A A	C T	T T	T T	C C	C C	A G	A C	A T	C T	C C	G G	A C	T T	C T	A G	G T	G G	A C	T T	T T	A A	A A	C T	G G	A A	C T	C T	G G	T T	A A	G G	C C	T T	A G
CHOCO774_2647	Palmira	0 0	A T	T T	T T	G G	A G	A T	A C	C T	T T	A T	A A	0 0	A A	C T	T T	T T	C C	C C	A G	0 0	A T	0 0	0 0	G G	A C	T T	C T	A G	0 0	G G	A C	T T	0 0	A A	A A	C T	G G	A A	C T	C T	G G	T T	A A	G G	C C	T T	A G
CHOCO774_2649	Palmira	T T	A T	T T	T T	G G	A G	A T	A C	C T	T T	A T	A A	C G	A A	C T	T T	T T	C C	C C	A G	A C	A T	C T	C C	G G	A C	T T	C T	A G	G T	G G	A C	T T	T T	A A	A A	C T	G G	A A	C T	C T	G G	T T	A A	G G	C C	T T	A G
CHOCOLATE4_1099	Palmira	0 0	A A	A T	G T	T T	G G	T T	A C	C T	G T	A T	C C	C C	A G	C T	T T	T T	C T	C C	A G	A C	T T	C C	C C	A G	A A	C C	C T	A A	G G	C C	C C	C T	A T	A G	A G	T T	G T	A A	0 0	C T	0 0	T T	A A	G G	C T	T T	G G
CHOCOLATE4_1100	Palmira	0 0	A A	A T	G T	T T	G G	T T	A C	0 0	0 0	A T	C C	C C	A G	C T	T T	T T	0 0	C C	0 0	A C	T T	C C	C C	A G	A A	C C	0 0	A A	G G	C C	C C	C T	A T	A G	A G	T T	G G	A A	0 0	C T	0 0	T T	A A	G G	T T	T T	G G
CHOCOLATE4_1101	Palmira	C T	A A	A T	G T	T T	G G	T T	A C	C T	G T	A T	C C	C C	A G	C T	T T	T T	C T	C C	A G	A C	T T	C C	C C	A G	A A	C C	C T	A A	G G	C C	C C	C T	A T	A G	A G	T T	G T	A A	C T	C T	G T	T T	A A	G G	C T	T T	G G
CHOCOLATE4_1102	Palmira	C T	A A	A T	G T	T T	G G	T T	A C	C T	G T	A T	C C	C C	A G	C T	T T	T T	C T	C C	A G	A C	T T	C C	C C	A G	A A	C C	C T	A A	G G	C C	C C	C T	A T	A G	A G	T T	G T	A A	C T	C T	G T	T T	A A	G G	C T	T T	G G
CHOCOLATE4_1103	Palmira	T T	A T	A T	G G	G T	A G	A T	A C	C T	G T	T T	C C	C G	G G	T T	T T	T T	T T	C C	A G	A C	A T	C C	C C	0 0	A C	C T	C C	A G	G G	C C	C C	C C	T T	A G	A G	C T	T T	A A	C C	C T	G G	T T	A A	G G	C C	T T	A G
CHOCOLATE4_1104	Palmira	C T	A A	A T	G T	T T	G G	T T	A C	C T	G T	A T	C C	C C	A G	C T	T T	T T	C T	C C	A G	A C	T T	C C	C C	A G	A A	C C	C T	A A	G G	C C	C C	C T	A T	A G	A G	T T	G T	A A	C T	C T	G T	T T	A A	G G	C T	T T	G G
CHUAO_ROSADO_CARIBIA_1	Palmira	T T	A T	A T	G T	G T	A G	A T	A C	C T	G T	A T	A C	C G	A G	C T	T T	T T	C T	C C	A G	A C	A T	C T	C C	G G	A C	C T	C T	A G	G T	C G	C C	C T	T T	A G	A G	C T	G T	A A	C T	C T	G T	T T	A A	G G	C C	T T	A G
CHUAO_ROSADO_CARIBIA_2	Palmira	T T	A T	A T	G T	G T	A G	A T	A C	C T	G T	A T	A C	C G	A G	C T	T T	T T	C T	C C	A G	A C	A T	C T	C C	G G	A C	C T	C T	A G	G T	C G	C C	C T	T T	A G	A G	C T	G T	A A	C T	C T	G T	T T	A A	G G	C C	T T	A G
CHUAO_ROSADO_CARIBIA_3	Palmira	T T	A T	A T	G T	G T	A G	A T	A C	C T	G T	A T	A C	C G	A G	C T	T T	T T	C T	C C	A G	A C	A T	C T	C C	G G	A C	C T	C T	A G	G T	C G	C C	C T	T T	A G	A G	C T	G T	A A	C T	C T	G T	T T	A A	G G	C C	T T	A G
CHUAO_ROSADO_CARIBIA_345	Palmira	T T	A T	A T	G T	G T	A G	A T	A C	C T	G T	A T	A C	C G	A G	C T	T T	T T	C T	C C	A G	A C	A T	C T	C C	G G	A C	C T	C T	A G	G T	C G	C C	C T	T T	A G	A G	C T	G T	A A	C T	C T	G T	T T	A A	G G	C C	T T	A G
CHUAO_ROSADO_CARIBIA_347	Palmira	T T	A T	A T	G T	G T	A G	A T	A C	C T	G T	A T	A C	C G	A G	C T	T T	T T	C T	C C	A G	A C	A T	C T	C C	G G	A C	C T	C T	A G	G T	C G	C C	C T	T T	A G	A G	C T	G T	A A	C T	C T	G T	T T	A A	G G	C C	T T	A G
CHUAO_ROSADO_CARIBIA_348	Palmira	T T	A T	A T	0 0	0 0	A G	A T	A C	C T	G T	0 0	A C	C G	A G	C T	T T	T T	C T	C C	A G	A C	A T	0 0	C C	G G	A C	C T	C T	A G	G T	C G	C C	C T	T T	A G	0 0	C T	G T	A A	C T	C T	0 0	T T	A A	G G	C C	T T	A G
CHUAO_ROSADO_CARIBIA_4	Palmira	T T	A T	A T	G T	G T	A G	A T	A C	C T	G T	A T	A C	C G	A G	C T	T T	T T	C T	C C	A G	A C	A T	C T	C C	G G	A C	C T	C T	A G	G T	C G	C C	C T	T T	A G	A G	C T	G T	A A	C T	C T	G T	T T	A A	G G	C C	T T	A G
CHUAO_ROSADO_CARIBIA_5	Palmira	T T	A T	A T	G T	G T	A G	A T	A C	C T	G T	A T	A C	C G	A G	C T	T T	T T	C T	C C	A G	A C	A T	C T	C C	G G	A C	C T	C T	A G	G T	C G	C C	C T	T T	A G	A G	C T	G T	A A	C T	C T	G T	T T	A A	G G	C C	T T	A G
CHUAO_ROSADO_CARIBIA_6	Palmira	T T	A T	A T	G T	G T	A G	A T	A C	C T	G T	A T	A C	C G	A G	C T	T T	T T	C T	C C	A G	A C	A T	C T	C C	G G	A C	C T	C T	A G	G T	C G	C C	C T	T T	A G	A G	C T	G T	A A	C T	C T	G T	T T	A A	G G	C C	T T	A G
CHUAO_VERDE_CARIBIA_691	Palmira	T T	A T	A T	G T	G T	0 0	A T	A C	C T	G T	A T	A C	C G	A G	C T	T T	T T	C T	C C	0 0	A C	A T	0 0	C C	G G	0 0	C T	C T	A G	G T	C G	C C	0 0	T T	A G	A G	C T	0 0	A A	0 0	0 0	G T	T T	A A	G G	C C	T T	A G
CHUAO_VERDE_CARIBIA_692	Palmira	T T	A T	A T	G T	G T	A G	A T	A C	C T	G T	A T	A C	C G	A G	C T	T T	T T	C T	C C	A G	A C	A T	C T	C C	G G	A C	C T	C T	A G	G T	C G	C C	C T	T T	A G	A G	C T	G T	A A	C T	C T	G T	T T	A A	G G	C C	T T	A G
CHUAO_VERDE_CARIBIA_693	Palmira	T T	A T	A T	G T	G T	A G	A T	A C	C T	G T	A T	A C	C G	A G	C T	T T	T T	C T	C C	A G	A C	A T	C T	C C	G G	A C	C T	C T	A G	G T	C G	C C	C T	T T	A G	A G	C T	G T	A A	C T	C T	G T	0 0	0 0	G G	C C	T T	A G
CHUAO_VERDE_CARIBIA_694	Palmira	T T	A T	A T	G T	G T	A G	A T	A C	C T	G T	A T	A C	C G	A G	C T	T T	T T	C T	C C	A G	A C	A T	C T	C C	G G	A C	C T	C T	A G	G T	C G	C C	C T	T T	A G	A G	C T	G T	A A	0 0	C T	G T	T T	A A	G G	C C	T T	A G
CHUAO_VERDE_CARIBIA_695	Palmira	T T	A T	A T	G T	G T	A G	A T	A C	C T	G T	A T	A C	C G	A G	C T	T T	T T	C T	C C	A G	A C	A T	C T	C C	G G	A C	C T	C T	A G	G T	C G	C C	C T	T T	A G	A G	C T	G T	A A	C T	C T	G T	T T	A A	G G	C C	T T	A G
CHUAO120_1	Palmira	T T	A T	A T	T T	G T	A G	A T	C C	C T	G T	A T	A C	C C	G G	C C	T T	T T	C C	C C	A A	A C	A T	C C	C C	G G	C C	C T	C T	A G	T T	C C	A C	C T	T T	A A	A G	C C	G G	A A	C T	C C	G T	T T	A A	G G	C T	T T	G G
CHUAO120_1316	Palmira	C T	T T	T T	0 0	T T	G G	A T	C C	C C	G G	T T	A A	G G	A A	T T	G G	T T	T T	C C	G G	A C	A A	T T	C T	G G	A C	C C	T T	A A	G G	G G	A A	C C	T T	A G	A A	C C	G G	A A	T T	C C	G G	C C	A A	T T	C T	C T	A A
CHUAO120_1317	Palmira	T T	A T	A T	T T	G T	A G	A T	C C	C T	G T	A T	A C	C C	G G	0 0	T T	T T	C C	C C	A A	A C	A T	C C	C C	G G	0 0	C T	C T	A G	T T	C C	A C	C T	T T	A A	A G	C C	G G	A A	C T	C C	G T	T T	A A	G G	C T	T T	G G
CHUAO120_1318	Palmira	T T	A T	A T	T T	G T	A G	A T	C C	C T	G T	A T	A C	C C	G G	C C	T T	T T	C C	C C	A A	A C	A T	C C	C C	G G	C C	C T	C T	A G	T T	C C	A C	C T	T T	A A	A G	C C	G G	A A	C T	C C	G T	T T	A A	G G	C T	T T	G G
CHUAO120_1319	Palmira	T T	A T	A T	T T	G T	A G	A T	C C	C T	G T	A T	A C	C C	G G	C C	T T	T T	C C	C C	A A	A C	A T	C C	C C	G G	C C	C T	C T	A G	T T	C C	A C	0 0	T T	A A	A G	C C	G G	A A	C T	C C	G T	T T	A A	G G	C T	T T	G G
CHUAO120_2	Palmira	T T	A T	A T	T T	G T	A G	A T	C C	C T	G T	A T	A C	C C	G G	C C	T T	T T	C C	C C	A A	A C	A T	C C	C C	G G	C C	C T	C T	A G	T T	C C	A C	C T	T T	A A	A G	C C	G G	A A	C T	C C	G T	T T	A A	G G	C T	T T	G G
CHUAO120_3	Palmira	T T	A T	A T	T T	G T	A G	A T	C C	C T	G T	A T	A C	C C	G G	C C	T T	T T	C C	C C	A A	A C	A T	C C	C C	G G	C C	C T	C T	A G	T T	C C	A C	C T	T T	A A	A G	C C	G G	A A	C T	C C	G T	T T	A A	G G	C T	T T	G G
CHUAO120_4	Palmira	T T	A T	A T	T T	G T	A G	A T	C C	C T	G T	A T	A C	C C	G G	C C	T T	T T	C C	C C	A A	A C	A T	C C	C C	G G	C C	C T	C T	A G	T T	C C	A C	C T	T T	A A	A G	C C	G G	A A	C T	C C	G T	T T	A A	G G	C T	T T	G G
CHUAO120_5	Palmira	T T	A T	A T	T T	G T	A G	A T	C C	C T	G T	A T	A C	C C	G G	C C	T T	T T	C C	C C	A A	A C	A T	C C	C C	G G	C C	C T	C T	A G	T T	C C	A C	C T	T T	A A	A G	C C	G G	A A	C T	C C	G T	T T	A A	G G	C T	T T	G G
CHUAO120_6	Palmira	T T	A T	A T	T T	G T	A G	A T	C C	C T	G T	A T	A C	C C	0 0	C C	T T	T T	C C	C C	A A	A C	A T	0 0	C C	G G	C C	C T	C T	A G	T T	C C	A C	C T	T T	A A	A G	C C	G G	A A	C T	C C	G T	T T	A A	G G	C T	T T	G G
COPOAZU_1066	Palmira	T T	A A	0 0	G T	0 0	0 0	A A	0 0	T T	0 0	T T	A A	G G	G G	C C	0 0	T T	T T	C C	0 0	0 0	T T	0 0	C C	A A	A A	C C	0 0	A A	G G	0 0	C C	0 0	T T	G G	G G	T T	G G	A A	C C	T T	T T	T T	0 0	T T	C C	C C	A A
COPOAZU_1067	Palmira	T T	0 0	0 0	T T	0 0	0 0	A A	C C	T T	0 0	T T	A A	0 0	G G	C C	0 0	T T	T T	0 0	0 0	0 0	T T	0 0	C C	A A	A A	C C	0 0	A A	G G	0 0	C C	0 0	T T	G G	G G	T T	G G	A A	C C	T T	T T	T T	G G	0 0	C C	0 0	A A
COPOAZU_1068	Palmira	C T	0 0	0 0	T T	0 0	A A	A A	0 0	T T	0 0	T T	A A	G G	G G	C C	0 0	T T	T T	C C	0 0	0 0	T T	0 0	C C	A A	A A	C C	0 0	A A	G G	0 0	C C	0 0	T T	G G	G G	T T	G G	A A	C C	T T	T T	T T	0 0	T T	C C	C C	A A
COPOAZU_1069	Palmira	T T	0 0	0 0	T T	0 0	A A	A A	0 0	T T	0 0	T T	A A	G G	G G	C C	0 0	T T	T T	C C	0 0	0 0	T T	0 0	C C	A A	A A	C C	0 0	A A	G G	0 0	C C	0 0	T T	G G	G G	T T	G G	A A	C C	T T	T T	T T	0 0	T T	C C	C C	A A
COPOAZU_1070	Palmira	T T	0 0	0 0	T T	0 0	A A	A A	0 0	T T	0 0	T T	A A	G G	G G	C C	0 0	T T	T T	C C	0 0	0 0	T T	0 0	C C	A A	A A	C C	0 0	A A	G G	C C	C C	0 0	T T	G G	G G	T T	G G	A A	C C	T T	T T	T T	0 0	T T	C C	C C	A A
COPOAZU_1071	Palmira	T T	A A	0 0	T T	0 0	A A	A A	0 0	T T	0 0	T T	A A	G G	G G	C C	0 0	T T	T T	C C	0 0	0 0	T T	0 0	C C	A A	A A	C C	0 0	A A	G G	C C	C C	0 0	T T	G G	G G	T T	G G	A A	C C	T T	T T	T T	0 0	T T	C C	C C	A A
COPOAZU_SEMILLA_ELIPTICA_2809	Palmira	T T	0 0	A A	T T	0 0	A A	A A	0 0	T T	0 0	T T	A A	G G	G G	C C	0 0	T T	T T	C C	G G	0 0	T T	0 0	C C	A A	A A	C C	0 0	A A	G G	C C	C C	0 0	T T	G G	G G	T T	G G	A A	C C	T T	T T	T T	A A	0 0	C C	C C	A A
COPOAZU_SEMILLA_ELIPTICA_2810	Palmira	T T	A A	0 0	T T	0 0	A A	A A	C C	T T	0 0	T T	A A	G G	G G	C C	T T	T T	T T	C C	G G	0 0	T T	0 0	C C	A A	A A	C C	0 0	A A	G G	C C	C C	0 0	T T	G G	G G	T T	G G	A A	C C	T T	T T	T T	0 0	0 0	0 0	C C	A A
COPOAZU_SEMILLA_ELIPTICA_2811	Palmira	T T	0 0	0 0	T T	0 0	A A	A A	0 0	T T	0 0	T T	0 0	G G	G G	C C	0 0	T T	T T	C C	G G	0 0	T T	0 0	C C	A A	A A	C C	0 0	A A	G G	0 0	C C	0 0	T T	G G	G G	T T	G G	A A	C C	T T	T T	T T	0 0	0 0	C C	C C	A A
COPOAZU045_1	Palmira	T T	0 0	T T	T T	0 0	A A	A A	0 0	T T	G G	T T	A A	G G	G G	C C	0 0	T T	T T	C C	G G	0 0	T T	T T	C C	A A	A A	C C	0 0	A A	G G	C C	C C	C C	T T	G G	G G	T T	G G	A A	C C	T T	T T	T T	0 0	0 0	C C	C C	A A
COPOAZU045_2794	Palmira	T T	T T	0 0	T T	0 0	0 0	A A	0 0	T T	0 0	T T	A A	G G	G G	C C	0 0	T T	T T	C C	G G	0 0	T T	T T	C C	A A	A A	C C	0 0	A A	G G	0 0	C C	C C	T T	G G	G G	T T	G G	A A	C C	0 0	T T	T T	A A	0 0	C C	0 0	A A
COPOAZU045_2795	Palmira	T T	0 0	0 0	T T	0 0	A A	A A	0 0	T T	0 0	T T	A A	G G	G G	C C	0 0	T T	T T	C C	G G	0 0	T T	C C	C C	A A	A A	C C	0 0	A A	G G	0 0	C C	C C	T T	G G	G G	T T	G G	A A	C C	T T	T T	T T	0 0	0 0	C C	C C	A A
COPOAZU045_2797	Palmira	T T	0 0	0 0	T T	0 0	A A	A A	A A	T T	0 0	T T	A A	G G	G G	C C	0 0	T T	T T	C C	G G	0 0	T T	0 0	C C	A A	A A	C C	0 0	A A	G G	C C	C C	C C	T T	G G	G G	T T	G G	A A	C C	T T	T T	T T	0 0	0 0	C C	C C	A A
COPOAZU045_2798	Palmira	T T	A A	0 0	T T	0 0	A A	A A	0 0	T T	G G	T T	A A	G G	G G	C C	0 0	T T	T T	C C	G G	0 0	T T	0 0	C C	A A	A A	C C	0 0	A A	G G	C C	C C	C C	T T	G G	G G	T T	G G	A A	C C	T T	T T	T T	0 0	0 0	C C	C C	A A
COPOAZU045_3	Palmira	T T	0 0	0 0	T T	T T	A A	A A	0 0	T T	G T	T T	A A	G G	G G	C C	0 0	T T	T T	C C	A G	0 0	T T	C C	C C	A A	A A	C C	0 0	A A	G G	C C	C C	C C	T T	G G	G G	T T	G G	A A	C C	T T	T T	T T	0 0	0 0	C C	C C	A A
COPOAZU045_4	Palmira	T T	0 0	T T	T T	0 0	A A	A A	0 0	T T	G G	T T	A A	G G	G G	C C	0 0	T T	T T	C C	0 0	0 0	T T	0 0	C C	A A	A A	C C	0 0	A A	G G	C C	C C	C C	T T	G G	G G	T T	G G	A A	C C	T T	T T	T T	A A	0 0	C C	C C	A A
COPOAZU069_2461	Palmira	T T	0 0	T T	T T	0 0	A A	A A	0 0	T T	0 0	T T	A A	G G	G G	0 0	0 0	T T	T T	C C	0 0	0 0	T T	0 0	C C	A A	A A	C C	0 0	A A	G G	0 0	C C	0 0	T T	G G	G G	T T	G G	0 0	C C	T T	T T	T T	A A	0 0	C C	C C	A A
COPOAZU069_2462	Palmira	T T	0 0	0 0	T T	0 0	A A	A A	0 0	T T	G G	T T	A A	G G	G G	C C	T T	T T	T T	C C	0 0	0 0	T T	C C	C C	A A	A A	C C	0 0	A A	G G	C C	C C	0 0	T T	G G	G G	T T	G G	0 0	C C	T T	T T	T T	0 0	0 0	C C	C C	A A
COPOAZU069_2463	Palmira	T T	0 0	0 0	T T	0 0	A A	A A	0 0	T T	0 0	T T	A A	G G	G G	C C	0 0	T T	T T	C C	0 0	0 0	T T	0 0	C C	A A	A A	C C	0 0	A A	G G	C C	C C	0 0	T T	G G	G G	T T	G G	0 0	C C	T T	T T	T T	0 0	0 0	C C	C C	A A
COPOAZU069_2464	Palmira	T T	T T	0 0	T T	0 0	A A	A A	0 0	T T	G G	T T	A A	G G	G G	C C	0 0	T T	T T	C C	0 0	0 0	T T	0 0	C C	A A	A A	C C	0 0	A A	G G	C C	C C	0 0	T T	G G	G G	T T	G G	0 0	C C	T T	T T	T T	0 0	0 0	C C	C C	A A
COPOAZU069_5	Palmira	T T	0 0	A A	T T	0 0	A A	A A	0 0	T T	0 0	T T	A A	G G	G G	C C	T T	T T	T T	C C	A G	0 0	T T	0 0	C C	A A	A A	C C	0 0	A A	G G	C C	C C	0 0	T T	G G	G G	T T	G G	A A	C C	T T	T T	T T	0 0	0 0	C C	C C	A A
COPOAZU069_6	Palmira	T T	0 0	A A	T T	0 0	A A	A A	0 0	T T	G G	T T	A A	G G	G G	C C	T T	T T	T T	C C	A G	0 0	T T	C T	C C	A A	A A	C C	0 0	A A	G G	C C	C C	C C	T T	G G	G G	T T	0 0	A A	C C	T T	T T	T T	A G	0 0	C C	C C	A A
COPOAZU069_7	Palmira	T T	0 0	T T	T T	0 0	A A	A A	0 0	T T	G G	T T	A A	G G	G G	C C	0 0	T T	T T	C C	G G	0 0	T T	C C	C C	A A	A A	C C	C C	A A	G G	C C	C C	C C	T T	G G	G G	T T	G G	A A	C C	T T	T T	T T	0 0	0 0	C C	C C	A G
COPOAZU069_9	Palmira	T T	0 0	A A	T T	0 0	A A	A A	0 0	T T	G G	T T	A A	G G	G G	C C	0 0	T T	T T	C C	0 0	0 0	T T	C C	C C	A A	0 0	C C	C C	A A	G G	C C	C C	C C	T T	G G	G G	T T	G G	A A	C C	T T	T T	T T	0 0	T T	C C	C C	A A
COPOAZU137_2449	Palmira	T T	0 0	0 0	T T	0 0	A A	A A	0 0	T T	G G	T T	A A	G G	G G	C C	0 0	T T	T T	C C	0 0	0 0	T T	C C	C C	A A	A A	C C	0 0	A A	G G	C C	C C	C C	T T	G G	G G	T T	G G	A A	C C	T T	T T	T T	0 0	T T	C C	C C	A A
COPOAZU137_2450	Palmira	T T	A A	0 0	T T	0 0	A A	A A	0 0	T T	G G	T T	A A	G G	G G	C C	0 0	T T	T T	C C	0 0	0 0	T T	0 0	C C	A A	A A	C C	0 0	A A	G G	C C	C C	C C	T T	G G	G G	T T	G G	A A	C C	T T	T T	T T	A A	T T	C C	C C	A A
COPOAZU137_2451	Palmira	T T	0 0	0 0	T T	0 0	A A	A A	0 0	T T	G G	T T	A A	G G	G G	C C	0 0	T T	T T	C C	0 0	0 0	T T	0 0	C C	A A	A A	C C	0 0	A A	G G	C C	C C	C C	T T	G G	G G	T T	G G	A A	C C	T T	T T	T T	A A	T T	C C	C C	A A
COPOAZU137_2452	Palmira	T T	0 0	T T	T T	0 0	A A	A A	0 0	T T	0 0	T T	A A	G G	G G	C C	0 0	T T	T T	C C	0 0	0 0	T T	0 0	C C	A A	A A	C C	0 0	A A	G G	C C	C C	C C	T T	G G	G G	T T	G G	A A	C C	T T	T T	T T	0 0	T T	C C	C C	A A
COPOAZU137_2453	Palmira	T T	A A	T T	T T	0 0	A A	A A	0 0	T T	0 0	T T	A A	G G	G G	C C	0 0	T T	T T	C C	0 0	0 0	T T	0 0	C C	A A	A A	C C	C T	A A	G G	C C	C C	C C	T T	G G	G G	T T	G G	A A	C C	T T	T T	T T	A A	T T	C C	C C	A A
COPOAZU31_1	Palmira	T T	0 0	A T	T T	0 0	A A	A A	0 0	T T	G G	T T	A A	G G	G G	C C	T T	T T	T T	C C	G G	0 0	T T	T T	C C	A A	A A	C C	0 0	A A	G G	C C	0 0	C C	T T	G G	G G	T T	G G	A A	C C	T T	T T	0 0	0 0	0 0	C C	C C	A A
COPOAZU31_2	Palmira	T T	0 0	A A	T T	0 0	A A	A A	0 0	T T	G G	T T	A A	G G	G G	C C	T T	T T	T T	C C	G G	0 0	T T	C T	C C	A A	A A	C C	0 0	A A	G G	C C	C C	C C	T T	0 0	G G	T T	G G	A A	C C	T T	T T	T T	0 0	0 0	C C	C C	A A
COPOAZU31_3	Palmira	T T	0 0	A A	T T	0 0	A A	A A	0 0	T T	G G	T T	A A	G G	G G	C C	T T	T T	T T	C C	G G	0 0	T T	0 0	0 0	A A	A A	C C	0 0	A A	G G	C C	C C	0 0	T T	G G	G G	T T	G G	A A	C C	T T	T T	T T	0 0	T T	C C	C C	A A
COPOAZU31_4	Palmira	T T	0 0	T T	T T	T T	A A	A A	A C	T T	G G	T T	A A	G G	G G	C C	T T	T T	T T	C C	A G	0 0	T T	T T	C C	A A	A A	C C	0 0	A A	G G	C C	C C	0 0	T T	G G	G G	T T	G G	A A	C C	T T	T T	T T	0 0	T T	C C	C C	A A
COPOAZU31_5	Palmira	T T	0 0	0 0	T T	0 0	A A	A A	0 0	T T	0 0	T T	A A	G G	G G	C C	T T	T T	T T	C C	0 0	0 0	T T	C C	C C	A A	A A	C C	0 0	A A	G G	C C	C C	C C	T T	G G	G G	T T	G G	A A	C C	T T	T T	T T	0 0	T T	C C	C C	A A
COPOAZU31_6	Palmira	T T	0 0	T T	T T	0 0	A A	A A	0 0	T T	0 0	T T	A A	G G	G G	C C	T T	T T	T T	C C	G G	0 0	T T	T T	C C	A A	A A	C C	0 0	A A	G G	C C	C C	C C	T T	G G	G G	T T	G G	A A	C C	T T	T T	T T	A G	0 0	C C	C C	A A
COPOAZU39_1	Palmira	T T	0 0	0 0	T T	0 0	A A	A A	A C	T T	G G	T T	A A	G G	G G	C C	0 0	T T	T T	C C	G G	0 0	T T	0 0	C C	A A	A A	C C	0 0	A A	G G	C C	C C	C C	T T	G G	G G	T T	G G	A A	C C	T T	T T	T T	0 0	T T	C C	C C	A A
COPOAZU39_2	Palmira	T T	0 0	0 0	T T	0 0	A A	A A	0 0	T T	0 0	T T	A A	G G	G G	C C	T T	T T	T T	C C	0 0	0 0	T T	0 0	C C	A A	A A	C C	0 0	A A	G G	C C	C C	C C	T T	G G	G G	T T	G G	A A	C C	T T	T T	T T	0 0	T T	C C	C C	A A
COPOAZU39_2789	Palmira	T T	A A	0 0	T T	0 0	A A	A A	A A	T T	G G	T T	A A	G G	G G	C C	T T	T T	T T	C C	G G	0 0	T T	0 0	C C	A A	A A	C C	0 0	A A	G G	C C	C C	C C	T T	G G	G G	T T	G G	A A	C C	T T	T T	T T	G G	T T	C C	C C	A A
COPOAZU39_2790	Palmira	T T	A A	0 0	T T	G G	A A	A A	0 0	T T	0 0	T T	A A	G G	G G	C C	T T	T T	T T	C C	G G	0 0	T T	T T	C C	A A	A A	C C	0 0	A A	G G	C C	C C	C C	T T	G G	G G	T T	G G	A A	C C	T T	T T	T T	0 0	T T	C C	C C	A A
COPOAZU39_2791	Palmira	T T	0 0	0 0	T T	0 0	A A	A A	C C	T T	G G	T T	A A	G G	G G	C C	T T	T T	T T	C C	G G	0 0	T T	0 0	C C	A A	A A	C C	0 0	A A	G G	C C	C C	C C	T T	G G	G G	T T	G G	A A	C C	T T	T T	T T	A A	T T	C C	C C	A A
COPOAZU39_2792	Palmira	T T	A A	0 0	T T	G G	A A	A A	0 0	T T	G G	T T	A A	G G	G G	C C	T T	T T	T T	C C	G G	0 0	T T	0 0	C C	A A	A A	C C	0 0	A A	G G	C C	C C	C C	T T	G G	G G	T T	G G	A A	C C	T T	T T	T T	G G	T T	C C	C C	A A
COPOAZU39_3	Palmira	T T	0 0	0 0	T T	G T	A A	A A	0 0	0 0	G G	T T	A A	G G	G G	C C	T T	T T	T T	C C	G G	0 0	T T	0 0	C C	A A	A A	C C	C C	A A	G G	C C	C C	0 0	T T	G G	G G	T T	G G	A A	C C	T T	T T	T T	0 0	0 0	C C	C C	A A
COPOAZU39_4	Palmira	T T	A T	0 0	T T	T T	A A	A A	0 0	T T	G G	T T	A A	G G	G G	C C	0 0	T T	T T	C C	G G	A A	T T	T T	C C	A A	A A	C C	C C	A A	G G	C C	C C	0 0	T T	G G	G G	T T	G G	A A	C C	T T	T T	T T	A A	T T	C C	C C	A A
COPOAZU39_5	Palmira	T T	0 0	A A	T T	G T	A A	A A	0 0	T T	G G	T T	A A	G G	G G	C C	T T	T T	T T	C C	0 0	0 0	T T	T T	C C	A A	A A	C C	0 0	A A	G G	C C	C C	0 0	T T	G G	G G	T T	G G	A A	C C	T T	T T	T T	A A	T T	C C	C C	A A
COPOAZU39_6	Palmira	T T	0 0	T T	T T	0 0	A A	A A	0 0	T T	0 0	T T	A A	G G	G G	C C	T T	T T	T T	C C	A G	0 0	T T	T T	C C	A A	A A	C C	C C	A A	G G	C C	C C	C C	T T	G G	G G	T T	G G	A A	C C	T T	T T	T T	A G	T T	C C	C C	A A
COPOAZU67_2803	Palmira	T T	A A	0 0	T T	0 0	A A	A A	0 0	T T	G G	T T	A A	G G	G G	C C	0 0	T T	T T	C C	0 0	0 0	T T	0 0	C C	A A	A A	C C	0 0	A A	G G	0 0	C C	C C	T T	G G	G G	T T	G G	A A	C C	T T	T T	T T	A A	0 0	C C	C C	A A
COPOAZU67_2805	Palmira	T T	A A	A A	T T	0 0	A A	A A	0 0	T T	G G	T T	A A	G G	G G	C C	0 0	T T	T T	C C	G G	0 0	T T	0 0	C C	A A	A A	C C	0 0	A A	G G	C C	C C	C C	T T	G G	G G	T T	G G	A A	C C	T T	T T	T T	0 0	0 0	C C	C C	A A
COPOAZU67_2806	Palmira	T T	0 0	0 0	G T	0 0	A A	A A	0 0	T T	0 0	T T	A A	G G	G G	C C	0 0	T T	T T	C C	A A	0 0	T T	0 0	C C	A A	A A	C C	0 0	A A	G G	0 0	C C	C C	T T	G G	G G	T T	G G	A A	C C	T T	T T	T T	A A	0 0	C C	C C	A A
COPOAZU67_2807	Palmira	T T	A A	0 0	T T	0 0	A A	A A	0 0	T T	G G	T T	A A	G G	G G	C C	0 0	T T	T T	C C	G G	0 0	T T	0 0	C C	A A	A A	C C	0 0	A A	G G	C C	C C	C C	T T	G G	G G	T T	G G	A A	C C	T T	T T	T T	0 0	0 0	C C	C C	A A
COPOAZU67_2808	Palmira	T T	T T	0 0	T T	T T	A A	A A	A A	T T	0 0	T T	A A	G G	G G	C C	0 0	T T	T T	C C	G G	0 0	T T	T T	C C	A A	A A	C C	0 0	A A	G G	C C	C C	C C	T T	G G	G G	T T	G G	A A	C C	T T	T T	T T	0 0	0 0	C C	C C	A A
COPOAZU075_2454	Palmira	T T	0 0	T T	T T	0 0	A A	A A	0 0	T T	0 0	T T	A A	G G	G G	C C	T T	T T	T T	C C	0 0	0 0	T T	C C	C C	A A	A A	C C	0 0	A A	G G	C C	C C	C C	T T	G G	G G	T T	G G	A A	C C	T T	T T	T T	A G	0 0	C C	C C	A A
COPOAZU075_2455	Palmira	T T	0 0	0 0	T T	0 0	A A	A A	0 0	T T	0 0	T T	A A	G G	G G	C C	0 0	T T	T T	C C	0 0	0 0	T T	0 0	C C	A A	A A	C C	0 0	A A	G G	0 0	C C	C C	T T	G G	G G	T T	G G	A A	0 0	T T	T T	0 0	0 0	0 0	C C	C C	A A
COPOAZU075_2456	Palmira	0 0	0 0	0 0	T T	0 0	A A	A A	0 0	T T	0 0	T T	A A	G G	G G	C C	0 0	T T	T T	C C	0 0	0 0	T T	T T	C C	A A	A A	C C	0 0	A A	G G	0 0	C C	0 0	T T	G G	G G	T T	G G	A A	0 0	T T	0 0	T T	0 0	0 0	C C	C C	A A
COPOAZU075_2459	Palmira	T T	T T	0 0	T T	0 0	A A	A A	0 0	T T	0 0	T T	A A	G G	G G	C C	0 0	T T	T T	C C	0 0	0 0	T T	0 0	C C	A A	A A	C C	0 0	A A	G G	C C	C C	C C	T T	G G	G G	T T	G G	A A	C C	T T	T T	T T	0 0	0 0	C C	C C	A A
COPOAZU075_2460	Palmira	T T	0 0	T T	T T	0 0	A A	A A	0 0	T T	0 0	T T	A A	G G	G G	C C	0 0	T T	T T	C C	0 0	0 0	T T	0 0	C C	A A	A A	C C	0 0	A A	G G	C C	C C	C C	T T	G G	G G	T T	G G	A A	C C	T T	T T	T T	0 0	0 0	C C	C C	A A
CR10_1760	Palmira	T T	A A	A T	G T	G T	G G	T T	A A	C T	G T	T T	A A	C C	A G	C C	T T	T T	C T	C C	A A	A C	A T	C C	C C	G G	A C	C T	C T	A G	G T	C G	A C	C T	T T	A A	A A	T T	G G	A A	C T	C T	G T	T T	A A	G G	C C	C T	A G
CR11_2110	Palmira	T T	A A	T T	G G	T T	A A	A A	A A	T T	G G	T T	C C	G G	G G	T T	T T	T T	T T	C C	G G	C C	T T	C C	C C	G G	A A	C C	C C	A A	G G	C C	C C	C C	T T	G G	G G	T T	T T	A A	C C	T T	G G	T T	A A	G G	C C	T T	G G
CR11_2111	Palmira	T T	A A	T T	G G	T T	A A	A A	A A	T T	G G	T T	C C	G G	G G	T T	T T	T T	T T	C C	G G	C C	T T	C C	C C	G G	A A	C C	C C	A A	G G	C C	C C	C C	T T	G G	G G	T T	T T	A A	C C	T T	G G	T T	A A	G G	C C	T T	G G
CR11_2113	Palmira	T T	A A	T T	G G	T T	A A	A A	A A	T T	G G	T T	C C	G G	G G	T T	T T	T T	T T	C C	G G	C C	T T	C C	C C	G G	A A	C C	C C	A A	0 0	C C	C C	C C	T T	G G	G G	T T	T T	A A	C C	T T	G G	T T	A A	G G	C C	T T	G G
CR13_686	Palmira	T T	A T	T T	G G	T T	A G	A T	A C	C T	G G	A T	A C	G G	G G	T T	T T	T T	C T	C C	G G	A C	A T	C C	C C	G G	A C	C C	C T	A G	G T	C C	C C	C T	T T	A G	G G	C T	T T	A A	C T	T T	G T	T T	A A	G G	C C	T T	G G
CR13_687	Palmira	T T	A T	T T	G G	T T	A A	A T	0 0	C T	G G	A T	A C	0 0	G G	T T	T T	T T	C T	C C	G G	A C	A T	C C	C C	G G	A C	C C	C T	A G	0 0	C C	C C	0 0	T T	A G	G G	C T	T T	A A	0 0	T T	0 0	T T	A A	G G	C C	T T	G G
CR13_688	Palmira	T T	A T	T T	G G	T T	A G	A T	A C	C T	G G	A T	A C	G G	G G	T T	T T	T T	C T	C C	G G	A C	A T	C C	C C	G G	A C	C C	C T	A G	G T	C C	C C	C T	T T	A G	G G	C T	T T	A A	C T	T T	G T	T T	A A	G G	C C	T T	G G
CR13_689	Palmira	T T	A T	T T	G G	T T	A G	A T	0 0	0 0	G G	A T	0 0	G G	G G	T T	T T	T T	C T	C C	G G	A C	A T	C C	C C	G G	A C	C C	0 0	A G	G T	C C	C C	C T	T T	A G	G G	C T	T T	A A	C T	T T	0 0	T T	A A	G G	C C	T T	G G
CR13_690	Palmira	T T	A T	T T	G G	T T	A G	A T	A C	C T	G G	A T	A C	G G	G G	T T	T T	T T	C T	C C	G G	A C	A T	C C	C C	G G	A C	C C	C T	A G	G T	C C	C C	C T	T T	A G	0 0	C T	T T	A A	C T	T T	G T	T T	A A	G G	C C	T T	G G
CR2_1041	Palmira	T T	A A	T T	G G	T T	A A	A A	A A	T T	G G	T T	C C	G G	G G	T T	T T	T T	T T	C C	G G	C C	T T	C C	C C	G G	A A	C C	C C	A A	G G	C C	C C	C C	T T	G G	G G	T T	T T	A A	C C	T T	G G	T T	A A	G G	C C	T T	G G
CR2_1042	Palmira	T T	A A	T T	G G	T T	A A	A A	A A	T T	G G	T T	C C	G G	G G	T T	T T	T T	T T	C C	G G	C C	T T	C C	C C	G G	A A	C C	C C	A A	G G	C C	C C	C C	T T	G G	G G	T T	T T	A A	C C	T T	G G	T T	A A	G G	0 0	T T	G G
CR2_1043	Palmira	T T	A A	T T	G G	T T	A A	A A	A A	T T	G G	T T	C C	G G	G G	T T	T T	T T	T T	C C	G G	C C	T T	C C	C C	G G	A A	C C	C C	A A	G G	C C	C C	C C	T T	G G	G G	T T	T T	A A	C C	T T	G G	T T	A A	G G	C C	T T	G G
CR2_1044	Palmira	0 0	A A	T T	G G	T T	A A	A A	A A	T T	G G	T T	C C	G G	G G	T T	T T	T T	T T	C C	G G	C C	T T	C C	C C	G G	A A	C C	C C	A A	G G	C C	C C	C C	T T	G G	G G	T T	T T	A A	C C	T T	G G	T T	A A	G G	C C	T T	G G
CR2_1045	Palmira	0 0	A A	T T	G G	T T	A A	A A	A A	T T	G G	T T	C C	G G	G G	T T	T T	T T	T T	C C	G G	C C	T T	C C	C C	G G	A A	C C	C C	A A	G G	C C	C C	C C	T T	G G	G G	T T	T T	A A	C C	T T	G G	T T	A A	G G	C C	T T	G G
CR2_1390	Palmira	0 0	A A	T T	G G	T T	0 0	T T	C C	C T	T T	A T	A C	0 0	0 0	T T	T T	T T	T T	0 0	A G	A C	T T	C C	0 0	G G	A C	C T	0 0	A G	T T	0 0	C C	0 0	T T	G G	G G	C T	T T	A A	T T	0 0	G T	0 0	A A	0 0	C C	T T	G G
CR2_1391	Palmira	T T	A A	T T	G G	T T	A G	A T	A C	C T	G T	A T	A C	C G	G G	T T	T T	T T	T T	C C	A G	A C	T T	C C	C C	G G	A C	C T	C T	A G	G T	C C	C C	C T	T T	G G	A G	C T	T T	A A	C C	C T	G T	T T	A A	G G	C C	T T	G G
CR2_1392	Palmira	T T	A A	T T	G G	T T	A G	A T	A C	C T	G T	A T	A C	C G	G G	T T	T T	T T	T T	C C	0 0	0 0	0 0	C C	C C	G G	A C	C T	C T	A G	G T	C C	C C	C T	T T	G G	A G	C T	T T	A A	C C	C T	G T	T T	A A	G G	C C	T T	G G
CR2_1393	Palmira	T T	A A	T T	G G	T T	0 0	A T	A C	C T	G T	A T	A A	C G	G G	T T	T T	T T	T T	C C	A G	0 0	T T	0 0	C C	G G	A C	C T	0 0	A G	G T	C C	C C	C T	T T	G G	A G	0 0	T T	A A	C C	C T	G T	T T	A A	G G	C C	T T	G G
CR2_1394	Palmira	T T	A A	T T	G G	T T	A G	A T	A C	C T	G T	A T	A C	C G	G G	T T	T T	T T	T T	C C	A G	A C	T T	C C	C C	G G	A C	C T	C T	A G	G T	C C	C C	C T	T T	G G	A G	C T	T T	A A	C C	C T	G T	T T	A A	G G	C C	T T	G G
CR3_682	Palmira	T T	A A	T T	G T	T T	A G	A T	A C	C T	G G	A T	C C	C G	A G	C T	T T	T T	T T	C C	A G	C C	T T	C T	C C	G G	A A	C C	C T	A G	G T	C C	C C	C C	T T	G G	G G	T T	G T	A A	C C	C T	G T	T T	A A	G G	C C	T T	A G
CR3_683	Palmira	T T	A A	T T	G T	T T	A G	A T	A C	C T	G G	A T	C C	C G	A G	C T	T T	T T	T T	C C	A G	C C	T T	C T	C C	G G	A A	C C	C T	A G	G T	C C	C C	C C	T T	G G	G G	T T	G T	A A	C C	C T	G T	0 0	A A	G G	C C	T T	A G
CR3_684	Palmira	T T	A A	T T	G T	T T	A G	A T	A C	C T	G G	A T	C C	C G	A G	0 0	T T	T T	T T	C C	A G	C C	T T	C T	C C	G G	A A	C C	C T	A G	G T	C C	C C	C C	T T	G G	G G	T T	G T	A A	C C	C T	G T	T T	A A	G G	C C	T T	A G
CR3_685	Palmira	T T	A A	T T	G T	T T	0 0	A T	A C	C T	G G	A T	C C	C G	A G	C T	T T	T T	T T	C C	A G	C C	T T	C T	C C	G G	A A	C C	C T	A G	G T	C C	C C	C C	T T	G G	G G	T T	G T	A A	C C	C T	G T	T T	A A	G G	C C	T T	A G
CR35_1	Palmira	T T	A A	T T	G G	T T	A A	A A	A A	T T	G G	T T	C C	G G	G G	T T	T T	T T	T T	C C	G G	C C	T T	C C	C C	G G	A A	C C	C C	A A	G G	C C	C C	C C	T T	G G	G G	T T	T T	A A	C C	T T	G G	T T	A A	G G	C C	T T	G G
CR35_2	Palmira	T T	A A	T T	G G	T T	A A	A A	A A	T T	G G	T T	C C	G G	G G	T T	T T	T T	T T	C C	G G	C C	T T	C C	C C	G G	A A	C C	C C	A A	G G	C C	C C	C C	T T	G G	G G	T T	T T	A A	C C	T T	G G	T T	A A	G G	C C	T T	G G
CR35_3	Palmira	T T	A A	T T	G G	T T	A A	A A	A A	T T	G G	T T	C C	G G	G G	T T	T T	T T	T T	C C	G G	C C	T T	C C	C C	G G	A A	C C	C C	A A	G G	C C	C C	C C	T T	G G	G G	T T	T T	A A	C C	T T	G G	T T	A A	G G	C C	T T	G G
CR35_5	Palmira	T T	A A	T T	G G	T T	A A	A A	A A	T T	G G	T T	C C	G G	G G	T T	T T	T T	T T	C C	G G	C C	T T	C C	C C	G G	A A	C C	C C	A A	G G	C C	C C	C C	T T	G G	G G	T T	T T	A A	C C	T T	G G	T T	A A	G G	C C	T T	G G
CR35_CARIBIA_2121	Palmira	T T	T T	A A	G G	G G	G G	T T	A A	C C	T T	A A	A A	C C	A A	C C	T T	T T	C C	C C	A A	A A	A A	T T	T T	G G	C C	T T	T T	G G	T T	C C	A A	T T	T T	A A	A A	C C	G G	A A	T T	C C	T T	T T	A A	G G	T T	C C	A A
CR35_CARIBIA_2122	Palmira	T T	T T	A A	G G	G G	G G	T T	A A	C C	T T	A A	A A	C C	A A	C C	T T	T T	C C	C C	A A	A A	A A	T T	T T	G G	C C	T T	T T	G G	T T	C C	A A	T T	T T	A A	A A	C C	G G	A A	T T	C C	T T	T T	A A	G G	T T	C C	A A
CR35_CARIBIA_2124	Palmira	T T	T T	A A	G G	G G	G G	T T	A A	C C	T T	A A	A A	C C	A A	C C	T T	T T	C C	C C	A A	A A	A A	T T	T T	G G	C C	T T	T T	G G	T T	C C	A A	T T	T T	A A	A A	C C	G G	A A	T T	C C	T T	T T	A A	G G	T T	C C	A A
CR35_CARIBIA_2125	Palmira	T T	T T	A A	G G	G G	G G	T T	A A	C C	T T	A A	A A	C C	A A	C C	T T	T T	C C	C C	A A	A A	A A	T T	T T	G G	C C	T T	T T	G G	T T	C C	A A	T T	T T	A A	A A	C C	G G	A A	T T	C C	T T	T T	A A	G G	T T	C C	A A
CR38_1	Palmira	T T	A A	T T	G G	T T	A A	A A	A A	T T	G G	T T	C C	G G	G G	T T	T T	T T	T T	C C	G G	C C	T T	0 0	C C	G G	A A	C C	C C	A A	G G	C C	C C	C C	T T	G G	G G	T T	T T	A A	C C	T T	G G	T T	A A	G G	C C	T T	G G
CR38_2	Palmira	T T	A A	T T	G G	T T	A A	A A	A A	T T	G G	T T	C C	G G	G G	T T	T T	T T	T T	C C	G G	C C	T T	C C	C C	G G	A A	C C	C C	A A	G G	C C	C C	C C	T T	G G	G G	T T	T T	A A	C C	T T	G G	T T	A A	G G	C C	T T	G G
CR38_3	Palmira	T T	A A	T T	G G	T T	A A	A A	A A	T T	G G	T T	C C	G G	G G	T T	T T	T T	T T	C C	G G	C C	T T	C C	C C	G G	A A	C C	C C	A A	G G	C C	C C	C C	T T	G G	G G	T T	T T	A A	C C	T T	G G	T T	A A	G G	C C	T T	G G
CR38_4	Palmira	T T	A A	T T	G G	T T	A A	A A	A A	T T	G G	T T	C C	G G	G G	T T	T T	T T	T T	C C	G G	C C	T T	C C	C C	G G	A A	C C	C C	A A	G G	C C	C C	C C	T T	G G	G G	T T	T T	A A	C C	T T	G G	T T	A A	G G	C C	T T	G G
CR38_5	Palmira	T T	A A	T T	G G	T T	A A	A A	A A	T T	G G	T T	C C	G G	G G	T T	T T	T T	T T	C C	G G	C C	T T	C C	C C	G G	A A	C C	C C	A A	G G	C C	C C	C C	T T	G G	G G	T T	T T	A A	C C	T T	G G	T T	A A	G G	C C	T T	G G
CR38_6	Palmira	T T	A A	T T	G G	T T	A A	A A	A A	T T	G G	T T	C C	G G	G G	T T	T T	T T	T T	C C	G G	C C	T T	C C	C C	G G	A A	C C	C C	A A	G G	C C	C C	C C	T T	G G	G G	T T	T T	A A	C C	T T	G G	T T	A A	G G	C C	T T	G G
CR38_7	Palmira	T T	A A	T T	G G	T T	A A	A A	A A	T T	G G	T T	C C	G G	G G	T T	T T	T T	T T	C C	G G	C C	T T	C C	C C	G G	A A	C C	C C	A A	G G	C C	C C	0 0	T T	G G	G G	T T	T T	A A	C C	T T	G G	T T	A A	G G	C C	T T	G G
CR40_1	Palmira	T T	A A	T T	G G	T T	A A	A A	A A	T T	G G	T T	C C	G G	G G	T T	T T	T T	T T	C C	G G	C C	T T	C C	C C	G G	A A	C C	C C	A A	G G	C C	C C	C C	T T	G G	G G	T T	T T	A A	C C	T T	G G	T T	A A	G G	C C	T T	G G
CR40_1766	Palmira	T T	A A	T T	G G	T T	A A	A A	A A	T T	G G	T T	0 0	G G	G G	0 0	T T	T T	T T	C C	G G	C C	T T	C C	C C	G G	A A	C C	C C	A A	G G	C C	C C	C C	T T	G G	G G	T T	T T	A A	0 0	T T	G G	T T	A A	G G	C C	T T	G G
CR40_1767	Palmira	T T	A A	T T	G G	T T	A A	A A	A A	T T	G G	T T	C C	G G	G G	T T	T T	T T	T T	C C	G G	C C	T T	C C	C C	G G	A A	C C	C C	A A	G G	C C	C C	C C	T T	G G	G G	T T	T T	A A	C C	T T	G G	T T	A A	G G	C C	T T	G G
CR40_2	Palmira	T T	A A	T T	G G	T T	A A	A A	A A	T T	G G	T T	C C	G G	G G	T T	T T	T T	T T	C C	G G	C C	T T	C C	C C	G G	A A	C C	C C	A A	G G	C C	C C	C C	T T	G G	G G	T T	T T	A A	C C	T T	G G	T T	A A	G G	C C	T T	G G
CR40_4	Palmira	T T	A A	T T	G G	T T	A A	A A	A A	T T	G G	T T	C C	G G	G G	T T	T T	T T	T T	C C	G G	C C	T T	C C	C C	G G	A A	C C	C C	A A	G G	C C	C C	C C	T T	G G	G G	T T	T T	A A	C C	T T	G G	T T	A A	G G	C C	T T	G G
CR5_331	Palmira	T T	A A	T T	G G	T T	A A	A A	A A	T T	G G	T T	C C	G G	G G	T T	T T	T T	T T	C C	G G	C C	T T	C C	C C	G G	A A	C C	C C	A A	G G	C C	C C	C C	T T	G G	0 0	T T	T T	A A	C C	T T	G G	T T	A A	0 0	C C	T T	G G
CR5_332	Palmira	T T	A A	T T	G G	T T	A A	A A	A A	T T	G G	T T	C C	G G	G G	T T	T T	T T	T T	C C	G G	C C	T T	C C	C C	G G	A A	C C	C C	A A	G G	C C	C C	C C	T T	G G	0 0	T T	T T	A A	C C	T T	G G	T T	A A	G G	C C	T T	G G
CR5_334	Palmira	T T	A A	T T	G G	T T	A A	A A	A A	T T	G G	T T	C C	G G	G G	T T	T T	T T	T T	C C	G G	C C	T T	C C	C C	G G	A A	C C	C C	A A	G G	C C	C C	C C	T T	G G	G G	T T	T T	A A	C C	T T	G G	T T	A A	G G	C C	T T	G G
CR5_335	Palmira	T T	A A	T T	G G	T T	A A	A A	A A	T T	G G	T T	C C	G G	G G	T T	T T	T T	T T	C C	G G	C C	T T	C C	C C	G G	A A	C C	C C	A A	G G	C C	C C	C C	T T	G G	G G	T T	T T	A A	C C	T T	G G	T T	A A	G G	C C	T T	G G
CR5_336	Palmira	T T	A A	T T	G G	T T	A A	A A	A A	T T	G G	T T	C C	G G	G G	T T	T T	T T	T T	C C	G G	C C	T T	C C	C C	G G	A A	C C	C C	A A	G G	C C	C C	C C	T T	G G	G G	T T	T T	A A	C C	T T	G G	T T	A A	G G	C C	T T	G G
CR7_337	Palmira	T T	A A	T T	G G	T T	A A	A A	A A	T T	G G	T T	C C	G G	G G	T T	T T	T T	T T	C C	G G	C C	T T	C C	C C	G G	A A	C C	C C	A A	G G	C C	C C	C C	T T	G G	G G	T T	T T	A A	C C	T T	G G	T T	A A	G G	C C	T T	G G
CR7_338	Palmira	T T	A A	T T	G G	T T	A A	A A	A A	T T	G G	T T	C C	G G	G G	T T	T T	T T	T T	C C	G G	C C	T T	C C	C C	G G	A A	C C	C C	A A	G G	C C	C C	C C	T T	G G	G G	T T	T T	A A	0 0	T T	G G	T T	A A	G G	C C	T T	G G
CR7_339	Palmira	T T	A A	T T	0 0	T T	A A	A A	A A	T T	G G	T T	C C	G G	G G	T T	T T	T T	T T	C C	G G	C C	T T	C C	C C	G G	A A	C C	C C	A A	G G	C C	C C	C C	T T	G G	G G	T T	T T	A A	C C	T T	G G	T T	A A	G G	C C	T T	G G
CR7_340	Palmira	T T	A A	T T	G G	T T	A A	A A	A A	T T	G G	T T	C C	G G	G G	T T	T T	T T	T T	C C	G G	C C	T T	C C	C C	G G	A A	C C	C C	A A	G G	C C	C C	C C	T T	G G	G G	T T	T T	A A	C C	T T	G G	T T	A A	G G	C C	T T	G G
CR7_341	Palmira	0 0	A A	T T	G G	T T	A A	A A	A A	T T	G G	T T	C C	0 0	G G	T T	T T	T T	T T	C C	G G	C C	T T	C C	C C	G G	A A	C C	0 0	A A	G G	C C	C C	C C	T T	G G	G G	T T	T T	A A	C C	T T	G G	T T	A A	G G	C C	T T	G G
CR7_342	Palmira	T T	A A	T T	G G	T T	A A	A A	A A	T T	G G	T T	C C	G G	G G	T T	T T	T T	T T	C C	G G	C C	T T	C C	C C	G G	A A	C C	C C	A A	G G	C C	C C	C C	T T	G G	G G	T T	T T	A A	C C	T T	G G	T T	A A	G G	C C	T T	G G
DON_DIEGO_1	Palmira	T T	A A	T T	G T	T T	A A	A A	A A	T T	G G	T T	C C	C G	A G	C T	T T	T T	T T	C G	G G	C C	T T	C C	C C	G G	A A	C C	C C	A A	G G	C C	C C	C C	T T	A G	G G	T T	G T	A A	C C	C T	G T	T T	A G	G G	C T	T T	G G
DON_DIEGO_1733	Palmira	T T	A A	T T	G T	T T	A A	A A	A A	T T	G G	T T	C C	C G	A G	C T	0 0	T T	T T	C G	G G	C C	T T	C C	C C	G G	A A	C C	C C	A A	G G	C C	C C	C C	T T	A G	G G	T T	G T	A A	C C	C T	G T	T T	A G	G G	C T	T T	G G
DON_DIEGO_1734	Palmira	T T	A A	T T	G T	T T	A A	A A	A A	T T	G G	T T	C C	C G	A G	C T	T T	T T	T T	C G	G G	C C	T T	C C	C C	G G	A A	C C	C C	A A	G G	C C	C C	C C	T T	A G	G G	T T	G T	A A	C C	C T	G T	T T	A G	G G	C T	T T	G G
DON_DIEGO_1735	Palmira	T T	A A	T T	G T	T T	A A	A A	A A	T T	G G	T T	C C	C G	A G	C T	T T	T T	T T	C G	G G	C C	T T	C C	C C	G G	A A	C C	C C	A A	G G	C C	C C	C C	T T	A G	G G	T T	G T	A A	C C	C T	G T	T T	A G	G G	C T	T T	G G
DON_DIEGO_1737	Palmira	T T	A A	T T	G T	T T	A A	A A	A A	T T	G G	T T	C C	C G	A G	C T	T T	T T	T T	C G	G G	C C	T T	C C	C C	G G	A A	C C	C C	A A	G G	C C	C C	C C	T T	A G	G G	T T	G T	A A	C C	C T	G T	T T	A G	G G	C T	T T	G G
DON_DIEGO_1738	Palmira	T T	A A	T T	G T	T T	A A	A A	A A	T T	G G	T T	C C	C G	A G	C T	T T	T T	T T	C G	G G	C C	T T	C C	C C	G G	A A	C C	C C	A A	G G	C C	C C	C C	T T	A G	G G	T T	G T	A A	C C	C T	G T	T T	A G	G G	C T	T T	G G
DON_DIEGO_2	Palmira	T T	A A	A T	G T	T T	A G	A T	A A	C T	G G	A T	C C	C G	G G	T T	T T	T T	T T	C C	A G	C C	T T	C C	C C	G G	A A	C C	C T	A A	G G	C G	C C	C C	T T	G G	A G	T T	T T	A A	C C	T T	G T	T T	A A	G G	C C	T T	G G
DON_DIEGO_3	Palmira	T T	A A	T T	G T	T T	A A	A A	A A	T T	G G	T T	C C	C G	A G	C T	T T	T T	T T	C G	G G	C C	T T	C C	C C	G G	A A	0 0	C C	A A	G G	C C	C C	C C	T T	A G	G G	T T	G T	A A	C C	C T	G T	T T	A G	G G	C T	T T	G G
DON_DIEGO_4	Palmira	T T	A A	T T	G T	T T	A A	A A	A A	T T	G G	T T	C C	C G	A G	C T	T T	T T	T T	C G	G G	C C	T T	0 0	C C	G G	A A	C C	C C	A A	G G	C C	C C	C C	T T	A G	G G	T T	G T	A A	C C	C T	G T	T T	A G	G G	C T	T T	G G
DON_DIEGO_5	Palmira	T T	A A	T T	G T	T T	A A	A A	A A	T T	G G	T T	C C	C G	A G	C T	T T	T T	T T	C G	G G	C C	T T	C C	C C	G G	A A	C C	C C	A A	G G	C C	C C	0 0	T T	A G	G G	T T	G T	A A	C C	C T	G T	T T	A G	G G	C T	T T	G G
DON_DIEGO_6	Palmira	T T	A A	T T	G T	T T	A A	A A	A A	T T	G G	T T	C C	C G	A G	C T	T T	T T	T T	C G	G G	C C	T T	C C	C C	G G	A A	C C	C C	A A	G G	C C	C C	0 0	T T	A G	G G	T T	G T	A A	C C	C T	G T	T T	A G	G G	C T	T T	G G
DON_DIEGO_7	Palmira	T T	A A	A T	G T	T T	A G	A T	A A	C T	G G	A T	C C	C G	G G	T T	T T	T T	T T	C C	A G	C C	T T	C C	C C	G G	A A	C C	C T	A A	0 0	C G	C C	C C	T T	G G	A G	T T	0 0	A A	C C	T T	G T	T T	0 0	G G	C C	T T	0 0
DON_DIEGO_CRIOLLO_10	Palmira	T T	A A	T T	G T	T T	A A	A A	A A	T T	G G	T T	C C	C G	A G	C T	T T	T T	T T	C G	G G	C C	T T	C C	C C	G G	A A	C C	C C	A A	G G	C C	C C	C C	T T	A G	G G	T T	G T	A A	C C	C T	G T	T T	A G	G G	C T	T T	G G
DON_DIEGO_CRIOLLO_11	Palmira	T T	A A	A T	G T	T T	A G	A T	A A	C T	G G	A T	C C	C G	G G	T T	T T	T T	T T	C C	A G	C C	T T	C C	C C	G G	A A	C C	C T	A A	G G	C G	C C	C C	T T	G G	A G	T T	T T	A A	C C	T T	G T	T T	A A	G G	C C	T T	G G
DON_DIEGO_CRIOLLO_8	Palmira	T T	A A	T T	G T	T T	A A	A A	A A	T T	G G	T T	C C	C G	A G	C T	T T	T T	T T	C G	G G	C C	T T	C C	C C	G G	A A	C C	C C	A A	G G	C C	C C	0 0	T T	A G	G G	T T	G T	A A	C C	C T	G T	T T	A G	G G	C T	T T	G G
DON_DIEGO_CRIOLLO_9	Palmira	T T	A A	A T	G T	T T	A G	A T	A A	C T	G G	A T	C C	C G	G G	T T	T T	T T	T T	C C	A G	C C	T T	C C	C C	G G	A A	C C	C T	A A	G G	C G	C C	C C	T T	G G	A G	T T	T T	A A	C C	T T	G T	T T	A A	G G	C C	T T	G G
EBC06_1800	Palmira	C C	A A	T T	G G	T T	A A	A A	C C	C T	G G	T T	C C	G G	A A	C T	0 0	T T	T T	C C	G G	C C	T T	C C	C C	G G	A C	C C	C C	A A	G G	0 0	C C	C C	T T	G G	G G	T T	G G	A A	C C	T T	T T	0 0	A A	G G	C C	C C	G G
EBC06_1801	Palmira	C C	A A	T T	G G	T T	A A	A A	A C	T T	G G	T T	0 0	G G	A A	T T	0 0	T T	T T	C C	G G	C C	T T	C C	C C	G G	0 0	C C	C C	A A	G G	0 0	C C	C C	T T	G G	G G	T T	G G	0 0	0 0	T T	T T	0 0	A A	G T	C C	C C	G G
EBC06_1802	Palmira	C C	A A	T T	G G	T T	A A	A A	A C	C C	G G	T T	C C	G G	A A	T T	0 0	T T	T T	C C	A G	C C	T T	C C	C C	G G	A A	C C	C C	A A	G G	0 0	C C	C C	T T	G G	G G	T T	G G	A A	C C	T T	T T	T T	A A	G T	C C	C C	G G
EBC06_1803	Palmira	C C	A A	T T	G G	T T	A A	A A	C C	T T	G G	T T	C C	G G	A A	C T	0 0	T T	T T	C C	A G	C C	T T	C C	C C	G G	C C	C C	C C	A A	G G	0 0	C C	C C	T T	G G	G G	T T	G G	A A	C C	T T	T T	0 0	A A	G T	C C	C C	G G
EBC06_1804	Palmira	C C	A A	T T	G G	T T	A A	0 0	C C	C T	G G	T T	C C	G G	A A	T T	T T	T T	T T	C C	G G	C C	T T	C C	C C	G G	A C	C C	C C	A A	G G	0 0	C C	C C	T T	G G	G G	T T	G G	A A	C C	T T	T T	0 0	A A	G G	C C	C C	G G
EBC06_1805	Palmira	C C	A A	T T	G G	T T	A A	A A	C C	T T	G G	T T	C C	G G	A A	C T	0 0	T T	T T	C C	A G	C C	T T	C C	C C	G G	C C	C C	C C	A A	G G	0 0	C C	C C	T T	G G	0 0	T T	G G	A A	0 0	T T	T T	C T	A A	0 0	C C	C C	G G
EBC09_1806	Palmira	C C	A A	T T	G G	T T	A A	A A	A C	T T	G G	T T	C C	G G	A A	C C	0 0	T T	T T	C C	G G	C C	T T	C C	C C	G G	A A	C C	C C	A A	G G	0 0	C C	C C	T T	G G	G G	T T	G G	A A	C C	T T	T T	T T	A A	G T	C C	C C	G G
EBC09_1807	Palmira	C C	A A	T T	G G	T T	A A	A A	A C	T T	G G	T T	C C	G G	A A	C C	0 0	T T	T T	C C	G G	C C	T T	C C	C C	G G	A A	C C	C C	A A	G G	0 0	C C	C C	T T	G G	G G	T T	G G	A A	C C	T T	T T	T T	A A	G T	C C	C C	G G
EBC09_1808	Palmira	C C	A A	T T	G G	T T	A A	A A	C C	T T	G G	T T	C C	G G	A A	C T	T T	T T	T T	C C	G G	C C	T T	C C	C C	G G	A C	C C	C C	A A	G G	0 0	C C	C T	T T	G G	G G	T T	G G	A A	C C	T T	T T	T T	A A	T T	C C	C C	G G
EBC09_1809	Palmira	C C	A A	T T	G G	T T	A A	A A	A C	T T	G G	T T	C C	G G	A A	C C	T T	T T	T T	C C	G G	C C	T T	C C	C C	G G	A C	C C	C C	A A	G G	0 0	C C	C C	T T	G G	G G	T T	G G	A A	C C	T T	T T	T T	A A	G T	C C	C C	G G
EBC09_1810	Palmira	C C	A A	T T	G G	T T	A A	A A	C C	T T	G G	T T	C C	G G	A A	C T	0 0	T T	T T	C C	G G	C C	T T	C C	C C	G G	A C	C C	C C	A A	G G	0 0	C C	C T	T T	G G	G G	T T	G G	A A	C C	T T	T T	T T	A A	T T	C C	C C	G G
EBC101_1864	Palmira	T T	A A	T T	T T	G G	A A	A A	A C	C C	T T	A T	A C	G G	0 0	C C	T T	T T	T T	C C	A A	A A	A A	T T	C C	G G	C C	C T	C C	A G	G T	G G	A A	C C	T T	G G	G G	C C	G T	A A	C C	T T	G T	T T	A A	T T	C C	C C	A A
EBC101_1865	Palmira	T T	A A	T T	G T	G G	A A	A A	A C	C C	T T	A T	A C	C C	G G	C C	T T	T T	T T	C C	A A	A C	A A	T T	C C	G G	C C	C C	C C	A A	G T	G G	A A	C C	T T	G G	G G	C C	G T	A A	C C	T T	G G	T T	A A	T T	C C	C C	A A
EBC101_1866	Palmira	T T	A A	T T	T T	G G	A A	A A	A C	C C	G T	A A	A C	G G	G G	C C	T T	T T	T T	C C	A A	C C	A T	T T	C C	G G	C C	C T	C C	A A	G T	G G	A A	C C	T T	G G	G G	C C	G T	A A	C C	T T	G T	C T	A A	T T	C C	C C	A A
EBC101_1867	Palmira	T T	A T	T T	G T	G G	A A	A A	C C	C C	G T	A A	A C	C G	G G	C C	T T	T T	T T	C C	A A	A A	A A	T T	C C	G G	C C	C T	C C	A G	G G	G G	A A	C C	T T	G G	G G	C C	G T	A A	C C	T T	G T	C T	A A	T T	C C	C C	A A
EBC101_1868	Palmira	T T	A T	T T	G T	G G	A A	A A	A C	C C	T T	A T	A C	C C	G G	C C	T T	T T	T T	C C	A A	C C	A T	T T	C C	G G	C C	C C	C C	A G	G T	G G	A A	C C	T T	G G	G G	C C	G G	A A	C C	T T	G G	C T	A A	T T	C C	C C	A A
EBC119_1439	Palmira	T T	A A	T T	G T	G G	A A	A A	A A	T T	G G	A A	A A	G G	G G	C T	T T	T T	T T	C C	G G	C C	T T	C C	C C	G G	A A	C C	T T	A A	G G	C C	A A	C C	T T	A A	G G	T T	T T	A A	C C	T T	G G	T T	A A	G G	C C	T T	G G
EBC119_1440	Palmira	T T	A A	T T	G T	G G	A A	A A	A A	T T	G G	A A	A A	G G	G G	C T	T T	T T	T T	C C	0 0	C C	T T	C C	C C	G G	A A	C C	T T	A A	G G	C C	A A	C C	T T	A A	G G	T T	T T	A A	C C	T T	G G	T T	A A	G G	C C	T T	G G
EBC119_1441	Palmira	T T	A A	T T	G T	G G	A A	A A	A A	T T	G G	A A	A A	0 0	G G	0 0	T T	T T	T T	0 0	G G	0 0	T T	C C	C C	G G	A A	C C	0 0	A A	G G	0 0	A A	C C	T T	0 0	G G	T T	T T	A A	C C	T T	G G	0 0	A A	G G	C C	T T	G G
EBC119_1442	Palmira	T T	A A	T T	G T	G G	A A	A A	A A	T T	G G	A A	A A	G G	G G	C T	T T	T T	T T	C C	G G	C C	T T	C C	C C	G G	A A	C C	T T	A A	G G	C C	A A	C C	T T	A A	G G	T T	T T	A A	C C	T T	G G	T T	A A	G G	C C	T T	G G
EBC119_1443	Palmira	T T	A A	T T	G T	G G	A A	A A	A A	T T	G G	A A	A A	G G	G G	C T	T T	T T	T T	C C	0 0	C C	T T	C C	C C	G G	A A	C C	T T	A A	G G	C C	A A	C C	T T	A A	G G	T T	T T	A A	C C	T T	G G	T T	A A	G G	C C	T T	G G
EBC121_1870	Palmira	C T	A T	T T	T T	G T	A A	A A	C C	C C	G T	A A	A A	C C	G G	C C	T T	T T	T T	C C	A A	A A	A A	T T	C C	G G	C C	C T	0 0	A A	T T	G G	A A	C C	T T	G G	A A	C T	G G	A A	C C	T T	G T	T T	A G	G T	C C	C C	G G
EBC121_1871	Palmira	C T	A T	T T	T T	G T	A A	A A	C C	C C	G T	A A	A A	C C	G G	C C	T T	T T	T T	C C	A A	A A	A A	T T	C C	G G	C C	C T	C C	A A	T T	G G	A A	C C	T T	G G	A A	C T	G G	A A	C C	T T	G T	T T	A G	G T	C C	C C	G G
EBC121_1872	Palmira	C T	T T	T T	T T	G T	A G	A A	C C	C C	G T	A T	A A	C G	A G	C T	T T	T T	T T	C C	A G	A A	A A	T T	C C	G G	A C	C T	C T	A A	G T	G G	A A	C C	T T	G G	A A	C T	G G	A A	C T	C T	G T	C T	A A	G T	C T	C T	A G
EBC121_1873	Palmira	C T	T T	T T	T T	G T	A G	A A	A C	C C	G G	A T	A A	C C	A G	C C	T T	T T	T T	C C	A A	A A	A A	T T	C C	G G	A C	C C	C T	A A	G T	G G	A A	C C	T T	G G	A A	C C	G G	A A	C T	C T	G G	C T	A A	T T	C T	C T	A G
EBC121_1874	Palmira	C C	A T	T T	T T	T T	0 0	A A	A C	C T	G G	0 0	A A	C C	G G	0 0	T T	T T	T T	C C	A A	A C	A A	C T	0 0	G G	C C	C C	C T	A G	G G	G G	A C	C C	0 0	G G	A A	0 0	G G	0 0	C C	T T	T T	C T	A G	G G	C C	C C	G G
EBC121_4	Palmira	C C	A T	T T	T T	T T	A A	A A	A C	C T	G G	A A	A A	C C	G G	C C	T T	T T	T T	C C	A A	A C	A A	C T	C C	G G	C C	C C	C C	0 0	G G	G G	A C	0 0	T T	G G	A A	C T	G G	A A	C C	T T	T T	C T	A G	G G	C C	C C	G G
EBC121_5	Palmira	C C	A T	T T	T T	T T	A A	A A	A C	C T	G G	A A	A A	C C	G G	C C	T T	T T	T T	C C	A A	A C	A A	C T	C C	G G	C C	C C	C C	G G	G G	G G	A C	C C	T T	G G	A A	C T	G G	A A	C C	T T	T T	C T	A G	G G	C C	C C	G G
EBC121_6	Palmira	C C	A T	T T	T T	T T	A A	A A	A C	C T	G G	A A	A A	C C	G G	C C	T T	T T	T T	C C	A A	A C	A A	C T	C C	G G	C C	C C	C C	G G	G G	G G	A C	C C	T T	G G	A A	C T	G G	A A	C C	T T	T T	C T	A G	G G	C C	C C	G G
EBC125_1875	Palmira	T T	T T	A T	T T	T T	A G	A A	A C	C C	G T	T T	A C	C G	A G	T T	T T	C T	T T	C C	A A	A C	A T	T T	C T	G G	A C	C C	C T	A G	G T	G G	A C	C C	T T	A G	A A	C C	G G	A A	C T	C T	G T	T T	A G	T T	C C	C C	A G
EBC125_1876	Palmira	C T	T T	A T	G G	T T	G G	A A	C C	C T	G T	T T	A A	C G	A G	C T	G G	T T	T T	C G	A G	A A	A A	C T	C C	G G	A A	C C	C C	G G	T T	0 0	A A	C T	A T	G G	A A	C T	G G	A A	T T	C C	G G	C T	G G	T T	T T	T T	A A
EBC125_1877	Palmira	T T	T T	A T	T T	T T	A G	A T	A A	C C	G T	T T	A C	C G	A G	C C	T T	T T	T T	C G	G G	A A	A T	T T	C T	G G	A C	C C	C T	A A	G T	G G	A C	C C	T T	A G	A A	C T	G G	A A	C T	C T	G T	C T	G G	T T	C T	C T	A G
EBC125_1878	Palmira	T T	A T	A T	G G	T T	A G	A A	A C	C C	G G	T T	A C	C G	A G	C T	T T	C T	T T	C G	A G	A A	A T	T T	C C	G G	A A	C T	T T	A A	G T	G G	A C	C C	T T	A G	A A	C C	G G	A A	C T	C C	0 0	T T	A G	T T	C T	C T	A G
EBC125_1879	Palmira	C C	T T	T T	G T	T T	G G	A A	C C	C T	G G	T T	A C	G G	A G	C T	G G	T T	T T	C G	G G	A C	A A	T T	C C	G G	A A	C C	C C	A G	G G	G G	A C	C T	T T	A G	A A	C T	G G	A T	C T	C C	G T	C T	G G	G T	T T	T T	A A
EBC130_1880	Palmira	T T	A T	T T	G G	T T	G G	A T	A A	C C	G G	T T	C C	C G	A G	C C	T T	T T	T T	C C	A A	A A	T T	C T	C C	G G	A A	C C	C C	A G	G T	G G	A C	C C	T T	G G	A A	C C	G G	A A	C T	T T	G T	C C	A A	G T	C C	C C	G G
EBC130_1881	Palmira	T T	A T	T T	G G	T T	G G	A T	A A	C C	G G	T T	C C	C G	A G	C C	T T	T T	T T	C C	A A	A A	T T	C T	C C	G G	A A	C C	C C	A G	G T	G G	A C	C C	T T	G G	A A	C C	G G	A A	C T	T T	G T	C C	A A	G T	C C	C C	G G
EBC130_1882	Palmira	T T	A T	T T	G G	T T	G G	A T	A A	C C	G G	T T	C C	C G	A G	C C	T T	T T	T T	C C	A A	A A	T T	C T	C C	0 0	A A	C C	C C	A G	G T	G G	A C	C C	T T	G G	A A	C C	G G	A A	C T	T T	G T	C C	A A	G T	C C	C C	G G
EBC130_1883	Palmira	T T	T T	T T	G G	T T	G G	A T	A A	C C	G G	T T	A A	G G	G G	C C	T T	T T	T T	C C	A A	A A	T T	C T	C C	G G	A A	C C	C C	A G	G T	G G	A A	C C	T T	G G	A A	C C	T T	A A	C C	T T	G G	C C	A A	T T	C C	C C	G G
EBC138_1455	Palmira	T T	A T	T T	G G	T T	G G	A T	A A	C C	G G	T T	A C	C G	A G	C C	T T	T T	T T	C C	A A	A A	T T	C T	C C	G G	A C	C C	C C	A G	G T	G G	A C	C C	T T	G G	A A	C T	G T	A A	C T	T T	G T	C T	A A	G T	C C	C C	G G
EBC138_1456	Palmira	T T	A T	T T	G G	T T	G G	A T	A A	C C	G G	T T	A C	C G	A G	C C	T T	T T	T T	C C	A A	A A	T T	C T	C C	G G	A C	C C	C C	A G	G T	0 0	A C	C C	T T	G G	A A	C T	G T	A A	C T	T T	G T	C T	A A	G T	C C	C C	G G
EBC138_1457	Palmira	C T	T T	T T	G G	T T	G G	A T	A C	C C	G G	T T	C C	C C	A A	C C	G T	T T	T T	C C	A G	A A	A T	C T	C T	G G	A C	C T	C T	G G	G G	G G	A C	0 0	T T	A G	A A	C T	G T	A A	C T	C T	G T	C T	A A	T T	C T	C T	A G
EBC138_1458	Palmira	T T	T T	A T	G G	T T	G G	T T	A C	C C	G G	T T	C C	C G	A A	C C	G T	T T	T T	C C	A G	A C	A T	T T	C T	G G	A A	C C	C T	G G	T T	G G	A C	C C	A T	A G	A A	C T	G G	A A	C T	C T	G G	C C	A A	G T	C C	C C	A G
EBC138_1459	Palmira	T T	T T	A T	G G	T T	G G	A T	A C	C C	G G	T T	A C	C C	A G	C C	T T	T T	T T	C C	A G	A A	A T	T T	C C	0 0	A A	C C	C C	A G	G T	G G	C C	C C	A T	A G	A A	C C	G T	A A	C T	C T	T T	T T	A G	G T	C T	C T	A G
EBC138_1460	Palmira	T T	T T	A T	G G	T T	G G	A T	A C	C C	G G	T T	C C	C C	A G	C C	T T	T T	T T	C G	A A	A A	A T	C T	C T	G G	A C	C T	C C	G G	G T	G G	C C	C C	T T	A G	A A	C T	G T	A A	T T	C T	G T	0 0	A A	T T	C C	C C	A G
EBC143_1466	Palmira	C T	A T	T T	0 0	T T	A G	A A	C C	C T	G T	A T	A C	C C	A G	C T	G T	T T	C T	C C	A A	A A	A A	T T	C C	G G	A A	C C	C C	A G	G G	C G	A C	C T	T T	G G	A A	C C	G G	A A	T T	C C	G T	C C	G G	T T	C T	C T	A A
EBC143_1467	Palmira	C T	A T	T T	0 0	T T	A G	A A	C C	C T	G T	A T	A C	C C	A G	C T	G T	T T	C T	C C	A A	A A	A A	T T	C C	G G	A A	C C	C C	A G	G G	C G	A C	C T	T T	G G	A A	C C	G G	A A	T T	C C	G T	C C	G G	T T	C T	C T	A A
EBC143_1468	Palmira	T T	T T	A T	T T	T T	A G	A A	A C	C C	G T	T T	A A	C G	G G	T T	T T	T T	T T	C C	A A	A A	A A	T T	C T	G G	C C	C C	T T	A G	G G	G G	A A	C C	T T	G G	A A	C T	G G	A A	C T	T T	G T	C C	A G	T T	C C	C C	A A
EBC143_1469	Palmira	T T	T T	A T	T T	T T	A G	A A	A C	C C	G T	T T	A A	C G	G G	T T	T T	T T	T T	C C	A A	A A	A A	T T	C T	G G	C C	C C	T T	A G	G G	G G	A A	C C	T T	G G	A A	C T	G G	A A	C T	T T	G T	C C	A G	T T	C C	C C	A A
EBC143_1470	Palmira	T T	T T	A T	T T	T T	A G	A A	A C	C C	G T	T T	A A	C G	G G	T T	T T	T T	T T	C C	A A	A A	A A	T T	C T	G G	C C	C C	T T	A G	G G	G G	A A	C C	T T	G G	A A	C T	G G	A A	C T	T T	G T	C C	A G	T T	C C	C C	A A
EBC144_1628	Palmira	C T	A T	A T	T T	G T	A G	A A	A C	C T	G G	T T	A C	C C	G G	C T	G T	T T	T T	C G	A A	A A	A A	C T	C C	G G	A A	C C	C T	A G	G T	C G	A C	C T	T T	A G	A A	C T	G G	A A	C T	C C	T T	C T	G G	G T	C T	C C	A G
EBC144_1629	Palmira	T T	A A	A A	G T	G T	A G	A A	A C	T T	G T	A T	A A	C C	G G	C T	G T	T T	T T	C G	A G	A A	A A	T T	C C	G G	A C	C C	C C	G G	G T	G G	A C	C T	A T	G G	A A	C T	G G	A A	C T	C T	G G	C C	A G	G T	C T	C T	A A
EBC144_1630	Palmira	T T	A A	A T	G T	G T	A G	A T	A C	C T	G T	0 0	A A	C C	A G	0 0	G T	T T	T T	C C	A G	A A	A A	T T	C T	G G	A C	C C	C C	G G	G T	G G	A C	C T	A T	A G	A A	T T	G G	A T	C T	C T	0 0	C T	G G	G T	C T	C C	A A
EBC146_2531	Palmira	C T	A T	T T	G G	T T	A G	T T	A C	C C	G T	A T	A C	C C	A A	C C	T T	T T	T T	C G	A A	A C	A A	T T	C T	G G	A C	C T	C T	G G	T T	G G	A A	C C	A T	A G	A A	C C	G G	A A	C T	C T	G G	T T	A G	T T	C T	C T	A A
EBC146_2532	Palmira	0 0	A T	T T	G G	T T	A A	0 0	A A	C C	G T	A T	A A	C C	A A	C C	T T	T T	T T	C C	A A	A C	A A	T T	C C	G G	0 0	T T	C T	G G	T T	G G	A A	C C	T T	G G	A A	0 0	G G	A A	C C	T T	0 0	T T	A A	T T	C C	C C	A A
EBC146_2533	Palmira	C T	A T	T T	G G	T T	A G	T T	A C	C C	G T	A T	A C	C C	A A	C C	T T	T T	0 0	C G	A A	A C	A A	T T	C T	G G	A C	C T	C T	G G	T T	G G	A A	C C	A T	A G	A A	C C	G G	A A	C T	C T	G G	T T	A G	T T	C T	C T	A A
EBC146_2534	Palmira	C T	A T	T T	G G	T T	A G	T T	A C	C C	G T	A T	A C	C C	A A	C C	T T	T T	T T	C G	A A	A C	A A	T T	C T	G G	A C	C T	C T	G G	T T	G G	A A	C C	A T	A G	A A	C C	G G	A A	C T	C T	G G	T T	A G	T T	C T	C T	A A
EBC147_1884	Palmira	0 0	A A	A T	G T	G T	A G	A A	A C	T T	G G	A T	C C	C C	A A	C T	T T	T T	0 0	C G	A A	A A	T T	C T	C C	G G	A C	C C	C T	G G	G T	C G	C C	T T	A T	A G	A G	C C	G T	A T	T T	C T	T T	C T	A A	G T	C T	T T	A G
EBC147_1885	Palmira	T T	A A	T T	G T	T T	A A	A A	A A	C C	T T	A T	A C	G G	G G	C C	T T	T T	0 0	C C	A A	0 0	A T	C T	C C	G G	A C	0 0	C T	A A	G T	G G	A C	C C	T T	G G	A G	C T	G G	A A	C T	T T	G T	C T	A A	G G	C C	C C	A A
EBC147_1886	Palmira	C T	A A	A A	T T	G T	G G	A A	A C	T T	G G	T T	A C	C C	A G	C T	G T	C T	C C	G G	A G	A A	A T	C T	C T	G G	A A	C C	C C	A G	G T	G G	C C	T T	A T	G G	A A	C C	G T	A T	T T	C T	T T	C C	A G	G T	T T	C T	A G
EBC147_1887	Palmira	T T	A A	T T	G T	T T	A A	A A	A A	C C	T T	A T	A C	G G	G G	C C	T T	T T	T T	C C	A A	C C	A T	C T	C C	G G	A C	T T	C T	A A	G T	G G	A C	C C	T T	G G	A G	C T	G G	A A	C T	T T	G T	C T	A A	G G	C C	C C	A A
EBC147_1888	Palmira	C T	A A	A A	G T	G T	A G	A A	A A	T T	G T	T T	A C	C G	A G	T T	G T	T T	C C	C G	G G	A C	T T	C C	C C	G G	A A	C T	C C	A G	G T	G G	0 0	T T	A T	G G	A A	C T	G T	A T	T T	C T	0 0	C T	A G	G G	C T	T T	A G
EBC148_1889	Palmira	T T	A T	A T	G G	G T	A G	A T	A C	C C	G G	A A	A C	C C	A G	C C	T T	T T	T T	C C	A A	A A	A A	C T	C C	G G	C C	T T	C C	G G	G G	G G	A A	C C	T T	G G	G G	C C	G G	A A	C T	T T	G T	C T	A A	T T	C C	C C	A A
EBC148_1890	Palmira	T T	A T	A T	G G	T T	G G	T T	A A	C C	G T	A T	A A	C G	A A	C T	T T	T T	T T	C C	A G	A A	A A	C T	C C	G G	C C	T T	C C	G G	G T	G G	A C	C C	T T	G G	A G	C C	G T	A A	C T	T T	G T	C T	A A	T T	C C	C C	A A
EBC148_1891	Palmira	T T	T T	A T	G T	T T	A G	A T	A A	C C	G T	T T	A C	C G	A G	C C	T T	T T	T T	C C	A G	A A	A T	T T	C C	G G	C C	C T	C C	A G	T T	G G	C C	C C	T T	G G	A G	C C	G T	A A	C C	C T	T T	C T	A G	T T	C C	C C	A G
EBC148_1892	Palmira	T T	A A	T T	G T	G T	A G	A T	A C	C C	G T	A T	A C	C G	A G	C C	T T	T T	T T	C C	A A	A A	A A	T T	C C	G G	C C	T T	C C	G G	G T	G G	A A	C C	T T	G G	G G	C C	G T	A A	C C	T T	G G	C T	A A	T T	C C	C C	A A
EBC148_1893	Palmira	T T	A T	A T	G G	G T	A G	A T	A C	C C	G T	A A	A C	C C	A G	C T	T T	T T	T T	C C	A A	A A	A A	T T	C C	G G	C C	T T	C C	A G	G G	G G	A C	C C	T T	G G	A G	C C	G G	A A	C C	T T	G T	C C	A A	T T	C C	C C	A A
EBC148_4	Palmira	T T	A T	A T	G G	T T	G G	T T	A A	C C	G T	A T	A A	C G	A A	C T	T T	T T	T T	C C	A G	A A	A A	C T	C C	G G	C C	T T	C C	G G	G T	G G	A C	C C	T T	G G	A G	C C	G T	A A	C T	T T	G T	C T	A A	T T	C C	C C	A A
EBC148_5	Palmira	T T	A T	A T	G G	T T	G G	T T	A A	C C	G T	A T	A A	C G	A A	C T	T T	T T	T T	C C	A G	A A	A A	C T	C C	G G	C C	T T	C C	G G	G T	G G	A C	C C	T T	G G	A G	C C	G T	A A	C T	T T	G T	C T	A A	T T	C C	C C	A A
EBC148_6	Palmira	T T	A T	A T	G G	T T	G G	T T	A A	C C	G T	A T	A A	C G	A A	C T	T T	T T	T T	C C	A G	A A	A A	C T	C C	G G	C C	T T	C C	G G	G T	G G	A C	C C	T T	G G	A G	C C	G T	A A	C T	T T	G T	C T	A A	T T	C C	C C	A A
EBC27_1013	Palmira	T T	A T	A T	T T	G T	G G	A T	A C	C T	G T	A A	A C	C C	A A	C T	T T	T T	C T	C C	A G	A C	A T	C T	C T	A G	A C	C T	C T	A G	G T	G G	C C	T T	A T	A A	A G	C T	G G	A T	T T	C C	T T	C T	A A	G G	C C	T T	A G
EBC27_1014	Palmira	T T	A T	A T	T T	G T	G G	A T	A C	C T	G T	A A	A C	C C	A A	C T	T T	T T	C T	C C	A G	A C	A T	C T	C T	A G	A C	C T	C T	A G	G T	G G	C C	T T	A T	A A	A G	C T	G G	A T	T T	C C	T T	C T	A A	G G	C C	T T	A G
EBC27_1015	Palmira	T T	A T	A T	T T	G T	G G	A T	A C	C T	G T	A A	A C	C C	A A	C T	T T	T T	C T	C C	A G	A C	A T	C T	C T	A G	A C	C T	C T	A G	G T	G G	C C	T T	A T	A A	A G	C T	G G	A T	T T	C C	T T	C T	A A	G G	C C	T T	A G
EBC27_1016	Palmira	T T	A T	A T	T T	G T	G G	A T	A C	C T	G T	A A	A C	C C	A A	C T	T T	T T	C T	C C	A G	A C	A T	C T	C T	A G	A C	C T	C T	A G	G T	G G	C C	T T	A T	A A	A G	C T	G G	A T	T T	C C	T T	C T	A A	G G	C C	T T	A G
EBC27_1017	Palmira	T T	A T	A T	T T	G T	G G	A T	A C	C T	G T	A A	A C	C C	A A	C T	T T	T T	C T	C C	A G	A C	A T	C T	C T	A G	A C	C T	C T	A G	G T	G G	C C	T T	A T	A A	A G	C T	G G	A T	T T	C C	T T	C T	A A	G G	C C	T T	A G
EBC27_1018	Palmira	T T	A T	A T	T T	G T	G G	A T	A C	C T	G T	A A	A C	C C	A A	C T	T T	T T	C T	C C	A G	A C	A T	C T	C T	A G	A C	C T	C T	A G	G T	G G	C C	T T	A T	A A	A G	C T	G G	A T	T T	C C	T T	C T	A A	G G	C C	T T	A G
EBC270_1497	Palmira	T T	A T	A T	T T	G T	G G	A T	A C	C T	G T	A A	A C	C C	A A	C T	T T	T T	C T	C C	A G	A C	A T	C T	C T	A G	A C	C T	C T	A G	G T	G G	C C	T T	A T	A A	A G	C T	G G	A T	T T	C C	T T	C T	A A	G G	C C	T T	A G
EBC270_1498	Palmira	T T	A T	A T	T T	G T	G G	A T	A C	C T	G T	A A	A C	C C	A A	C T	T T	T T	C T	C C	A G	A C	A T	C T	C T	A G	A C	C T	C T	A G	G T	G G	C C	T T	A T	A A	A G	C T	G G	A T	T T	C C	T T	C T	A A	G G	C C	T T	A G
EBC270_1499	Palmira	T T	A T	A T	T T	G T	G G	A T	A C	C T	G T	A A	A C	C C	A A	C T	T T	T T	C T	C C	A G	A C	A T	C T	C T	A G	A C	C T	C T	A G	G T	G G	C C	T T	A T	A A	A G	C T	G G	A T	T T	C C	T T	C T	A A	G G	C C	T T	A G
EBC270_1500	Palmira	C C	T T	T T	G T	T T	G G	A A	C C	C C	G G	T T	A A	C G	G G	C C	G G	T T	T T	C C	A G	A A	A A	T T	C C	G G	A A	C C	C C	A A	G G	G G	A A	C C	T T	A A	A A	C C	G G	A A	T T	C C	G G	C C	G G	T T	T T	C T	A A
EBC270_1501	Palmira	T T	A T	A T	T T	G T	G G	A T	A C	C T	G T	A A	A C	C C	A A	C T	T T	T T	C T	C C	A G	A C	A T	C T	C T	A G	A C	C T	C T	A G	G T	G G	C C	T T	A T	A A	A G	C T	G G	A T	T T	C C	T T	C T	A A	G G	C C	T T	A G
EBC270_1502	Palmira	C T	A T	T T	G T	T T	G G	A A	C C	C C	G T	T T	A A	C G	G G	C T	G G	T T	T T	C C	A G	A C	A A	T T	C T	A G	A A	C C	C C	A G	G T	G G	A A	C C	T T	A G	A A	C C	G G	A T	T T	C C	G G	C C	G G	G T	T T	C T	A A
EBC29_1811	Palmira	C C	A A	T T	G T	T T	A A	A A	A A	C T	G G	T T	C C	G G	A A	T T	T T	T T	T T	C C	G G	C C	T T	C C	C C	G G	A A	C C	C C	A A	G G	0 0	C C	C C	T T	G G	G G	T T	G G	A A	C C	T T	T T	C C	A A	T T	C C	C C	G G
EBC29_1812	Palmira	C C	A A	T T	G T	T T	A A	A A	A A	C T	G G	T T	C C	G G	A A	T T	T T	T T	T T	C C	G G	C C	T T	C C	C C	G G	A A	C C	C C	A A	G G	0 0	C C	C C	T T	G G	G G	T T	G G	A A	C C	T T	T T	C C	A A	T T	C C	C C	G G
EBC29_1813	Palmira	C C	A A	T T	G T	T T	A A	A A	A A	C T	G G	T T	C C	G G	A A	T T	T T	T T	T T	C C	G G	C C	T T	C C	C C	G G	A A	C C	C C	A A	G G	0 0	C C	C C	T T	G G	G G	T T	G G	A A	C C	T T	T T	C C	A A	T T	C C	C C	G G
EBC29_1814	Palmira	C C	A A	T T	G T	T T	A A	A A	A A	C T	G G	T T	C C	G G	A A	T T	T T	T T	T T	C C	G G	C C	T T	C C	C C	G G	A A	C C	C C	A A	G G	0 0	C C	C C	T T	G G	G G	T T	G G	A A	C C	T T	T T	C C	A A	T T	C C	C C	G G
EBC48_1823	Palmira	C T	A T	T T	G G	T T	A G	A T	A C	C T	G G	T T	A C	C G	A A	C T	T T	C T	T T	C C	A G	A C	A T	C T	C T	G G	A A	C T	C T	A A	G G	G G	A C	C C	T T	G G	A G	C T	G G	A A	C T	C T	G T	0 0	A G	T T	C T	C T	A G
EBC48_1824	Palmira	C T	A T	T T	G G	T T	A G	A T	A C	0 0	G T	T T	A C	C G	A A	C C	T T	T T	T T	C G	A G	A C	A T	C T	C T	G G	A A	C C	C C	A A	G G	G G	A C	C C	T T	G G	A G	C T	G G	A A	C T	C T	G T	T T	A G	T T	C C	C C	A G
EBC58_1826	Palmira	C C	A A	T T	T T	T T	A A	A A	A C	C T	G G	T T	C C	G G	A G	C C	T T	T T	T T	C C	A G	C C	T T	C T	C C	G G	A A	C C	C C	A A	G G	G G	C C	C C	T T	G G	G G	T T	G G	A A	C C	T T	T T	C C	A G	G G	C C	C C	G G
EBC58_1827	Palmira	C T	A T	T T	T T	G T	G G	A A	A C	C C	T T	A T	A A	C G	A G	C C	G T	T T	C T	C C	A G	A C	A A	T T	C C	G G	A A	C C	C T	A G	G G	C C	A C	C T	T T	G G	A A	C T	G G	A A	T T	C C	G T	C C	A G	T T	C T	C T	A A
EBC58_1828	Palmira	T T	A T	T T	T T	G T	A G	A A	C C	C C	G T	A T	A C	C C	A G	C T	G T	T T	T T	C G	A A	A A	A A	T T	C C	G G	A C	C T	C C	A G	G T	G G	A C	C C	T T	A G	A G	C C	G T	A A	C T	C T	T T	C C	A G	T T	C T	C C	A A
EBC58_1829	Palmira	T T	A T	A T	0 0	T T	A G	A A	A C	C T	G T	A T	A A	C C	A G	C T	G T	T T	C T	C G	A A	A C	A A	C T	C C	G G	A A	C C	C C	A A	G G	G G	A C	C T	T T	G G	A A	C T	G G	A A	T T	C C	G T	C C	G G	T T	C T	C T	A A
EBC76_1841	Palmira	C C	A A	T T	T T	G T	A G	A T	A C	C C	G T	T T	A C	C G	A A	C C	T T	T T	T T	C C	A A	A C	A T	C T	C C	G G	A C	C T	C C	A A	G T	G G	A C	C C	T T	G G	G G	T T	G G	A A	C C	T T	G T	C C	A A	T T	C C	C C	G G
EBC76_1842	Palmira	C C	A A	T T	T T	G T	A A	T T	0 0	C C	G G	T T	A C	0 0	A G	C C	T T	T T	T T	C C	A A	0 0	T T	0 0	C C	G G	0 0	T T	0 0	A A	G G	G G	A C	C C	T T	G G	A A	0 0	G G	A A	C C	T T	G T	0 0	A A	0 0	C C	C T	G G
EBC76_1843	Palmira	C C	A A	T T	T T	G T	A G	A T	A C	C C	G T	T T	A C	C G	A A	C C	T T	T T	T T	C C	A A	A C	A T	C T	C C	G G	A C	C T	C C	A A	G T	G G	A C	C C	T T	G G	G G	T T	G G	A A	C C	T T	G T	C C	A A	T T	C C	C C	G G
EBC76_1844	Palmira	C T	A A	T T	T T	G T	A A	A A	A C	C C	G G	T T	A C	C G	A G	C C	T T	T T	T T	C C	A G	A C	A T	C T	C C	G G	A C	C T	C C	A A	G T	G G	A C	C C	T T	G G	A G	T T	G T	A A	C C	T T	G T	C C	A A	G T	C C	C C	A G
EBC76_1845	Palmira	C T	A A	T T	T T	G T	A A	A A	A C	C C	G G	T T	A C	C G	A A	C C	T T	T T	T T	C C	A G	A C	A T	T T	C C	G G	A C	C T	C C	A A	G T	G G	A C	C C	T T	G G	A G	T T	G T	A A	C C	T T	G T	C C	A G	T T	C C	C C	G G
EBC76_1846	Palmira	C T	T T	A T	G T	T T	G G	A A	C C	C C	G T	T T	C C	C G	A G	C T	0 0	T T	T T	G G	G G	A A	A A	C T	C C	G G	A A	C C	C C	A G	G T	G G	C C	C C	T T	A G	A A	C C	G G	A T	C T	C C	T T	C T	G G	T T	T T	C T	0 0
EBC91_1858	Palmira	T T	A A	T T	G T	T T	A G	A A	A A	C C	G G	T T	A C	C G	A A	C C	T T	T T	T T	C C	A A	A A	A T	T T	C C	G G	A C	C C	C C	A G	G G	G G	A C	C C	T T	G G	A G	T T	G T	A A	C T	T T	T T	C T	A A	T T	C C	C C	G G
EBC91_1859	Palmira	T T	A A	T T	G T	T T	A G	A A	A A	C C	G G	T T	A C	C G	A A	C C	T T	T T	T T	C C	A A	A A	A T	T T	C C	G G	A C	C C	C C	A G	G G	G G	A C	C C	T T	G G	A G	T T	G T	A A	C T	T T	T T	C T	A A	T T	C C	C C	G G
EBC91_1860	Palmira	T T	A A	T T	G T	T T	A G	A A	A A	C C	G G	T T	A C	C G	A A	C C	T T	T T	T T	C C	A A	A A	A T	T T	C C	G G	A C	C C	C C	A G	G G	G G	A C	C C	T T	G G	A G	T T	G T	A A	C T	T T	T T	C T	A A	T T	C C	C C	G G
EBC91_1861	Palmira	C T	A A	T T	G T	G T	A G	A A	A A	C C	G G	T T	C C	G G	A G	C C	T T	T T	T T	C C	A G	A C	A T	T T	C C	G G	A C	C T	C C	A G	G T	G G	C C	C C	T T	G G	A A	T T	G G	A A	C C	T T	T T	C C	A G	T T	C C	C C	G G
EBC91_1862	Palmira	T T	A A	T T	G T	T T	A G	A A	A C	C C	G G	T T	C C	C G	A A	C C	T T	T T	T T	C C	A G	A C	T T	T T	C C	G G	A A	C T	C C	A G	G G	G G	C C	C C	T T	G G	A A	T T	G T	A A	C C	T T	T T	C C	A A	T T	C C	C C	G G
EBC91_1863	Palmira	T T	A A	T T	G T	G T	A G	A T	A A	C C	G G	T T	C C	C G	A A	C C	T T	T T	T T	C C	A A	A A	A T	T T	C C	G G	A C	C T	C C	A G	G T	G G	C C	C C	T T	G G	A A	T T	G T	A A	C C	T T	T T	C C	A G	T T	C C	C C	G G
EET12_164	Palmira	C T	A T	A T	T T	T T	G G	A A	C C	T T	G T	A T	A C	C C	A G	C C	T T	C T	T T	C C	A G	C C	T T	C T	C T	A G	A A	C T	C C	A G	G T	G G	C C	C T	T T	A A	A A	C T	G G	T T	T T	C C	T T	C C	A A	G G	T T	T T	A G
EET12_165	Palmira	C T	A T	A T	T T	T T	G G	A A	C C	T T	G T	A T	A C	C C	A G	C C	T T	C T	T T	C C	A G	C C	T T	C T	C T	A G	A A	C T	C C	A G	G T	G G	C C	C T	T T	A A	A A	C T	G G	T T	T T	C C	T T	C C	A A	G G	T T	T T	A G
EET12_166	Palmira	C T	A T	A T	T T	T T	G G	A A	C C	T T	G T	A T	A C	C C	A G	C C	T T	C T	T T	C C	A G	C C	T T	C T	C T	A G	A A	C T	C C	A G	G T	G G	C C	C T	T T	A A	A A	C T	G G	T T	T T	C C	T T	C C	A A	G G	T T	T T	A G
EET12_167	Palmira	C T	A T	A T	T T	T T	G G	A A	C C	T T	G T	A T	A C	C C	A G	C C	T T	C T	T T	C C	A G	C C	T T	C T	C T	A G	A A	C T	C C	A G	G T	G G	C C	C T	T T	A A	A A	C T	G G	T T	T T	C C	T T	C C	A A	G G	T T	T T	A G
EET12_168	Palmira	C T	A T	A T	T T	T T	G G	A A	C C	0 0	G T	A T	A C	C C	A G	C C	T T	C T	T T	C C	A G	C C	T T	C T	C T	A G	A A	C T	C C	A G	G T	G G	C C	C T	T T	A A	A A	C T	G G	T T	T T	C C	T T	C C	A A	G G	T T	T T	A G
EET12_169	Palmira	C T	A T	A T	T T	T T	G G	A A	C C	T T	G T	A T	A C	C C	A G	C C	T T	C T	T T	C C	A G	C C	T T	C T	C T	A G	A A	C T	C C	A G	G T	G G	C C	C T	T T	A A	0 0	C T	G G	T T	T T	C C	T T	C C	A A	G G	T T	T T	A G
EET161_227	Palmira	C T	A T	T T	T T	G T	G G	A T	C C	C T	G T	A T	A C	C C	A A	C C	T T	C T	C T	C C	A G	A C	A T	C T	C T	A G	A C	C T	C T	A A	G T	C G	C C	C T	A T	A A	A G	C T	G G	A T	T T	C C	T T	C T	A A	G G	C T	T T	0 0
EET161_228	Palmira	C T	A T	T T	T T	G T	G G	A T	C C	C T	G T	A T	A C	C C	A A	C C	T T	C T	C T	C C	A G	A C	A T	C T	C T	A G	A C	C T	C T	A A	G T	C G	C C	C T	A T	A A	A G	C T	G G	A T	T T	C C	T T	C T	A A	G G	C T	T T	A A
EET161_230	Palmira	C T	A T	T T	T T	G T	G G	A T	C C	C T	G T	A T	A C	C C	A A	C C	T T	C T	C T	C C	A G	A C	A T	C T	C T	A G	A C	C T	C T	A A	G T	C G	C C	C T	A T	A A	A G	C T	G G	A T	T T	C C	T T	C T	A A	G G	C T	T T	A A
EET161_231	Palmira	C T	A T	T T	T T	G T	G G	A T	C C	C T	G T	A T	A C	C C	A A	C C	T T	C T	C T	C C	A G	A C	A T	C T	C T	A G	A C	C T	C T	A A	G T	C G	C C	C T	A T	A A	A G	C T	G G	A T	T T	C C	T T	C T	A A	G G	C T	T T	A A
EET161_232	Palmira	0 0	A T	T T	T T	G T	G G	A T	C C	C T	G T	A T	A C	C C	A A	C C	T T	C T	C T	C C	A G	A C	A T	C T	C T	A G	A C	C T	C T	A A	G T	0 0	C C	C T	A T	A A	A G	0 0	G G	A T	T T	C C	T T	C T	A A	G G	C T	T T	A A
EET162_233	Palmira	C T	A T	T T	T T	G T	G G	A T	C C	C T	G T	A T	A C	C C	A A	C C	T T	C T	C T	C C	A G	A C	A T	C T	C T	A G	A C	C T	C T	A A	G T	C G	C C	C T	A T	A A	A G	C T	G G	A T	T T	C C	T T	C T	A A	G G	C T	T T	A A
EET162_234	Palmira	C T	A T	T T	T T	G T	G G	A T	C C	C T	G T	A T	A C	C C	A A	C C	T T	C T	C T	C C	A G	A C	A T	C T	C T	A G	A C	C T	C T	A A	G T	C G	C C	C T	A T	A A	A G	C T	G G	A T	T T	C C	T T	C T	A A	G G	C T	T T	A A
EET162_235	Palmira	C T	A T	T T	T T	G T	G G	A T	C C	C T	G T	A T	A C	C C	A A	C C	T T	C T	C T	C C	A G	A C	A T	C T	C T	A G	A C	C T	C T	A A	G T	C G	C C	C T	A T	A A	A G	C T	G G	A T	T T	C C	T T	C T	A A	G G	C T	T T	A A
EET162_236	Palmira	C T	A T	T T	T T	G T	G G	A T	C C	C T	G T	A T	A C	C C	A A	C C	T T	C T	C T	C C	A G	A C	A T	C T	C T	A G	A C	C T	C T	A A	G T	C G	C C	C T	A T	A A	A G	C T	G G	A T	T T	C C	T T	C T	A A	G G	C T	T T	A A
EET162_237	Palmira	C T	A T	T T	T T	G T	G G	A T	C C	C T	G T	A T	A C	C C	A A	C C	T T	C T	C T	C C	A G	A C	A T	C T	C T	A G	A C	C T	C T	A A	G T	C G	C C	C T	A T	A A	A G	C T	G G	A T	T T	C C	T T	C T	A A	G G	C T	T T	A A
EET17_170	Palmira	C T	0 0	T T	T T	G T	G G	A T	C C	C T	G T	A A	A C	C C	A G	C C	T T	C T	C T	C C	G G	C C	A T	C C	C T	A G	A A	C T	C T	A A	G G	C G	C C	T T	A T	A A	G G	C T	0 0	A T	T T	C C	T T	C T	A A	G G	T T	T T	G G
EET17_171	Palmira	C T	A A	T T	T T	G T	G G	A T	C C	C T	G T	A A	A C	C C	A G	C C	T T	C T	C T	C C	G G	C C	A T	C C	C T	A G	A A	C T	C T	A A	G G	C G	C C	T T	A T	A A	G G	C T	G T	A T	T T	C C	T T	C T	A A	G G	T T	T T	G G
EET17_172	Palmira	C T	A A	T T	T T	G T	G G	A T	C C	C T	G T	A A	A C	C C	A G	C C	T T	C T	C T	C C	G G	C C	A T	C C	C T	A G	A A	C T	C T	A A	G G	C G	C C	T T	A T	A A	G G	C T	G T	A T	T T	C C	T T	C T	A A	G G	T T	T T	G G
EET17_173	Palmira	C T	A A	T T	T T	G T	G G	A T	C C	C T	G T	A A	A C	C C	A G	C C	T T	C T	C T	C C	G G	C C	A T	C C	C T	A G	A A	C T	C T	A A	G G	C G	C C	T T	0 0	A A	G G	C T	G T	A T	T T	C C	T T	C T	A A	G G	T T	0 0	G G
EET17_174	Palmira	C T	A A	T T	T T	G T	G G	A T	C C	C T	G T	A A	A C	C C	A G	C C	T T	0 0	C T	C C	G G	C C	A T	C C	C T	A G	A A	C T	C T	A A	G G	C G	C C	T T	A T	A A	G G	C T	G T	A T	T T	C C	T T	0 0	A A	G G	T T	T T	G G
EET17_175	Palmira	C T	A A	T T	0 0	G T	G G	A T	C C	C T	G T	0 0	A C	C C	A G	C C	T T	C T	C T	C C	G G	C C	A T	C C	C T	A G	A A	C T	C T	A A	G G	C G	C C	T T	A T	A A	G G	C T	G T	A T	T T	C C	T T	C T	A A	G G	T T	T T	G G
EET171_238	Palmira	C T	T T	T T	G T	T T	G G	A T	A C	C T	G G	T T	A A	C C	A A	C C	T T	C T	T T	C G	A A	A C	A A	T T	C T	G G	A A	C C	C T	A G	T T	G G	A A	T T	T T	A G	A A	C T	G G	A T	C C	C T	G G	C T	A G	G T	C T	C C	A G
EET171_240	Palmira	C T	T T	T T	G T	T T	G G	A T	A C	C T	G G	T T	A A	C C	A A	0 0	T T	C T	T T	C G	A A	A C	A A	T T	C T	G G	A A	C C	C T	A G	T T	G G	A A	T T	T T	A G	A A	C T	G G	A T	C C	C T	G G	C T	A G	G T	C T	C C	A G
EET171_241	Palmira	C T	T T	T T	G T	T T	G G	A T	A C	C T	G G	T T	A A	C C	A A	C C	T T	C T	T T	C G	A A	A C	A A	T T	C T	G G	A A	C C	C T	A G	T T	G G	A A	T T	T T	A G	A A	C T	G G	A T	C C	C T	G G	C T	A G	G T	C T	C C	A G
EET171_242	Palmira	C T	T T	T T	G T	T T	G G	A T	A C	C T	G G	T T	A A	C C	A A	C C	T T	C T	T T	C G	A A	A C	A A	T T	C T	G G	A A	C C	C T	A G	T T	G G	A A	T T	T T	A G	A A	C T	G G	A T	C C	C T	G G	C T	A G	G T	C T	C C	A G
EET174_243	Palmira	C T	A A	A T	G T	T T	G G	A T	C C	C T	G G	A A	A C	C C	A A	C T	T T	T T	T T	C C	A A	A A	T T	C T	C T	A A	A C	C T	C T	A A	G G	C G	A C	C T	A T	A A	A A	C C	G G	A T	T T	C C	T T	C T	A A	G G	T T	T T	A A
EET174_244	Palmira	C T	A A	A T	G T	T T	G G	A T	C C	C T	G G	A A	A C	C C	A A	C T	T T	T T	T T	C C	A A	A A	T T	C T	C T	A A	A C	C T	C T	A A	G G	C G	A C	C T	A T	A A	A A	C C	G G	A T	T T	C T	T T	C T	A A	G G	T T	T T	A A
EET174_246	Palmira	C T	A A	A T	G T	T T	G G	A T	C C	C T	G G	A A	A C	C C	A A	C T	T T	T T	T T	C C	A A	A A	T T	C T	C T	A A	A C	C T	C T	A A	G G	C G	A C	C T	A T	A A	A A	C C	G G	A T	T T	C C	T T	C T	A A	G G	T T	T T	A A
EET174_247	Palmira	C T	A A	A T	G T	T T	G G	A T	C C	C T	0 0	A A	A C	C C	A A	C T	T T	T T	T T	C C	A A	A A	T T	C T	C T	A A	A C	C T	C T	A A	G G	C G	A C	C T	A T	A A	A A	C C	G G	A T	T T	C C	T T	C T	A A	G G	T T	T T	A A
EET182_248	Palmira	C T	A T	A T	T T	G T	G G	A T	C C	C T	G T	A A	A C	C C	A A	C C	T T	C T	C T	C C	A G	A A	A T	C T	C T	A G	A C	C T	C T	A A	G T	C G	C C	T T	A T	A A	G G	C T	G G	A T	T T	C C	T T	C T	A A	G G	T T	T T	A G
EET182_249	Palmira	C T	0 0	A T	T T	G T	G G	A T	C C	C T	G T	A A	A C	C C	A A	C C	T T	C T	C T	C C	A G	A A	A T	C T	C T	A G	A C	C T	C T	A A	G T	C G	C C	T T	A T	A A	G G	C T	G G	A T	T T	C C	T T	C T	A A	G G	T T	T T	A G
EET182_250	Palmira	C T	A T	A T	T T	G T	G G	A T	C C	C T	G T	A A	A C	C C	A A	C C	T T	C T	C T	C C	A G	A A	A T	C T	C T	A G	A C	C T	C T	A A	G T	C G	C C	T T	A T	A A	G G	C T	G G	A T	T T	C C	T T	C T	A A	G G	T T	T T	A G
EET184_254	Palmira	C T	A T	A T	T T	G T	G G	A T	C C	C T	0 0	A A	A C	C C	A A	C C	T T	0 0	C T	C C	A G	A A	A T	C T	C T	A G	A C	C T	C T	A A	G G	0 0	C C	T T	A T	A A	G G	0 0	G G	A T	T T	C C	T T	0 0	A A	G G	T T	T T	A G
EET184_255	Palmira	C T	A T	A T	T T	G T	G G	A T	C C	C T	G T	A A	A C	C C	A A	C C	T T	C T	C T	C C	A G	A A	A T	C T	C T	A G	A C	C T	C T	A A	G T	C G	C C	T T	A T	A A	G G	C T	G G	A T	T T	C C	T T	C T	A A	G G	T T	T T	A G
EET184_256	Palmira	C T	A T	A T	T T	G T	G G	A T	C C	C T	G T	A A	A C	C C	A A	C C	T T	C T	C T	C C	A G	A A	A T	C T	C T	A G	A C	C T	C T	A A	G T	C G	C C	T T	A T	A A	G G	C T	G G	A T	T T	C C	T T	C T	A A	G G	T T	T T	A G
EET19_176	Palmira	C T	A T	T T	G T	T T	G G	A T	C C	0 0	G T	A A	A C	C C	A G	C C	T T	C T	C T	C C	A G	A C	A T	C C	C T	A G	A A	C C	C T	A A	G G	C G	C C	T T	A T	A A	G G	C T	G G	A T	T T	C C	T T	C T	A A	G G	T T	T T	G G
EET19_177	Palmira	C T	A T	T T	G T	T T	G G	A T	C C	T T	G T	A A	A C	C C	A G	C C	T T	C T	C T	C C	A G	A C	A T	C C	C T	A G	A A	C C	C T	A A	G G	C G	C C	T T	A T	A A	G G	C T	G G	A T	T T	C C	T T	C T	A A	G G	T T	T T	G G
EET19_178	Palmira	C T	A T	T T	G T	T T	G G	A T	C C	T T	G T	A A	A C	C C	A G	C C	T T	C T	C T	C C	A G	A C	A T	C C	C T	A G	A A	C C	C T	A A	G G	C G	C C	T T	A T	A A	G G	C T	G G	A T	T T	C C	T T	C T	A A	G G	T T	T T	G G
EET19_179	Palmira	0 0	A T	T T	G T	T T	G G	A T	C C	T T	G T	A A	A C	C C	A G	C C	T T	C T	C T	C C	A G	A C	A T	C C	C T	A G	A A	C C	C T	A A	G G	C G	C C	T T	A T	A A	G G	C T	G G	A T	T T	C C	T T	C T	A A	G G	T T	T T	G G
EET19_180	Palmira	C T	A T	T T	G T	T T	G G	A T	C C	T T	G T	A A	A C	C C	A G	C C	T T	C T	C T	C C	A G	A C	A T	C C	C T	A G	A A	C C	C T	A A	G G	C G	C C	T T	A T	A A	G G	C T	G G	A T	T T	C C	T T	C T	A A	G G	T T	0 0	G G
EET193_258	Palmira	T T	A T	A T	G T	T T	A G	A T	A A	C T	G T	A A	A C	C G	A G	C T	T T	T T	C C	C C	A A	C C	A T	C T	C C	G G	A C	C T	T T	A A	T T	C C	A C	T T	T T	A A	G G	C T	G T	A A	T T	T T	T T	T T	A A	G G	C C	T T	A G
EET193_260	Palmira	T T	A T	A T	G T	T T	A G	A T	A A	C T	G T	A A	A C	C G	A G	C T	T T	T T	C C	C C	A A	C C	A T	C T	C C	0 0	A C	C T	T T	A A	T T	C C	A C	T T	T T	A A	G G	C T	G T	A A	T T	T T	T T	T T	A A	G G	0 0	T T	A G
EET193_261	Palmira	T T	A T	A T	G T	T T	A G	A T	A A	C T	G T	A A	A C	C G	A G	C T	T T	T T	C C	C C	A A	C C	A T	C T	C C	G G	A C	C T	T T	A A	T T	C C	A C	T T	T T	A A	G G	C T	G T	A A	T T	T T	T T	T T	A A	G G	C C	T T	A G
EET228_269	Palmira	T T	A T	A A	G T	G T	A G	A T	A C	C T	G T	A T	A C	C G	A G	C T	T T	T T	C C	C C	A A	A C	A T	C T	C C	G G	A C	C C	C T	G G	T T	C C	C C	C T	T T	0 0	A G	C C	G G	A A	C T	C C	T T	T T	A G	T T	T T	C T	A A
EET228_270	Palmira	C T	A T	A T	T T	G T	G G	A T	C C	C T	G T	A T	A C	C C	A A	C T	T T	C T	T T	C C	A G	A C	A T	C T	C T	G G	A C	C C	C T	A A	G T	C G	C C	T T	A T	A A	A G	C T	G T	A T	T T	C T	T T	C T	A G	G T	C T	T T	A G
EET228_271	Palmira	C T	A T	A T	T T	G T	G G	A T	C C	C T	G T	A T	A C	C C	A A	C T	T T	C T	T T	C C	A G	A C	A T	C T	C T	G G	A C	C C	C T	A A	G T	C G	C C	T T	A T	A A	A G	C T	G T	A T	T T	C T	T T	C T	A G	G T	C T	T T	A G
EET228_272	Palmira	C T	A T	A A	T T	G T	G G	A T	C C	C T	0 0	0 0	0 0	C C	A A	0 0	T T	0 0	T T	C C	A G	A C	A T	0 0	C T	G G	0 0	C C	C T	A A	G T	0 0	0 0	T T	A T	A A	A G	C T	G T	0 0	T T	C T	T T	0 0	A G	0 0	C T	T T	A G
EET238_274	Palmira	C T	A T	T T	T T	G T	G G	A T	C C	C T	G T	A A	A C	C G	A A	0 0	T T	C T	C T	C C	A G	A A	A T	C T	C T	A G	A C	C T	C T	A A	G T	C G	C C	C T	A T	A A	A A	C T	G G	A T	T T	C C	T T	C T	A A	G G	C T	T T	A G
EET238_275	Palmira	C T	A T	T T	T T	G T	G G	A T	C C	C T	G T	A A	A C	C G	A A	C C	T T	C T	C T	C C	A G	A A	A T	C T	C T	A G	A C	C T	C T	A A	G T	C G	C C	C T	A T	A A	A A	C T	G G	A T	T T	C C	T T	C T	A A	G G	C T	T T	A G
EET24_797	Palmira	T T	A T	A A	G G	T T	G G	T T	C C	C C	T T	A T	A C	G G	A G	T T	T T	T T	C T	C C	G G	A C	A T	C T	C C	G G	A C	T T	C T	G G	T T	C G	C C	C T	T T	G G	A A	C T	G T	A A	C T	C T	G T	T T	A A	G G	C C	T T	A G
EET248_277	Palmira	C T	A T	T T	T T	G T	G G	A T	C C	C T	G T	A A	A C	C G	A A	C C	T T	C T	C T	C C	A G	A C	A T	C T	C T	G G	A C	C T	C T	A A	G T	C G	C C	T T	T T	A A	A G	C T	G G	A T	T T	C C	T T	C T	A A	G G	C T	T T	A G
EET248_278	Palmira	C T	A T	T T	T T	G T	G G	A T	C C	C T	G T	A A	A C	C G	A A	C C	T T	C T	C T	C C	A G	A C	A T	C T	C T	G G	A C	C T	C T	A A	G T	C G	C C	T T	T T	A A	A G	C T	G G	A T	T T	C C	T T	C T	A A	G G	C T	T T	A G
EET248_279	Palmira	T T	A T	A A	G T	G T	G G	T T	A C	C C	G T	A A	A A	C G	A G	C C	T T	T T	C T	C C	A A	A A	A T	C T	C C	G G	A A	C T	T T	A G	T T	C G	A C	T T	T T	A G	A G	C C	G T	A A	C T	C T	T T	T T	A A	G G	C C	T T	A G
EET248_280	Palmira	T T	A T	A A	G T	G T	G G	T T	A C	C C	G T	A A	A A	C G	A G	C C	T T	T T	C T	C C	A A	A A	A T	C T	C C	G G	A A	C T	T T	A G	T T	C G	A C	T T	T T	A G	A G	C C	G T	A A	C T	C T	T T	T T	A A	G G	C C	T T	A G
EET248_281	Palmira	T T	A T	A A	G T	G T	G G	T T	A C	C C	G T	A A	A A	C G	A G	C C	T T	T T	C T	C C	A A	A A	A T	C T	C C	G G	A A	C T	T T	A G	T T	C G	A C	T T	T T	A G	A G	C C	G T	A A	C T	C T	T T	T T	A A	G G	C C	T T	A G
EET253_501	Palmira	T T	A T	A A	G T	G T	A G	A T	A A	C C	G T	A A	A A	C G	A A	C T	T T	T T	C T	C C	A G	A C	A A	T T	C C	G G	A C	C T	C T	A A	G G	C C	C C	C T	T T	A G	A G	C T	G G	A A	C T	C C	G T	T T	A A	G G	C T	T T	A A
EET253_502	Palmira	T T	A T	A A	G T	0 0	A G	A T	A A	C C	T T	A A	A A	C G	A A	C T	T T	T T	C T	C C	A G	A C	A A	T T	C C	G G	A C	C T	0 0	A A	G G	0 0	C C	C T	T T	A G	A G	C T	G G	A A	C T	C C	T T	T T	A A	G G	C T	T T	A A
EET253_503	Palmira	C T	A A	T T	G T	T T	G G	A T	C C	T T	G G	A T	C C	C C	A A	C C	T T	T T	T T	C C	A A	A A	T T	C C	C T	A G	A C	C T	C C	A A	G T	C G	C C	C T	T T	A G	A G	C T	G G	A T	T T	C C	T T	C T	A A	G T	C T	T T	G G
EET253_504	Palmira	T T	A T	A A	G T	G T	A G	A T	A A	C C	G T	A A	A A	C G	A A	C T	T T	T T	C T	C C	A G	A C	A A	T T	C C	G G	A C	C T	C T	A A	G G	C C	C C	C T	T T	A G	0 0	C T	G G	A A	C T	C C	G T	T T	A A	G G	C T	T T	A A
EET253_505	Palmira	T T	A T	A A	G T	G T	A G	A T	A A	C C	G T	A A	A A	C G	A A	C T	T T	T T	C T	C C	A G	0 0	A A	T T	C C	G G	A C	C T	0 0	A A	G G	C C	C C	C T	T T	A G	0 0	C T	G G	A A	C T	C C	G T	T T	A A	G G	C T	T T	A A
EET253_506	Palmira	T T	A T	A A	G T	G T	A G	A T	A A	C C	G T	A A	A A	C G	A A	C T	T T	T T	C T	C C	A G	A C	A A	T T	C C	G G	A C	C T	C T	A A	G G	C C	C C	C T	T T	A G	A G	C T	G G	A A	C T	C C	G T	T T	A A	G G	C T	T T	A A
EET256_286	Palmira	C T	T T	A T	G T	T T	G G	A A	A C	C T	G G	A T	A A	C C	A A	C T	T T	C T	T T	C G	A A	A A	A A	T T	C C	G G	A A	C T	C T	A A	G G	G G	A A	C T	A T	A G	A A	C T	G G	A T	C T	C T	G G	C T	A G	G T	C C	C C	A G
EET256_287	Palmira	C T	T T	A T	G T	T T	G G	A A	A C	C T	G G	A T	A A	C C	A A	C T	T T	C T	T T	C G	A A	A A	A A	T T	C C	G G	A A	C T	C T	A A	G G	G G	A A	C T	A T	A G	A A	C T	G G	A T	C T	C T	G G	C T	A G	G T	C C	C C	A G
EET256_288	Palmira	C T	T T	A T	G T	T T	G G	A A	A C	C T	G G	A T	A A	C C	A A	C T	T T	C T	T T	C G	A A	A A	A A	T T	C C	G G	A A	C T	C T	A A	G G	G G	A A	C T	A T	A G	A A	C T	G G	A T	C T	C T	G G	C T	A G	G T	C C	C C	A G
EET256_290	Palmira	C T	T T	A T	G T	T T	G G	A A	A C	C T	G G	A T	A A	C C	A A	C T	T T	C T	T T	C G	A A	A A	A A	T T	C C	G G	A A	C T	C T	A A	G G	G G	A A	C T	A T	A G	A A	C T	G G	A T	C T	C T	G G	C T	A G	G T	C C	C C	A G
EET262_297	Palmira	T T	T T	A T	T T	T T	G G	A T	A C	C C	G G	A T	A A	C C	A A	C T	T T	T T	T T	0 0	A A	0 0	A A	T T	C T	G G	A A	C C	C T	A G	G T	0 0	A A	C T	A T	A A	A A	C C	G G	A A	C T	0 0	G G	T T	G G	T T	0 0	C C	A A
EET262_298	Palmira	T T	T T	A T	T T	T T	G G	A T	A C	C C	G G	A T	A A	C C	A A	C T	T T	T T	T T	C G	A A	A C	A A	T T	C T	G G	A A	C C	C T	A G	G T	0 0	A A	C T	A T	A A	A A	C C	G G	A A	C T	C T	G G	T T	G G	T T	C C	C C	A A
EET262_299	Palmira	T T	T T	A T	T T	T T	G G	A T	A C	C C	G G	A T	A A	C C	A A	C T	T T	T T	T T	C G	A A	A C	A A	T T	C T	G G	A A	C C	C T	A G	G T	G G	A A	C T	A T	A A	A A	C C	G G	A A	C T	C T	G G	T T	G G	T T	C C	C C	A A
EET262_300	Palmira	T T	T T	A T	0 0	T T	G G	A T	A C	C C	G G	A T	A A	C C	A A	C T	T T	T T	T T	C G	A A	A C	A A	T T	C T	G G	A A	C C	C T	A G	G T	G G	A A	C T	A T	A A	A A	C C	G G	A A	C T	C T	G G	T T	G G	T T	C C	C C	A A
EET269_291	Palmira	T T	A T	A T	G T	G T	A G	A T	A C	C T	G T	A T	A C	C G	A G	C T	T T	T T	C T	C C	A G	A C	A T	0 0	C C	G G	A C	C T	C T	A G	G T	C G	C C	C T	T T	A G	A G	C T	G T	A A	C T	C T	G T	T T	A A	G G	C C	T T	0 0
EET269_292	Palmira	T T	A T	A T	G T	G T	A G	A T	A C	C T	G T	A T	A C	C G	A G	C T	T T	T T	C T	C C	A G	A C	A T	C T	C C	G G	A C	C T	C T	A G	G T	C G	C C	C T	T T	A G	A G	C T	G T	A A	C T	C T	G T	T T	A A	G G	C C	T T	A G
EET269_293	Palmira	T T	A T	A T	G T	G T	A G	A T	A C	C T	G T	A T	A C	C G	A G	C T	T T	T T	C T	C C	A G	A C	A T	C T	C C	G G	A C	C T	C T	A G	G T	C G	C C	C T	T T	A G	A G	C T	G T	A A	C T	C T	G T	T T	A A	G G	C C	T T	A G
EET269_294	Palmira	T T	A T	A T	G T	G T	A G	A T	A C	C T	G T	A T	A C	C G	A G	C T	T T	T T	C T	C C	A G	A C	A T	C T	C C	G G	A C	C T	C T	A G	G T	C G	C C	C T	T T	A G	A G	C T	G T	A A	C T	C T	G T	T T	A A	G G	C C	T T	A G
EET269_295	Palmira	T T	A T	A T	G T	0 0	A G	A T	A C	C T	G T	A T	A C	C G	A G	C T	T T	T T	C T	C C	A G	A C	A T	C T	C C	G G	A C	C T	C T	A G	G T	C G	C C	C T	T T	A G	A G	C T	G T	A A	C T	C T	G T	0 0	A A	G G	C C	T T	A G
EET269_296	Palmira	T T	A T	A T	G T	G T	A G	A T	A C	C T	G T	A T	A C	C G	A G	C T	T T	T T	C T	C C	A G	A C	A T	0 0	C C	G G	A C	C T	C T	A G	G T	C G	C C	C T	T T	A G	A G	C T	G T	A A	0 0	C T	G T	T T	A A	G G	C C	T T	A G
EET272_810	Palmira	T T	T T	A T	T T	T T	G G	A T	A C	C C	G G	A T	A A	C C	A A	C T	T T	T T	T T	C G	A A	A C	A A	T T	C T	G G	A A	C C	C T	A G	G T	G G	A A	C T	A T	A A	A A	C C	G G	0 0	0 0	C T	G G	T T	G G	T T	C C	C C	A A
EET272_811	Palmira	T T	T T	A T	T T	T T	G G	A T	A C	C C	G G	A T	A A	C C	A A	C T	T T	T T	T T	C G	A A	A C	A A	T T	C T	G G	A A	C C	C T	A G	G T	G G	A A	C T	A T	A A	A A	C C	G G	A A	C T	C T	G G	T T	G G	T T	C C	C C	A A
EET272_812	Palmira	T T	T T	A T	T T	T T	G G	A T	A C	C C	G G	A T	A A	C C	A A	C T	T T	T T	T T	C G	A A	A C	A A	T T	C T	G G	A A	C C	C T	A G	G T	G G	A A	C T	A T	A A	A A	C C	G G	A A	C T	C T	G G	T T	G G	T T	C C	C C	A A
EET272_813	Palmira	T T	T T	A T	T T	T T	G G	A T	A C	C C	G G	A T	A A	C C	A A	C T	T T	T T	T T	C G	A A	A C	A A	T T	C T	G G	A A	C C	C T	A G	G T	G G	A A	C T	A T	A A	A A	C C	G G	A A	C T	C T	G G	T T	G G	T T	C C	C C	A A
EET272_814	Palmira	T T	T T	A T	T T	T T	G G	A T	A C	C C	G G	A T	A A	C C	A A	C T	T T	T T	T T	C G	A A	A C	A A	T T	C T	G G	A A	C C	C T	A G	G T	G G	A A	C T	A T	A A	A A	C C	G G	A A	C T	C T	G G	T T	G G	T T	C C	C C	A A
EET272_815	Palmira	T T	T T	A T	T T	T T	G G	A T	A C	C C	G G	A T	A A	C C	A A	C T	T T	T T	T T	C G	A A	A C	A A	T T	C T	G G	A A	C C	C T	A G	G T	G G	A A	C T	A T	A A	0 0	C C	G G	A A	C T	C T	G G	T T	G G	T T	C C	C C	A A
EET30_181	Palmira	C T	A T	T T	T T	G T	G G	A A	C C	T T	G G	A A	C C	C C	A A	C C	T T	0 0	C T	C C	A G	A C	T T	C C	C T	A G	A A	C C	C C	A A	G T	C G	C C	C C	A T	A A	G G	C T	G G	A T	T T	C C	T T	C T	A G	G G	C T	T T	G G
EET30_182	Palmira	C T	A T	T T	T T	G T	G G	A A	C C	T T	G G	A A	C C	C C	A A	C C	T T	C T	C T	C C	A G	A C	T T	C C	C T	A G	A A	C C	C C	A A	G T	C G	C C	C C	A T	A A	G G	C T	G G	0 0	T T	C C	T T	C T	A G	G G	C T	T T	G G
EET30_183	Palmira	C T	A T	T T	T T	G T	G G	A A	C C	T T	G G	A A	C C	C C	A A	C C	T T	C T	C T	C C	A G	A C	T T	C C	C T	A G	A A	C C	C C	A A	G T	C G	C C	C C	A T	A A	G G	C T	G G	A T	T T	C C	T T	C T	A G	G G	C T	T T	G G
EET30_184	Palmira	C T	A T	T T	T T	G T	G G	A A	C C	T T	G G	A A	C C	C C	A A	C C	T T	C T	C T	C C	A G	A C	T T	C C	C T	A G	A A	C C	C C	A A	G T	C G	C C	C C	A T	A A	G G	C T	G G	A T	T T	C C	T T	C T	A G	G G	C T	T T	G G
EET30_185	Palmira	C T	A T	T T	T T	G T	G G	A A	C C	T T	G G	A A	C C	C C	A A	C C	T T	C T	C T	C C	A G	A C	T T	C C	C T	A G	A A	C C	C C	A A	G T	C G	C C	C C	A T	A A	G G	C T	G G	A T	T T	C C	T T	C T	A G	G G	C T	T T	G G
EET30_186	Palmira	C T	A T	T T	T T	G T	G G	A A	C C	T T	G G	A A	C C	C C	A A	C C	T T	C T	C T	C C	A G	A C	T T	C C	C T	A G	A A	C C	C C	A A	G T	C G	C C	0 0	A T	A A	G G	C T	G G	A T	T T	C C	T T	C T	A G	G G	C T	T T	G G
EET308_301	Palmira	C T	A T	T T	T T	G T	G G	A T	C C	C T	G T	A A	A C	C G	A A	C C	T T	C T	C T	C C	A G	A C	A T	C T	C T	G G	A C	C T	C T	A A	G T	C G	C C	T T	T T	A A	A G	C T	G G	A T	T T	C C	T T	C T	A A	G G	C T	T T	A A
EET308_302	Palmira	C T	A T	T T	T T	G T	G G	A T	C C	C T	G T	A A	A C	C G	A A	C C	T T	C T	C T	C C	A G	A C	A T	C T	C T	G G	A C	C T	C T	A A	G T	C G	C C	T T	T T	A A	A G	C T	G G	A T	T T	C C	T T	C T	A A	G G	C T	T T	A A
EET308_303	Palmira	C T	A T	T T	T T	G T	G G	A T	C C	C T	G T	A A	A C	C G	A A	C C	T T	C T	C T	C C	A G	A C	A T	C T	C T	G G	A C	C T	C T	A A	G T	C G	C C	T T	T T	A A	A G	C T	G G	A T	T T	C C	T T	C T	A A	G G	C T	T T	A A
EET308_304	Palmira	C T	A T	T T	T T	G T	G G	A T	C C	C T	G T	A A	A C	C G	A A	C C	T T	C T	C T	C C	A G	A C	A T	C T	C T	G G	A C	C T	C T	A A	G T	C G	C C	T T	T T	A A	A G	C T	G G	A T	T T	C C	T T	C T	A A	G G	C T	T T	A A
EET313_496	Palmira	0 0	A T	A T	T T	G T	G G	A T	C C	C T	G T	A A	A C	C C	A A	C C	T T	C T	C T	C C	A G	A A	A T	C T	C T	A G	A C	C T	C T	A A	G T	C G	C C	T T	A T	A A	G G	C T	G G	A T	T T	C C	T T	C T	A A	G G	T T	T T	A G
EET313_497	Palmira	C T	A T	A T	T T	G T	G G	A T	C C	C T	G T	A A	A C	C C	A A	C C	T T	C T	C T	C C	A G	A A	A T	C T	C T	A G	A C	C T	C T	A A	G T	C G	C C	T T	A T	A A	0 0	C T	G G	A T	T T	C C	T T	C T	A A	G G	T T	T T	A G
EET313_498	Palmira	C T	A T	A T	T T	G T	G G	A T	C C	C T	G T	A A	A C	C C	A A	C C	T T	C T	C T	C C	A G	A A	A T	C T	C T	A G	A C	C T	C T	A A	G T	C G	C C	T T	A T	A A	G G	C T	G G	A T	T T	C C	T T	C T	A A	G G	T T	T T	A G
EET313_499	Palmira	C T	A T	A T	T T	G T	G G	A T	C C	C T	G T	A A	A C	C C	A A	C C	T T	C T	C T	C C	A G	A A	A T	C T	C T	A G	A C	C T	C T	A A	G T	C G	C C	T T	A T	A A	G G	C T	G G	A T	T T	C C	T T	C T	A A	G G	T T	T T	A G
EET313_500	Palmira	C T	A T	A T	T T	G T	G G	A T	C C	C T	G T	A A	A C	C C	A A	C C	T T	C T	C T	C C	A G	A A	A T	C T	C T	A G	A C	C T	C T	A A	G T	C G	C C	T T	A T	A A	0 0	C T	G G	A T	T T	C C	T T	C T	A A	G G	T T	T T	A G
EET332_2502	Palmira	T T	A T	A T	G T	G T	A G	A T	A C	C T	G T	A T	A C	C G	A G	C T	T T	T T	C T	C C	A G	A C	A T	C T	C C	G G	A C	C T	0 0	A G	G T	C C	A C	C T	T T	A G	A G	C T	G T	A A	C T	C T	G G	T T	A A	G G	C C	T T	A G
EET332_2503	Palmira	T T	A T	A T	G T	G T	A G	A T	A C	C T	G T	A T	A C	0 0	A G	C T	T T	T T	C T	C C	A G	A C	A T	C T	C C	G G	A C	C T	C T	A G	G T	C C	A C	C T	T T	A G	A G	C T	G T	A A	C T	C T	G G	T T	A A	G G	C C	T T	A G
EET332_2504	Palmira	T T	A T	A T	G T	G T	A G	A T	A C	C T	G T	A T	A C	C G	A G	C T	T T	T T	C T	C C	A G	A C	A T	C T	C C	G G	A C	C T	C T	A G	G T	C C	A C	C T	T T	A G	A G	C T	G T	A A	C T	C T	G G	T T	A A	G G	C C	T T	A G
EET332_2505	Palmira	T T	A T	A T	G T	0 0	A G	A T	0 0	C T	G T	0 0	A C	C G	A G	C T	T T	T T	C T	C C	A G	0 0	A T	C T	C C	G G	A C	C T	C T	A G	G T	C C	0 0	0 0	T T	A G	A G	C T	G T	A A	0 0	C T	G G	T T	A A	G G	C C	T T	A G
EET332_2507	Palmira	T T	A T	A T	G T	G T	A G	A T	A C	C T	G T	A T	A C	C G	A G	C T	T T	T T	C T	C C	A G	A C	A T	C T	C C	G G	A C	C T	C T	A G	G T	C C	A C	C T	T T	A G	A G	C T	G T	A A	C T	C T	G G	T T	A A	G G	C C	T T	A G
EET337_1321	Palmira	T T	A A	T T	G G	T T	A A	A A	A A	T T	G G	T T	C C	G G	G G	T T	T T	T T	T T	C C	G G	C C	T T	C C	C C	G G	A A	C C	C C	A A	G G	C C	C C	C C	T T	G G	G G	T T	T T	A A	C C	T T	G G	T T	A A	G G	C C	T T	G G
EET337_1322	Palmira	T T	A A	T T	G G	T T	A A	A A	A A	T T	G G	T T	C C	G G	G G	T T	T T	T T	T T	C C	G G	C C	T T	C C	C C	G G	A A	C C	C C	A A	G G	C C	C C	C C	T T	G G	G G	T T	T T	A A	C C	T T	G G	T T	A A	G G	C C	T T	G G
EET337_1323	Palmira	T T	A A	T T	G G	T T	A A	A A	A A	T T	G G	T T	C C	G G	G G	T T	T T	T T	T T	C C	G G	C C	T T	C C	C C	G G	A A	C C	C C	A A	G G	C C	C C	C C	T T	G G	G G	T T	T T	A A	C C	T T	G G	T T	A A	G G	C C	T T	G G
EET337_1324	Palmira	T T	A A	T T	G G	T T	A A	A A	A A	T T	G G	T T	C C	G G	G G	T T	T T	T T	T T	C C	G G	C C	T T	C C	C C	G G	A A	C C	C C	A A	G G	C C	C C	C C	T T	G G	G G	T T	T T	A A	C C	T T	G G	T T	A A	G G	C C	T T	G G
EET337_1325	Palmira	T T	A A	T T	G G	T T	A A	A A	A A	T T	G G	T T	0 0	G G	0 0	T T	T T	T T	T T	C C	G G	C C	T T	C C	C C	G G	A A	C C	C C	A A	G G	C C	C C	C C	T T	G G	G G	0 0	T T	A A	C C	T T	G G	T T	A A	0 0	C C	T T	G G
EET338_507	Palmira	C T	A A	T T	G T	T T	G G	A T	C C	T T	G G	0 0	C C	C C	A A	C C	T T	T T	T T	C C	A A	A A	T T	C C	C T	A G	A C	C T	C C	A A	G T	C G	C C	C T	T T	A G	A G	C T	G G	0 0	T T	C C	T T	C T	A A	G T	0 0	T T	G G
EET338_508	Palmira	C T	A A	T T	G T	T T	G G	A T	C C	T T	G G	A T	C C	C C	A A	C C	T T	T T	T T	C C	A A	A A	T T	C C	C T	A G	A C	C T	C C	A A	G T	C G	C C	C T	T T	A G	A G	C T	G G	A T	T T	C C	T T	C T	A A	G T	C T	T T	G G
EET338_509	Palmira	0 0	A A	T T	G T	T T	0 0	A T	C C	T T	G G	0 0	C C	C C	A A	0 0	T T	T T	T T	C C	A A	A A	T T	C C	C T	A G	A C	C T	C C	A A	G T	C G	C C	C T	T T	A G	A G	C T	G G	0 0	T T	C C	T T	C C	A A	G T	0 0	T T	G G
EET338_510	Palmira	C T	A A	T T	G T	T T	G G	A T	C C	T T	G G	A T	C C	C C	A A	C C	T T	T T	T T	C C	A A	A A	T T	C C	C T	A G	A C	C T	C C	A A	G T	C G	C C	C T	T T	A G	A G	C T	G G	A T	T T	C C	T T	C T	A A	G T	C T	T T	G G
EET338_512	Palmira	C T	A A	T T	G T	T T	G G	A T	C C	T T	G G	0 0	C C	C C	A A	C C	T T	T T	T T	C C	A A	A A	T T	C C	0 0	A G	A C	C T	C C	A A	G T	C G	C C	C T	T T	A G	A G	C T	G G	A T	T T	C C	T T	C T	A A	G T	C T	T T	G G
EET352_513	Palmira	T T	A T	A A	G T	G T	A G	A T	A A	C C	G T	A A	A A	C G	A A	C T	T T	T T	C T	C C	A G	A C	A A	T T	C C	G G	A C	C T	C T	A A	G G	C C	C C	C T	T T	A G	A G	C T	G G	A A	C T	C C	G T	T T	A A	G G	C T	T T	A A
EET352_514	Palmira	T T	A T	A A	G T	G T	A G	A T	A A	C C	G T	A A	A A	C G	A A	C T	T T	T T	C T	C C	A G	A C	A A	T T	C C	G G	A C	C T	C T	A A	G G	C C	C C	C T	T T	A G	A G	C T	G G	A A	C T	C C	G T	T T	A A	G G	C T	T T	A A
EET352_515	Palmira	T T	A T	0 0	G T	G T	A G	A T	A A	C C	G T	A A	A A	0 0	A A	C T	T T	T T	C T	C C	A G	A C	A A	T T	C C	G G	A C	C T	C T	A A	G G	C C	C C	C T	T T	A G	A G	C T	G G	A A	C T	C C	G T	T T	A A	G G	C T	T T	A A
EET352_516	Palmira	T T	A T	A A	G T	G T	A G	A T	A A	C C	G T	A A	A A	C G	A A	C T	T T	T T	C T	C C	A G	A C	A A	T T	C C	G G	A C	C T	C T	A A	G G	C C	C C	C T	0 0	A G	A G	C T	G G	A A	C T	C C	G T	T T	A A	G G	C T	T T	A A
EET352_517	Palmira	T T	A T	A A	G T	G T	A G	A T	A A	C C	G T	A A	A A	C G	A A	C T	T T	T T	C T	C C	A G	A C	A A	T T	C C	G G	A C	C T	C T	A A	G G	C C	C C	C T	T T	A G	A G	C T	G G	A A	C T	C C	G T	T T	A A	G G	C T	T T	A A
EET353_519	Palmira	T T	T T	A T	T T	G G	A G	A T	C C	C T	G T	A A	A C	C C	A A	C C	T T	T T	0 0	C C	A A	A A	A A	C T	C C	G G	C C	C T	T T	G G	T T	C C	A C	T T	T T	A A	A G	C C	G G	A A	C T	C T	G G	T T	A A	G G	C C	T T	A G
EET353_520	Palmira	T T	T T	A T	T T	G G	A G	A T	C C	C T	G T	A A	A C	C C	A A	C C	T T	T T	C T	C C	A A	A A	A A	C T	C C	G G	C C	C T	T T	G G	T T	C C	A C	T T	T T	A A	A G	C C	G G	A A	C T	C T	G G	T T	A A	G G	C C	T T	A G
EET353_523	Palmira	T T	T T	A T	T T	G G	A G	A T	C C	C T	G T	A A	A C	C C	A A	C C	T T	T T	C T	C C	A A	A A	A A	C T	C C	G G	C C	C T	T T	G G	T T	C C	A C	T T	T T	A A	A G	C C	G G	A A	C T	C T	G G	T T	A A	G G	C C	T T	A G
EET357_1739	Palmira	T T	T T	A T	T T	G G	A G	A T	A C	C T	G T	A T	A C	C C	A A	C T	T T	T T	C T	C C	A A	A A	A A	C T	C C	G G	C C	C T	C T	A G	G T	C C	A C	C T	T T	A A	A G	C C	G G	A A	C T	C T	G G	T T	A A	G G	C C	T T	A G
EET357_1740	Palmira	T T	T T	A T	T T	G G	A G	A T	A C	C T	G T	A T	A C	C C	A A	C T	T T	T T	C T	C C	A A	A A	A A	C T	C C	G G	C C	C T	C T	A G	G T	C C	A C	C T	T T	A A	A G	C C	G G	A A	C T	C T	G G	T T	A A	G G	C C	T T	A G
EET357_1741	Palmira	T T	T T	A T	T T	G G	A G	A T	A C	C T	G T	A T	A C	C C	A A	C T	T T	T T	C T	C C	A A	A A	A A	C T	C C	G G	C C	C T	C T	A G	G T	C C	A C	C T	T T	A A	A G	C C	G G	A A	C T	C T	G G	T T	A A	G G	C C	T T	A G
EET357_1742	Palmira	T T	T T	A T	T T	G G	A G	A T	A C	C T	G T	A T	A C	C C	A A	C T	T T	T T	C T	C C	A A	A A	A A	C T	C C	G G	C C	C T	C T	A G	G T	C C	A C	C T	T T	A A	A G	C C	G G	A A	C T	C T	G G	T T	A A	G G	C C	T T	A G
EET374_524	Palmira	C T	A T	T T	T T	G T	G G	A A	C C	T T	G G	A T	A A	C C	A A	C C	G T	C T	C T	C G	G G	A A	A A	C T	C T	A G	A C	C C	C T	A A	G G	C G	C C	T T	A T	A G	A A	T T	G G	A T	C T	C C	T T	T T	A A	G G	C T	C T	A A
EET374_525	Palmira	C T	A T	T T	T T	G T	G G	A A	C C	T T	G G	A T	A A	C C	A A	C C	G T	C T	C T	C G	G G	A A	A A	C T	C T	A G	A C	C C	C T	A A	G G	C G	C C	T T	A T	A G	A A	T T	G G	A T	C T	C C	T T	T T	A A	G G	C T	C T	A A
EET374_527	Palmira	C T	A T	T T	T T	G T	G G	A A	C C	T T	G G	A T	A A	C C	A A	C C	G T	C T	C T	C G	G G	A A	A A	C T	C T	A G	A C	C C	C T	A A	G G	C G	C C	T T	A T	A G	A A	T T	G G	0 0	C T	C C	T T	T T	A A	G G	C T	C T	A A
EET374_528	Palmira	C T	A T	T T	T T	G T	G G	A A	C C	T T	G G	A T	A A	C C	A A	C C	G T	C T	C T	C G	G G	A A	A A	C T	C T	A G	A C	C C	C T	A A	G G	C G	C C	T T	A T	A G	A A	T T	G G	A T	C T	C C	T T	T T	A A	G G	C T	C T	A A
EET377_349	Palmira	T T	A T	T T	T T	G T	A G	A A	A C	C T	G T	A A	A A	C C	A A	C C	T T	T T	C C	C C	A A	A A	A A	C T	C C	G G	A A	C C	C T	A G	G G	C G	C C	T T	T T	G G	A A	C T	G G	A A	T T	C C	0 0	C T	A G	T T	C C	C T	A A
EET377_350	Palmira	T T	A T	T T	T T	G T	A G	A A	A C	C T	G T	A A	A A	C C	A A	C C	T T	T T	C C	C C	A A	A A	A A	C T	C C	G G	A A	C C	C T	A G	G G	C G	C C	T T	T T	G G	A A	C T	G G	A A	T T	C C	T T	C T	A G	T T	C C	C T	A A
EET377_351	Palmira	T T	A T	T T	T T	G T	A G	A A	A C	C T	G T	A A	A A	C C	A A	C C	T T	T T	C C	C C	A A	A A	A A	C T	C C	G G	A A	C C	C T	A G	G G	C G	C C	T T	T T	G G	A A	C T	G G	A A	T T	C C	T T	C T	A G	T T	C C	C T	A A
EET377_352	Palmira	T T	A T	T T	G T	G T	A G	0 0	A C	C T	G T	A A	A A	C C	A A	C C	T T	T T	C C	C C	A A	A A	A A	C T	C C	G G	A A	C C	C T	A G	G G	C G	C C	T T	T T	0 0	A A	C T	G G	A A	T T	C C	T T	C T	A G	T T	C C	C T	A A
EET377_353	Palmira	T T	A T	T T	0 0	G T	A G	A A	A C	C T	G T	A A	A A	0 0	A A	C C	T T	T T	C C	C C	A A	A A	A A	C T	C C	G G	A A	C C	C T	A G	G G	C G	C C	T T	T T	G G	A A	C T	G G	A A	T T	C C	T T	0 0	A G	T T	C C	C T	A A
EET377_354	Palmira	C T	A A	A T	G T	G T	G G	A A	A C	C T	T T	A T	A A	C C	A A	C C	T T	T T	C T	C G	A G	A C	A A	C T	C T	G G	A A	C C	C T	A A	G T	C C	A A	T T	A T	A G	G G	C T	G G	A T	C T	C T	G T	T T	A G	G T	C T	T T	0 0
EET387_529	Palmira	C T	A A	T T	T T	G G	G G	A A	C C	T T	G T	A T	A C	C C	A G	C C	G T	T T	C T	C G	G G	A C	A A	C C	C T	A A	A A	C T	C T	A A	G G	C G	C C	T T	A T	A G	A G	C T	G T	T T	C T	C C	T T	T T	A A	G G	T T	T T	A G
EET387_530	Palmira	C T	A A	T T	T T	G G	G G	A A	C C	T T	G T	A T	A C	C C	A G	C C	G T	T T	C T	C G	G G	A C	A A	C C	C T	A A	A A	C T	C T	A A	G G	C G	C C	T T	A T	A G	A G	C T	G T	T T	C T	C C	T T	T T	A A	G G	T T	T T	A G
EET387_531	Palmira	C T	A A	T T	T T	G G	G G	A A	C C	T T	G T	A T	A C	C C	A G	C C	G T	T T	C T	C G	G G	A C	A A	C C	C T	A A	A A	C T	C T	A A	G G	C G	C C	T T	A T	A G	A G	C T	G T	T T	C T	C C	T T	T T	A A	G G	T T	T T	A G
EET387_532	Palmira	C T	A A	T T	T T	G G	G G	A A	C C	T T	G T	A T	A C	C C	A G	C C	G T	T T	C T	C G	G G	A C	A A	C C	C T	A A	A A	C T	C T	A A	G G	C G	C C	T T	A T	A G	A G	C T	G T	T T	C T	C C	T T	T T	A A	G G	T T	T T	A G
EET387_533	Palmira	C T	A A	T T	T T	G G	G G	A A	C C	T T	G T	A T	A C	C C	A G	C C	G T	T T	C T	C G	G G	A C	A A	C C	C T	A A	A A	C T	C T	A A	G G	C G	C C	T T	A T	A G	A G	C T	G T	T T	C T	C C	T T	T T	A A	G G	T T	T T	A G
EET387_534	Palmira	C T	A A	T T	T T	G G	G G	A A	C C	T T	G T	A T	A C	C C	A G	C C	G T	T T	C T	C G	G G	A C	A A	C C	C T	A A	A A	C T	C T	A A	G G	C G	C C	T T	A T	A G	A G	C T	G T	T T	C T	C C	T T	T T	A A	G G	T T	T T	A G
EET392_535	Palmira	C C	A A	T T	T T	G T	A G	A A	A C	T T	G G	T T	A C	C C	A G	C T	T T	C T	T T	C G	G G	A C	A A	C C	C T	A G	A A	C C	C C	A A	G G	G G	C C	T T	A T	G G	A G	T T	G G	A T	C T	C C	G T	T T	G G	G T	T T	T T	A A
EET392_536	Palmira	C C	0 0	T T	T T	G T	A G	A A	A C	T T	G G	T T	A C	C C	A G	C T	T T	C T	T T	C G	G G	A C	A A	C C	C T	A G	A A	C C	C C	A A	G G	G G	C C	T T	A T	G G	A G	T T	G G	A T	C T	C C	G T	T T	G G	G T	T T	T T	A A
EET392_537	Palmira	C C	A A	T T	T T	G T	A G	A A	A C	T T	G G	T T	A C	C C	A G	C T	T T	C T	T T	C G	G G	A C	A A	C C	C T	A G	A A	C C	C C	A A	G G	G G	C C	T T	0 0	G G	A G	T T	G G	A T	C T	C C	G T	T T	G G	G T	T T	T T	A A
EET392_538	Palmira	C C	A A	T T	T T	G T	A G	A A	A C	T T	G G	T T	A C	C C	A G	C T	T T	C T	T T	C G	G G	A C	A A	C C	C T	A G	A A	C C	C C	A A	G G	G G	C C	T T	0 0	G G	A G	T T	G G	A T	C T	C C	G T	T T	G G	G T	T T	T T	A A
EET392_539	Palmira	C C	A A	T T	T T	G T	A G	A A	A C	T T	G G	T T	A C	C C	A G	C T	T T	C T	T T	C G	G G	A C	A A	C C	C T	A G	A A	C C	C C	A A	G G	G G	C C	T T	A T	G G	A G	T T	G G	A T	C T	C C	G T	T T	G G	G T	T T	T T	A A
EET392_540	Palmira	C C	A A	T T	T T	G T	A G	A A	A C	T T	G G	T T	A C	C C	A G	C T	T T	C T	T T	C G	G G	A C	A A	C C	C T	A G	A A	C C	C C	A A	G G	G G	C C	T T	A T	G G	A G	T T	G G	A T	C T	C C	G T	T T	G G	G T	T T	T T	A A
EET395_541	Palmira	T T	A T	A T	G T	T T	A G	A T	A A	C T	G T	A A	A C	C G	A G	C T	T T	T T	C C	C C	A A	C C	A T	C T	C C	G G	A C	C T	T T	A A	T T	C C	A C	T T	T T	A A	G G	C T	G T	A A	T T	T T	T T	T T	A A	G G	C C	T T	A G
EET395_542	Palmira	C T	A A	T T	T T	G T	G G	A A	A C	T T	G G	A T	A C	C C	A A	C T	G T	C T	T T	C G	G G	A C	A T	C T	T T	G G	A C	0 0	C C	A G	G G	C G	C C	0 0	A T	A G	A G	T T	G G	A T	C T	C C	T T	C T	A A	G G	C T	C T	A A
EET395_543	Palmira	T T	A T	A T	G T	T T	A G	A T	A A	C T	G T	A A	A C	C G	A G	C T	T T	T T	C C	C C	A A	C C	A T	C T	C C	G G	A C	C T	T T	A A	T T	C C	A C	T T	T T	A A	G G	C T	G T	A A	T T	T T	T T	T T	A A	G G	C C	T T	A G
EET395_544	Palmira	T T	A T	A T	G T	T T	A G	A T	A A	C T	G T	A A	A C	C G	A G	C T	T T	T T	C C	C C	A A	C C	A T	C T	C C	0 0	A C	C T	T T	A A	T T	C C	A C	T T	T T	A A	G G	C T	G T	A A	T T	T T	T T	T T	A A	G G	C C	T T	A G
EET397_545	Palmira	C T	A A	T T	T T	G T	G G	A A	A C	T T	G G	A T	A C	C C	A A	C T	G T	C T	T T	C G	G G	A C	A T	C T	T T	G G	A C	C C	C C	A G	G G	C G	C C	T T	A T	A G	A G	T T	G G	A T	C T	C C	T T	0 0	A A	G G	C T	0 0	A A
EET397_546	Palmira	C T	A A	0 0	T T	G T	G G	A A	A C	T T	G G	A T	A C	C C	A A	C T	G T	C T	0 0	C G	G G	A C	A T	C T	T T	G G	A C	C C	C C	A G	G G	C G	C C	T T	A T	A G	A G	T T	G G	A T	C T	C C	T T	C T	A A	G G	C T	C T	A A
EET397_547	Palmira	C T	A A	T T	T T	G T	G G	A A	A C	T T	G G	A T	A C	C C	A A	C T	G T	C T	T T	C G	G G	A C	A T	C T	T T	G G	A C	C C	C C	A G	G G	C G	C C	T T	A T	A G	A G	T T	G G	A T	C T	C C	T T	C T	A A	G G	C T	C T	A A
EET397_548	Palmira	C T	0 0	T T	T T	G T	G G	A A	A C	T T	G G	A T	A C	C C	A A	C T	G T	C T	T T	C G	G G	A C	A T	C T	T T	G G	A C	C C	C C	A G	G G	C G	C C	T T	A T	A G	A G	T T	G G	A T	C T	C C	T T	C T	A A	G G	C T	C T	A A
EET397_549	Palmira	C T	A A	0 0	T T	G T	G G	A A	A C	T T	G G	A T	A C	C C	A A	C T	G T	C T	T T	C G	G G	A C	A T	C T	T T	G G	A C	C C	C C	A G	G G	C G	C C	T T	A T	A G	A G	T T	G G	A T	C T	C C	T T	C T	A A	G G	C T	C T	A A
EET399_550	Palmira	C T	A T	T T	T T	T T	A G	A A	A C	C T	G T	T T	A C	G G	G G	C C	T T	T T	T T	C C	G G	C C	A A	C T	C T	G G	A A	C T	C T	A A	G G	G G	A C	C T	T T	A G	A A	T T	G T	A A	T T	C C	G G	T T	G G	T T	C C	C C	A G
EET399_551	Palmira	C T	A T	T T	T T	T T	A G	A A	A C	C T	G T	T T	A C	G G	G G	C C	T T	T T	T T	C C	G G	C C	A A	C T	C T	G G	A A	C T	C T	A A	G G	G G	A C	C T	T T	A G	A A	T T	G T	A A	T T	C C	G G	T T	G G	T T	C C	C C	A G
EET399_552	Palmira	C T	A T	T T	T T	T T	A G	A A	A C	C T	G T	T T	A C	G G	G G	C C	T T	T T	T T	C C	G G	C C	A A	C T	C T	G G	A A	C T	C T	A A	G G	G G	A C	C T	T T	A G	A A	T T	G T	A A	T T	C C	G G	T T	G G	T T	C C	C C	A G
EET399_553	Palmira	C T	A T	T T	T T	T T	A G	A A	A C	C T	G T	T T	A C	G G	G G	C C	T T	T T	T T	C C	G G	C C	A A	C T	C T	G G	A A	C T	C T	A A	G G	G G	A C	C T	T T	A G	A A	T T	G T	A A	T T	C C	G G	T T	G G	T T	C C	C C	A G
EET399_554	Palmira	C T	A T	T T	T T	T T	A G	A A	A C	C T	G T	T T	A C	G G	G G	C C	T T	T T	T T	C C	G G	C C	A A	C T	C T	G G	A A	C T	C T	A A	G G	G G	A C	C T	T T	A G	A A	T T	G T	A A	T T	C C	G G	T T	G G	T T	C C	C C	A G
EET400_556	Palmira	T T	A T	A T	T T	T T	A G	A A	A C	C T	G T	T T	A C	C C	A G	C T	T T	C T	T T	C C	A G	C C	A A	C T	C T	G G	A A	C C	C T	A A	G G	G G	A C	C T	T T	A G	A A	C T	G G	A A	T T	C C	G G	T T	G G	T T	C T	C C	A G
EET400_557	Palmira	T T	A T	A T	T T	T T	A G	A A	A C	C T	G T	T T	A C	C C	A G	C T	T T	C T	T T	C C	A G	C C	A A	C T	C T	G G	A A	C C	C T	A A	G G	G G	A C	C T	T T	A G	A A	C T	G G	A A	T T	C C	G G	T T	G G	T T	C T	C C	A G
EET400_558	Palmira	T T	A T	A T	T T	T T	A G	A A	A C	C T	G T	T T	A C	C C	A G	C T	T T	C T	T T	C C	A G	C C	A A	C T	C T	G G	A A	C C	C T	A A	G G	G G	A C	C T	T T	A G	A A	C T	G G	A A	T T	C C	G G	T T	G G	T T	C T	C C	A G
EET409_560	Palmira	T T	A T	T T	T T	T T	A G	A T	A C	C T	G G	T T	A C	G G	G G	C T	T T	C T	T T	C C	G G	C C	A A	C T	T T	G G	A A	C T	C T	A A	G G	G G	A C	C T	T T	A G	A A	T T	G T	A A	T T	C C	G G	T T	G G	T T	C T	C T	A A
EET409_561	Palmira	T T	A T	T T	T T	T T	A G	A T	A C	C T	G G	T T	A C	G G	G G	C T	T T	C T	T T	C C	G G	C C	A A	C T	T T	G G	A A	C T	C T	A A	G G	G G	A C	C T	T T	A G	A A	T T	G T	A A	T T	C C	G G	T T	0 0	T T	C T	C T	A A
EET409_562	Palmira	T T	A T	0 0	T T	T T	A G	A T	A C	C T	G G	T T	A C	G G	G G	C T	T T	C T	T T	C C	0 0	C C	A A	C T	T T	G G	A A	C T	C T	A A	G G	G G	A C	C T	T T	A G	A A	T T	G T	A A	T T	C C	G G	T T	0 0	T T	C T	C T	A A
EET409_564	Palmira	T T	A T	T T	T T	T T	A G	A T	A C	C T	G G	0 0	A C	0 0	G G	C T	T T	C T	T T	C C	G G	C C	A A	C T	T T	G G	A A	C T	0 0	A A	G G	G G	A C	C T	T T	A G	A A	T T	G T	A A	T T	C C	G G	T T	0 0	0 0	C T	C T	A A
EET53_187	Palmira	C T	A T	T T	T T	G T	G G	A T	C C	C T	G T	A A	A C	C G	A A	C C	T T	C T	C T	C C	A G	A A	A T	C T	C T	A G	A C	C T	C T	A A	G T	C G	C C	C T	A T	A A	A A	C T	G G	A T	T T	C C	T T	C T	A A	G G	C T	T T	A G
EET53_188	Palmira	C T	A T	T T	T T	G T	G G	A T	C C	C T	G T	A A	A C	C G	A A	C C	T T	C T	C T	C C	A G	A A	A T	C T	C T	A G	A C	C T	C T	A A	G T	C G	C C	C T	A T	A A	A A	C T	G G	A T	T T	C C	T T	C T	A A	G G	C T	T T	A G
EET53_189	Palmira	C T	A T	T T	T T	G T	G G	A T	C C	C T	G T	A A	A C	C G	A A	C C	T T	C T	C T	C C	A G	A A	A T	C T	C T	A G	A C	C T	C T	A A	G T	C G	C C	C T	A T	A A	A A	C T	G G	A T	T T	C C	T T	C T	A A	G G	C T	T T	A G
EET53_190	Palmira	C T	A T	T T	T T	G T	G G	A T	C C	C T	G T	A A	A C	C G	A A	C C	T T	C T	C T	C C	A G	A A	A T	C T	C T	A G	A C	C T	C T	A A	G T	C G	C C	C T	A T	A A	A A	C T	G G	A T	T T	C C	T T	C T	A A	G G	C T	T T	A G
EET53_191	Palmira	C T	A T	T T	T T	G T	G G	A T	C C	C T	G T	A A	A C	C G	A A	C C	T T	C T	C T	C C	A G	A A	A T	C T	C T	A G	A C	C T	C T	A A	G T	C G	C C	C T	A T	A A	A A	C T	G G	A T	T T	C C	T T	C T	A A	G G	C T	T T	A G
EET59_192	Palmira	C T	A T	T T	T T	G T	G G	A T	C C	C T	G T	A A	A C	C G	A A	C C	T T	C T	C T	C C	A G	A A	A T	C T	C T	A G	A C	C T	C T	A A	G T	C G	C C	T T	T T	A A	A A	C T	G G	A T	T T	C C	T T	C T	A A	G G	C T	T T	A G
EET59_193	Palmira	C T	A T	T T	T T	G T	G G	A T	C C	C T	G T	A A	A C	C G	A A	C C	T T	C T	C T	C C	A G	A A	A T	C T	C T	A G	A C	C T	C T	A A	G T	C G	C C	T T	T T	A A	A A	C T	G G	A T	T T	C C	T T	C T	A A	G G	C T	T T	A G
EET59_194	Palmira	C T	A T	T T	T T	G T	G G	A T	C C	C T	G T	A A	A C	C G	A A	C C	T T	C T	C T	C C	A G	A A	A T	C T	C T	A G	A C	C T	C T	A A	G T	C G	C C	T T	T T	A A	A A	C T	G G	A T	T T	C C	T T	C T	A A	G G	C T	T T	A G
EET59_195	Palmira	C T	A T	T T	T T	G T	G G	A T	C C	C T	G T	A A	A C	C G	A A	C C	T T	C T	C T	C C	A G	A A	A T	C T	C T	A G	A C	C T	C T	A A	G T	C G	C C	T T	T T	A A	A A	C T	G G	A T	T T	C C	T T	C T	A A	G G	C T	T T	A G
EET59_196	Palmira	C T	A T	T T	T T	G T	G G	A T	C C	C T	G T	A A	A C	C G	A A	C C	T T	C T	C T	C C	A G	A A	A T	C T	C T	A G	A C	C T	C T	A A	G T	C G	C C	T T	T T	A A	A A	C T	G G	A T	T T	C C	T T	C T	A A	G G	C T	T T	A G
EET6_147	Palmira	T T	A T	A T	G T	G G	G G	T T	C C	C C	G T	A A	A A	C G	A A	C C	T T	T T	C T	C C	A G	A A	A T	C C	C C	G G	A C	C T	T T	G G	T T	C C	A A	T T	T T	A A	A G	C C	G T	A A	C T	C T	G T	T T	A A	G G	C C	T T	A G
EET6_148	Palmira	T T	A T	A T	G T	G G	G G	T T	C C	C C	G T	A A	A A	C G	A A	C C	T T	T T	C T	C C	A G	A A	A T	C C	C C	G G	A C	C T	T T	G G	T T	C C	A A	T T	T T	A A	A G	C C	G T	A A	C T	C T	G T	T T	A A	G G	C C	T T	A G
EET6_149	Palmira	T T	A T	A T	G T	G G	G G	T T	C C	C C	G T	A A	A A	C G	A A	C C	T T	T T	C T	C C	A G	A A	A T	C C	C C	G G	A C	C T	T T	G G	T T	C C	A A	T T	T T	A A	A G	C C	G T	A A	C T	C T	G T	T T	A A	G G	C C	T T	A G
EET6_150	Palmira	T T	A T	A T	G T	G G	G G	T T	0 0	C C	G T	A A	A A	C G	A A	C C	T T	T T	C T	C C	A G	A A	A T	C C	C C	G G	A C	C T	T T	G G	T T	C C	A A	T T	T T	A A	A G	C C	G T	A A	C T	C T	G T	T T	A A	G G	C C	T T	A G
EET6_151	Palmira	T T	A T	A T	G T	G G	G G	T T	C C	C C	G T	A A	A A	C G	A A	C C	T T	T T	C T	C C	A G	A A	A T	C C	C C	G G	A C	C T	T T	G G	T T	C C	A A	T T	T T	A A	A G	C C	G T	A A	C T	C T	G T	T T	A A	G G	C C	T T	A G
EET61_198	Palmira	C T	A T	T T	T T	G T	G G	A T	C C	C T	G T	A A	A C	C G	A A	C C	T T	C T	C T	C C	A G	A C	A T	C T	C T	G G	A C	C T	C T	A A	G T	C G	C C	T T	T T	A A	A G	C T	G G	A T	T T	C C	T T	C T	A A	G G	C T	T T	A A
EET61_199	Palmira	C T	A T	T T	T T	G T	G G	A T	C C	C T	G T	A A	A C	C G	A A	C C	T T	C T	C T	C C	A G	A C	A T	C T	C T	G G	A C	C T	C T	A A	G T	C G	C C	T T	T T	A A	A G	C T	G G	A T	T T	C C	T T	C T	A A	G G	C T	T T	A A
EET61_200	Palmira	C T	A T	T T	T T	G T	G G	A T	C C	C T	G T	A A	A C	C G	A A	C C	T T	C T	C T	C C	A G	A C	A T	C T	C T	G G	A C	C T	C T	A A	G T	C G	C C	T T	T T	A A	A G	C T	G G	A T	T T	C C	0 0	C T	A A	G G	C T	T T	A A
EET61_201	Palmira	C T	A T	T T	T T	G T	G G	A T	C C	C T	G T	A A	A C	C G	A A	C C	0 0	C T	C T	C C	A G	A C	A T	C T	C T	G G	A C	C T	C T	A A	G T	C G	C C	T T	T T	A A	A G	C T	G G	A T	T T	C C	T T	C T	A A	G G	C T	T T	A A
EET61_202	Palmira	C T	A T	T T	T T	G T	G G	A T	C C	C T	G T	A A	A C	C G	A A	C C	T T	C T	C T	C C	A G	A C	A T	C T	C T	G G	A C	C T	C T	A A	G T	C G	C C	T T	T T	A A	A G	C T	G G	A T	T T	C C	T T	C T	A A	G G	C T	T T	A A
EET62_203	Palmira	C T	A T	T T	T T	G T	G G	A T	C C	C T	G T	A A	A C	C G	A A	C C	T T	C T	C T	C C	A G	A A	A T	C T	C T	A G	A C	C T	C T	A A	G T	C G	C C	T T	T T	A A	A A	C T	G G	A T	T T	C C	T T	C T	A A	G G	C T	T T	A G
EET62_205	Palmira	C T	A T	T T	T T	G T	G G	A T	C C	C T	G T	A A	A C	C G	A A	C C	T T	C T	C T	C C	A G	A A	A T	C T	C T	A G	A C	C T	C T	A A	G T	C G	C C	T T	T T	A A	A A	C T	G G	A T	T T	C C	T T	C T	A A	G G	C T	T T	A G
EET62_206	Palmira	C T	A T	T T	T T	G T	G G	A T	C C	C T	G T	A A	A C	C G	A A	C C	T T	C T	C T	C C	A G	A A	A T	C T	C T	A G	A C	C T	C T	A A	G T	C G	C C	T T	T T	A A	A A	C T	G G	A T	T T	C C	T T	C T	A A	G G	C T	T T	A G
EET62_207	Palmira	C T	A T	T T	T T	G T	G G	A T	C C	C T	G T	A A	A C	C G	A A	C C	T T	C T	C T	C C	A G	A A	A T	C T	C T	A G	A C	C T	C T	A A	G T	C G	C C	T T	T T	A A	A A	C T	G G	A T	T T	C C	T T	C T	A A	G G	C T	T T	A G
EET62_208	Palmira	C T	A T	T T	T T	G T	G G	A T	C C	C T	G T	A A	A C	C G	A A	C C	T T	C T	C T	C C	A G	A A	A T	C T	C T	A G	A C	C T	C T	A A	G T	C G	C C	T T	T T	A A	A A	C T	G G	0 0	T T	C C	T T	C T	A A	G G	C T	T T	A G
EET67_209	Palmira	T T	A T	0 0	G T	T T	A G	A T	A A	C T	G T	A A	A C	C G	A G	C T	T T	T T	C C	C C	A A	C C	A T	C T	C C	G G	A C	C T	T T	A A	T T	C C	A C	T T	T T	A A	G G	C T	0 0	A A	T T	T T	T T	T T	A A	G G	C C	T T	A G
EET67_210	Palmira	T T	A T	A T	G T	T T	A G	A T	A A	C T	G T	A A	A C	C G	A G	C T	T T	T T	C C	C C	A A	C C	A T	C T	C C	G G	A C	C T	T T	A A	T T	C C	A C	T T	T T	A A	G G	C T	G T	A A	T T	T T	T T	T T	A A	G G	C C	T T	A G
EET67_211	Palmira	T T	A T	A T	G T	T T	A G	A T	A A	C T	G T	A A	A C	C G	A G	C T	T T	T T	C C	C C	A A	C C	A T	C T	C C	G G	A C	C T	T T	A A	T T	C C	A C	T T	T T	A A	G G	C T	G T	A A	T T	T T	T T	T T	A A	G G	C C	T T	A G
EET67_213	Palmira	T T	A T	A T	G T	T T	A G	A T	A A	C T	G T	A A	A C	C G	A G	C T	T T	T T	C C	C C	A A	C C	A T	C T	C C	G G	A C	C T	T T	A A	T T	C C	A C	T T	T T	A A	G G	C T	G T	A A	T T	T T	T T	T T	A A	G G	C C	T T	A G
EET67_214	Palmira	T T	A T	A T	G T	T T	A G	0 0	A A	C T	G T	A A	A C	C G	A G	C T	T T	T T	C C	C C	A A	C C	A T	C T	C C	G G	A C	C T	T T	A A	T T	C C	A C	T T	T T	A A	G G	C T	G T	A A	T T	T T	T T	T T	A A	G G	C C	T T	A G
EET8_152	Palmira	T T	A T	A T	G T	G T	A G	A T	A C	C T	G T	A T	A C	C G	A G	C T	T T	T T	C T	C C	A G	A C	A T	C T	C C	G G	A C	C T	C T	A G	G T	C C	A C	C T	T T	A G	A G	C T	G T	A A	C T	C T	G G	T T	A A	G G	C C	T T	A G
EET8_153	Palmira	T T	A T	A T	G T	G T	A G	A T	A C	C T	G T	A T	A C	C G	A G	C T	T T	T T	C T	C C	A G	A C	A T	C T	C C	G G	A C	C T	C T	A G	G T	C C	A C	C T	T T	A G	A G	C T	G T	A A	C T	C T	G G	T T	A A	G G	C C	T T	A G
EET8_154	Palmira	T T	A T	A T	G T	G T	A G	A T	A C	C T	G T	0 0	0 0	C G	A G	C T	T T	T T	C T	C C	A G	A C	A T	C T	C C	G G	A C	C T	C T	A G	G T	C C	A C	0 0	T T	A G	A G	C T	G T	A A	0 0	C T	G G	T T	A A	G G	C C	T T	A G
EET8_155	Palmira	T T	A T	A T	G T	G T	A G	A T	A C	C T	G T	A T	A C	C G	A G	C T	T T	T T	C T	C C	A G	A C	A T	C T	C C	G G	A C	C T	C T	A G	G T	C C	A C	C T	T T	A G	A G	C T	G T	A A	C T	C T	G G	T T	A A	G G	C C	T T	A G
EET8_157	Palmira	T T	A T	A T	G T	G T	A G	A T	A C	C T	G T	A T	A C	C G	A G	C T	T T	T T	C T	C C	A G	A C	A T	C T	C C	G G	A C	C T	C T	A G	G T	C C	A C	C T	T T	A G	A G	C T	G T	A A	C T	C T	G G	T T	A A	G G	C C	T T	A G
EET9_161	Palmira	T T	A T	A T	G T	G T	A G	A T	A C	C T	G T	A T	A C	C G	A G	C T	T T	T T	C T	C C	A G	A C	A T	C T	C C	G G	A C	C T	C T	A G	G T	C C	A C	C T	T T	A G	A G	C T	G T	A A	C T	C T	G G	T T	A A	G G	C C	T T	A G
EET9_162	Palmira	T T	A T	A T	G T	G T	A G	A T	A C	C T	G T	A T	A C	C G	A G	C T	T T	T T	C T	C C	A G	A C	A T	C T	C C	G G	A C	C T	C T	A G	G T	C C	A C	C T	T T	A G	0 0	C T	G T	A A	C T	C T	G G	T T	A A	G G	C C	T T	A G
EET9_163	Palmira	T T	A T	A T	G T	G T	A G	A T	A C	C T	G T	A T	A C	C G	A G	C T	T T	T T	C T	C C	A G	A C	A T	C T	C C	G G	A C	C T	C T	A G	G T	C C	A C	C T	T T	A G	A G	C T	G T	A A	C T	C T	G G	T T	A A	G G	C C	T T	A G
EET95_215	Palmira	C T	A T	A T	T T	G T	G G	A T	C C	C T	G T	A T	A C	C C	A A	C C	T T	C T	C T	C C	A G	A A	A T	C T	C T	G G	A C	C T	C T	A A	G T	C G	C C	T T	A T	A A	A A	T T	G T	A T	T T	C C	T T	C T	A G	G T	C T	T T	A G
EET95_216	Palmira	C T	A T	A T	T T	G T	G G	A T	C C	C T	G T	A T	A C	C C	A A	C C	T T	C T	C T	C C	A G	A A	A T	C T	C T	G G	A C	C T	C T	A A	G T	C G	C C	T T	A T	A A	A A	T T	G T	A T	T T	C C	T T	C T	A G	G T	C T	T T	A G
EET95_217	Palmira	C T	A T	A T	T T	G T	G G	A T	C C	C T	G T	A T	A C	C C	A A	C C	T T	C T	C T	C C	A G	A A	A T	C T	C T	G G	A C	C T	C T	A A	G T	C G	C C	T T	A T	A A	A A	T T	G T	A T	T T	C C	T T	C T	A G	G T	C T	T T	A G
EET95_218	Palmira	C T	A T	A T	T T	G T	G G	A T	C C	C T	G T	A T	A C	C C	A A	C C	T T	C T	C T	C C	A G	A A	A T	C T	C T	G G	A C	C T	C T	A A	G T	C G	C C	T T	A T	A A	A A	T T	G T	A T	T T	C C	T T	C T	A G	G T	C T	T T	A G
EET95_220	Palmira	C T	A T	A T	T T	G T	G G	A T	C C	C T	G T	A T	A C	C C	A A	C C	T T	C T	C T	C C	A G	A A	A T	C T	C T	G G	A C	C T	C T	A A	G T	C G	C C	T T	A T	A A	A A	T T	G T	A T	T T	C C	T T	C T	A G	G T	C T	T T	A G
EET96_224	Palmira	C T	A T	T T	T T	G T	G G	A T	C C	C T	G T	A A	A C	C G	A A	C C	T T	C T	C T	C C	A G	A A	A T	C T	C T	A G	A C	C T	C T	A A	G T	C G	C C	C T	A T	A A	A G	C T	G G	A T	T T	C C	T T	C T	A A	G G	C T	T T	A G
EET96_225	Palmira	C T	A T	T T	T T	G T	G G	A T	C C	C T	G T	A A	A C	C G	A A	C C	T T	C T	C T	C C	A G	A A	A T	C T	C T	A G	A C	C T	C T	A A	G T	C G	C C	C T	A T	A A	A G	C T	G G	A T	T T	C C	T T	C T	A A	G G	C T	T T	A G
EET96_226	Palmira	C T	A T	T T	T T	G T	G G	A T	C C	C T	G T	A A	A C	C G	A A	C C	T T	C T	C T	C C	A G	A A	A T	C T	C T	A G	A C	C T	C T	A A	G T	C G	C C	C T	A T	A A	A G	C T	G G	A T	T T	C C	T T	C T	A A	G G	C T	T T	A G
F302_2204	Palmira	C T	A T	A A	T T	G T	G G	A T	A C	C T	G T	0 0	A A	C G	A G	C T	G T	T T	T T	G G	A G	A C	A A	C T	C T	A G	A A	C T	C T	G G	G T	C G	A C	C T	A T	A G	A A	C C	G T	A A	C T	0 0	G T	T T	G G	G T	C T	C C	A A
F302_2205	Palmira	T T	A T	A A	T T	G T	G G	A T	A C	C T	G T	0 0	A A	0 0	A G	C T	G T	T T	T T	G G	A G	0 0	A A	C T	C T	A G	A A	0 0	0 0	G G	G T	0 0	A C	C T	A T	A G	A A	C C	G T	A A	C T	0 0	0 0	T T	G G	G T	0 0	C C	A A
FBO1_2280	Palmira	C T	A A	A A	T T	G T	A G	A A	A A	T T	G G	A T	A A	C C	A G	C T	T T	T T	C T	C G	A G	A C	A A	C T	C T	G G	A A	C T	C T	A G	G T	C C	A C	T T	A T	A G	G G	T T	G T	A T	C T	T T	T T	T T	A G	G G	C T	C T	A A
FBO1_2281	Palmira	T T	A T	T T	0 0	G T	A G	A A	C C	C T	G T	T T	A A	C C	A G	C C	G T	T T	C T	C C	A G	A C	A T	C T	C C	G G	A C	C C	C C	A G	G T	C C	A C	C C	T T	A G	A G	C C	G G	A A	C T	C C	G G	C T	A G	G T	T T	T T	A G
FBO1_2282	Palmira	T T	A T	T T	G T	G T	A G	A A	C C	C T	G T	T T	A A	C C	A G	C C	G T	T T	C T	C C	A G	A C	A T	C T	C C	G G	A C	C C	C C	A G	G T	C C	A C	C C	T T	A G	A G	C C	G G	A A	C T	C C	G G	C T	A G	G T	T T	T T	A G
FBO1_2283	Palmira	T T	A T	T T	G T	G T	A G	A A	C C	C T	G T	T T	A A	C C	A G	C C	G T	T T	C T	C C	A G	A C	A T	C T	C C	G G	A C	C C	C C	A G	G T	C C	A C	C C	T T	A G	A G	C C	G G	A A	C T	C C	G G	C T	A G	G T	0 0	T T	A G
FBO1_2284	Palmira	T T	A T	T T	0 0	G T	A G	A A	C C	C T	G T	T T	A A	C C	A G	C C	G T	T T	C T	C C	A G	A C	A T	C T	C C	G G	A C	C C	C C	A G	G T	C C	A C	C C	T T	A G	A G	C C	G G	A A	C T	C C	G G	C T	A G	G T	T T	T T	A G
FBO3_1474	Palmira	T T	A T	A A	G T	G T	A G	A T	A C	C T	G T	A T	A C	C G	A G	C T	T T	T T	C C	C C	A A	A C	A T	C T	C C	0 0	A C	C C	C T	G G	T T	0 0	C C	C T	T T	A G	A G	C C	G G	A A	C T	0 0	T T	T T	A G	T T	T T	C T	A A
FBO3_1476	Palmira	T T	A T	A A	0 0	G T	A G	A T	A C	C T	G T	A T	A C	C G	A G	C T	T T	T T	C C	C C	A A	A C	A T	C T	C C	G G	A C	C C	C T	G G	T T	C C	0 0	C T	T T	A G	A G	C C	G G	A A	C T	C C	T T	T T	A G	T T	T T	C T	A A
FCM1_2628	Palmira	C T	A T	T T	G T	T T	G G	A T	C C	T T	G T	A A	A C	C C	A G	C C	T T	C T	C T	C C	A G	A C	A T	C C	C T	A G	A A	C C	C T	A A	G G	C G	C C	T T	A T	A A	G G	C T	G G	A T	T T	C C	T T	C T	A A	G G	T T	T T	G G
FCM1_2629	Palmira	C T	A T	T T	G T	T T	G G	A T	C C	T T	G T	A A	A C	C C	A G	C C	T T	C T	C T	C C	A G	A C	A T	C C	C T	A G	A A	C C	C T	A A	G G	C G	C C	T T	A T	A A	G G	C T	G G	A T	T T	C C	T T	C T	A A	G G	T T	T T	G G
FCM1_2630	Palmira	C T	A T	T T	G T	T T	G G	A T	C C	T T	G T	A A	A C	C C	A G	C C	T T	C T	C T	C C	A G	A C	A T	C C	C T	A G	A A	C C	C T	A A	G G	C G	C C	T T	A T	A A	G G	C T	G G	A T	T T	C C	T T	C T	A A	G G	T T	T T	G G
FCM12_1	Palmira	T T	A T	A T	G T	G T	A G	A A	C C	C T	G G	T T	C C	C G	A G	C C	G T	T T	C T	C C	G G	A C	A A	C C	C C	G G	A A	C C	C C	A G	G T	C G	C C	C T	T T	A A	A G	C C	G T	A A	C T	C C	T T	C T	A G	T T	C T	C T	G G
FCM12_2	Palmira	T T	A T	A T	G T	G T	A G	A A	C C	C T	G G	T T	C C	C G	A G	C C	G T	T T	C T	C C	G G	A C	A A	C C	C C	G G	A A	C C	C C	A G	G T	C G	C C	C T	T T	A A	A G	C C	G T	A A	C T	C C	T T	C T	A G	T T	C T	C T	G G
FCM12_2006	Palmira	T T	A T	A T	G T	G T	A G	A A	C C	C T	G G	T T	C C	C G	A G	C C	G T	T T	C T	C C	G G	A C	A A	C C	C C	G G	A A	C C	C C	A G	G T	C G	C C	C T	T T	A A	A G	C C	G T	A A	C T	C C	T T	C T	A G	T T	C T	C T	G G
FCM12_3	Palmira	T T	A T	A T	G T	G T	A G	A A	C C	C T	G G	T T	C C	C G	A G	C C	G T	T T	C T	C C	G G	A C	A A	C C	C C	G G	A A	C C	C C	A G	G T	C G	C C	C T	T T	A A	A G	C C	G T	A A	C T	C C	T T	C T	A G	T T	C T	C T	G G
FCM12_4	Palmira	T T	A T	A T	G T	G T	A G	A A	C C	C T	G G	T T	C C	C G	A G	C C	G T	T T	C T	C C	G G	A C	A A	C C	C C	G G	A A	C C	C C	A G	G T	C G	C C	C T	T T	A A	A G	C C	G T	A A	C T	C C	T T	C T	A G	T T	C T	C T	G G
FCM12_5	Palmira	T T	A T	A T	G T	G T	A G	A A	C C	C T	G G	T T	C C	C G	A G	C C	G T	T T	C T	C C	G G	A C	A A	C C	C C	G G	A A	C C	C C	A G	G T	C G	C C	C T	T T	A A	A G	C C	G T	A A	C T	C C	T T	C T	A G	T T	C T	C T	G G
FCM12_6	Palmira	T T	A T	A T	G T	G T	A G	A A	C C	C T	G G	T T	C C	C G	A G	C C	G T	T T	C T	C C	G G	A C	A A	C C	C C	G G	A A	C C	C C	A G	G T	C G	C C	C T	T T	A A	A G	C C	G T	A A	C T	C C	T T	C T	A G	T T	C T	C T	G G
FCM13_1	Palmira	T T	A T	A A	G T	G G	A A	A A	A C	T T	G T	T T	A C	C C	A A	C C	T T	T T	C T	C C	A A	A C	A A	C C	C C	G G	A A	C T	C T	A G	G T	G G	A C	C T	T T	A G	A A	C T	0 0	A A	C T	C T	T T	T T	0 0	G G	C C	C T	A G
FCM13_2	Palmira	T T	A T	A A	G T	G G	A A	A A	A C	T T	G T	T T	A C	C C	A A	C C	T T	T T	C T	C C	A A	A C	A A	C C	C C	G G	A A	C T	C T	A G	G T	G G	A C	C T	T T	A G	A A	C T	G G	A A	C T	C T	T T	T T	A G	G G	C C	C T	A G
FCM13_2469	Palmira	T T	A T	A A	G T	G G	A A	A A	A C	T T	G T	T T	A C	C C	A A	C C	T T	T T	C T	C C	A A	A C	A A	C C	C C	G G	A A	C T	C T	A G	G T	G G	A C	C T	T T	A G	A A	C T	G G	A A	C T	C T	T T	T T	A G	G G	C C	C T	A G
FCM13_2470	Palmira	T T	A T	A A	G T	G G	A A	A A	A C	T T	G T	T T	A C	C C	A A	C C	T T	T T	C T	C C	A A	A C	A A	C C	C C	G G	A A	C T	C T	A G	G T	G G	A C	0 0	T T	A G	A A	C T	G G	A A	C T	C T	T T	T T	A G	G G	C C	C T	0 0
FCM13_2471	Palmira	T T	A T	A A	G T	G G	A A	A A	A C	T T	G T	T T	A C	0 0	A A	C C	T T	T T	C T	C C	A A	A C	A A	C C	C C	G G	A A	C T	C T	A G	G T	G G	A C	C T	T T	A G	A A	C T	G G	A A	C T	C T	T T	T T	A G	G G	C C	C T	A G
FCM13_3	Palmira	T T	A T	A A	G T	G G	A A	A A	A C	T T	G T	T T	A C	C C	A A	C C	T T	T T	C T	C C	A A	A C	A A	C C	C C	G G	A A	C T	C T	A G	G T	G G	A C	C T	T T	A G	A A	C T	G G	A A	C T	C T	T T	T T	A G	G G	C C	C T	A G
FCM13_4	Palmira	T T	A T	A A	G T	G G	A A	A A	A C	T T	G T	T T	A C	C C	A A	C C	T T	T T	C T	C C	A A	A C	A A	C C	C C	G G	A A	C T	C T	A G	G T	G G	A C	C T	T T	A G	A A	C T	G G	A A	C T	C T	T T	T T	A G	G G	C C	C T	A G
FCM13_5	Palmira	T T	A T	A A	G T	G G	A A	A A	A C	T T	G T	T T	A C	C C	A A	C C	T T	T T	C T	C C	A A	A C	A A	C C	C C	G G	A A	C T	C T	A G	G T	G G	A C	C T	T T	A G	A A	C T	G G	A A	C T	C T	T T	T T	A G	G G	C C	C T	A G
FCM14_1	Palmira	T T	A T	T T	G T	G T	A G	A A	C C	C T	G T	T T	A A	C C	A G	C C	G T	T T	C T	C C	A G	A C	A T	C T	C C	G G	A C	C C	C C	A G	G T	C C	A C	C C	T T	A G	A G	C C	G G	A A	C T	C C	G G	C T	A G	G T	T T	T T	A G
FCM14_2	Palmira	T T	A T	T T	G T	G T	A G	A A	C C	C T	G T	T T	A A	C C	A G	C C	G T	T T	C T	C C	A G	A C	A T	C T	C C	G G	A C	C C	C C	A G	G T	C C	A C	C C	T T	A G	A G	C C	G G	A A	C T	C C	G G	C T	A G	G T	T T	T T	A G
FCM14_3	Palmira	T T	0 0	T T	G T	G T	A G	A A	C C	C T	G T	T T	A A	C C	A G	C C	0 0	T T	C T	C C	A G	A C	A T	C T	C C	G G	A C	C C	C C	A G	G T	C C	0 0	C C	T T	A G	A G	C C	0 0	A A	C T	C C	G G	C T	A G	G T	T T	T T	A G
FCM14_4	Palmira	T T	A T	T T	0 0	G T	A G	A A	C C	C T	G T	T T	A A	C C	A G	C C	G T	T T	C T	C C	A G	A C	A T	C T	C C	G G	A C	C C	C C	A G	G T	C C	A C	C C	T T	A G	A G	C C	G G	A A	C T	C C	G G	C T	A G	G T	T T	T T	A G
FCM14_5	Palmira	T T	A T	T T	0 0	G T	A G	A A	C C	C T	G T	T T	A A	C C	A G	C C	G T	T T	C T	C C	A G	A C	A T	C T	C C	G G	A C	C C	C C	A G	G T	C C	A C	C C	T T	A G	A G	C C	G G	A A	C T	C C	G G	C T	A G	G T	T T	T T	A G
FCM14_6	Palmira	T T	A T	T T	0 0	G T	A G	A A	C C	C T	G T	T T	A A	C C	A G	C C	G T	T T	C T	C C	A G	A C	A T	C T	C C	G G	A C	C C	C C	A G	G T	C C	A C	C C	T T	A G	A G	C C	G G	A A	C T	C C	G G	C T	A G	G T	T T	T T	A G
FCM17_1	Palmira	T T	0 0	A A	G T	G T	A G	A T	A C	C T	G T	A T	A C	C G	A G	C T	T T	T T	C C	C C	A A	A C	A T	C T	C C	G G	A C	C C	C T	G G	T T	C C	C C	C T	T T	A G	A G	C C	G G	A A	C T	C C	T T	T T	A G	T T	T T	C T	A A
FCM17_2	Palmira	T T	A T	A A	G T	G T	A G	A T	A C	C T	G T	A T	A C	C G	A G	C T	T T	T T	C C	C C	A A	A C	A T	C T	C C	G G	A C	C C	C T	G G	T T	C C	C C	C T	T T	A G	A G	C C	G G	A A	C T	C C	T T	T T	A G	T T	T T	C T	A A
FCM17_3	Palmira	T T	A T	A A	G T	G T	A G	A T	A C	C T	G T	A T	A C	C G	A G	C T	T T	T T	C C	C C	A A	A C	A T	C T	C C	G G	A C	C C	C T	G G	T T	C C	C C	C T	T T	A G	A G	C C	G G	A A	C T	C C	T T	T T	A G	T T	T T	C T	A A
FCM17_4	Palmira	T T	A T	A A	G T	G T	A G	A T	A C	C T	G T	A T	A C	C G	A G	C T	T T	T T	C C	C C	A A	A C	A T	C T	C C	G G	A C	C C	C T	G G	T T	C C	C C	C T	T T	A G	A G	C C	G G	A A	C T	C C	T T	T T	A G	T T	T T	C T	A A
FCM17_5	Palmira	T T	A T	A A	G T	G T	A G	A T	A C	C T	G T	A T	A C	C G	A G	C T	T T	T T	C C	C C	A A	A C	A T	C T	C C	G G	A C	C C	C T	G G	T T	C C	C C	C T	T T	A G	A G	C C	G G	A A	C T	C C	T T	T T	A G	T T	T T	C T	A A
FCM17_6	Palmira	T T	A T	A A	0 0	G T	A G	A T	A C	C T	G T	A T	A C	C G	A G	C T	T T	T T	C C	C C	A A	A C	A T	C T	C C	G G	A C	C C	C T	G G	T T	C C	C C	C T	T T	A G	A G	C C	G G	A A	C T	C C	T T	T T	A G	T T	T T	C T	A A
FCM2_1	Palmira	T T	A T	A T	G T	G T	0 0	A T	A C	C T	G T	A T	A C	C G	A G	C T	T T	T T	C T	C C	A G	A C	A T	C T	C C	G G	A C	C T	C T	A G	G T	C C	A C	C T	T T	A G	A G	C T	G T	A A	C T	C T	G G	T T	A A	G G	C C	T T	A G
FCM2_2	Palmira	T T	A T	A T	G T	G T	A G	A T	A C	C T	G T	A T	A C	C G	A G	C T	T T	T T	C T	C C	A G	A C	A T	C T	C C	G G	A C	C T	C T	A G	G T	C C	A C	C T	T T	A G	A G	C T	G T	A A	C T	C T	G G	T T	A A	G G	C C	T T	A G
FCM2_3	Palmira	T T	A T	A T	G T	G T	A G	A T	A C	C T	G T	A T	A C	C G	A G	C T	T T	T T	C T	C C	A G	A C	A T	C T	C C	G G	A C	C T	C T	A G	G T	C C	A C	C T	T T	A G	A G	C T	G T	A A	C T	C T	G G	T T	A A	G G	C C	T T	A G
FCM2_4	Palmira	T T	A T	A A	T T	G T	G G	A T	C C	C C	G T	T T	A A	C C	A G	C T	G T	T T	C T	C G	A A	A A	A A	T T	C C	G G	A C	C T	C C	A G	G T	C G	A C	C T	T T	A A	A A	C C	G T	A A	T T	C C	G T	C T	A G	G T	T T	C T	A G
FCM2_5	Palmira	T T	A T	A T	G T	G T	A G	A T	A C	C T	G T	A T	A C	C G	A G	C T	T T	T T	C T	C C	A G	A C	A T	C T	C C	G G	A C	C T	C T	A G	G T	C C	A C	C T	T T	A G	A G	C T	G T	A A	C T	C T	G G	T T	A A	G G	C C	T T	A G
FCM21_1	Palmira	C T	T T	A A	G T	G T	A G	A A	C C	C T	G T	T T	A C	C C	A G	C C	G T	T T	C T	C C	A A	A C	A A	C T	C C	G G	A C	C C	C C	0 0	T T	C G	A C	C T	T T	A G	A A	C C	G G	A A	T T	C C	G G	C T	A G	G T	T T	C T	A G
FCM21_2	Palmira	C T	T T	A A	G T	G T	A G	A A	C C	C T	G T	T T	A C	C C	A G	C C	G T	T T	C T	C C	A A	A C	A A	C T	C C	G G	A C	C C	C C	G G	T T	C G	A C	C T	T T	A G	A A	C C	G G	A A	T T	C C	G G	C T	A G	G T	T T	C T	A G
FCM21_2697	Palmira	C T	T T	A A	0 0	G T	A G	A A	C C	C T	G T	T T	A C	C C	A G	C C	G T	T T	C T	C C	A A	A C	A A	C T	C C	G G	A C	C C	C C	G G	T T	C G	A C	C T	T T	A G	A A	C C	G G	A A	T T	C C	G G	C T	A G	G T	T T	C T	A G
FCM21_2698	Palmira	C T	T T	A A	0 0	G T	A G	A A	C C	C T	G T	T T	A C	C C	A G	C C	G T	T T	C T	C C	A A	A C	A A	C T	C C	G G	A C	C C	C C	G G	T T	C G	A C	C T	T T	A G	A A	C C	G G	A A	T T	C C	G G	C T	A G	G T	T T	C T	A G
FCM21_2699	Palmira	C T	T T	A A	0 0	G T	A G	A A	C C	C T	0 0	T T	A C	C C	A G	C C	G T	T T	C T	C C	A A	A C	A A	C T	C C	G G	A C	C C	0 0	G G	T T	C G	A C	C T	T T	A G	A A	C C	G G	A A	T T	C C	G G	C T	A G	G T	T T	C T	A G
FCM21_2700	Palmira	C T	T T	A A	G T	G T	A G	A A	C C	C T	G T	T T	A C	C C	A G	C C	G T	T T	C T	C C	A A	A C	A A	C T	C C	G G	A C	C C	C C	G G	T T	C G	A C	C T	T T	A G	A A	C C	G G	A A	T T	C C	G G	C T	A G	G T	T T	C T	A G
FCM21_3	Palmira	C T	T T	A A	G T	G T	A G	A A	C C	C T	G T	T T	A C	C C	A G	C C	G T	T T	C T	C C	A A	A C	A A	C T	C C	G G	A C	C C	C C	G G	T T	C G	A C	C T	T T	A G	A A	C C	0 0	A A	T T	C C	G G	C T	A G	G T	T T	C T	A G
FCM21_4	Palmira	C T	T T	A A	G T	G T	A G	A A	C C	C T	G T	T T	A C	C C	A G	C C	G T	T T	C T	C C	A A	A C	A A	C T	C C	G G	A C	C C	C C	G G	T T	C G	A C	C T	T T	A G	A A	C C	G G	A A	T T	C C	G G	C T	A G	G T	T T	C T	A G
FCM21_5	Palmira	C T	T T	A A	G T	G T	A G	A A	C C	C T	G T	T T	A C	C C	A G	C C	G T	T T	C T	C C	A A	A C	A A	C T	C C	G G	A C	C C	C C	G G	T T	C G	A C	C T	T T	A G	A A	C C	G G	A A	T T	C C	G G	C T	A G	G T	T T	C T	A G
FCM21_6	Palmira	C T	T T	A A	G T	G T	A G	A A	C C	C T	G T	T T	A C	C C	A G	C C	G T	T T	C T	C C	A A	A C	A A	C T	C C	G G	A C	C C	C C	0 0	T T	C G	A C	C T	T T	A G	A A	C C	G G	A A	T T	C C	G G	C T	A G	G T	T T	C T	A G
FCM22_1	Palmira	T T	T T	A A	T T	T T	G G	A A	C C	T T	G T	A T	A A	C G	A G	C C	T T	T T	C T	C C	A G	A C	A A	T T	C C	G G	A A	C C	T T	A A	G T	C G	A A	C T	T T	A A	A G	C C	G T	A T	T T	C C	G G	T T	A G	G T	C T	C T	A A
FCM22_1837	Palmira	T T	T T	A A	T T	T T	G G	A A	C C	0 0	G T	A T	A A	C G	A G	C C	T T	T T	C T	C C	A G	A C	A A	T T	C C	G G	A A	C C	T T	A A	G T	C G	A A	C T	T T	A A	A G	0 0	G T	A T	T T	C C	G G	T T	A G	G T	C T	C T	A A
FCM22_1838	Palmira	T T	T T	A A	T T	T T	G G	A A	C C	T T	G T	0 0	A A	C G	A G	C C	T T	T T	C T	C C	A G	A C	A A	T T	C C	G G	A A	C C	0 0	A A	G T	C G	A A	C T	T T	A A	A G	C C	G T	A T	T T	C C	G G	T T	A G	G T	C T	C T	A A
FCM22_1839	Palmira	T T	T T	A A	T T	T T	G G	A A	C C	T T	G T	A T	A A	C G	A G	C C	T T	T T	C T	C C	A G	A C	A A	T T	C C	G G	A A	C C	T T	A A	G T	C G	A A	C T	T T	A A	A G	C C	G T	A T	T T	C C	G G	T T	A G	G T	C T	C T	A A
FCM22_1840	Palmira	T T	T T	A A	T T	T T	G G	A A	C C	T T	G T	A T	A A	C G	A G	C C	T T	T T	C T	C C	A G	A C	A A	T T	C C	G G	A A	C C	T T	A A	G T	C G	A A	C T	T T	A A	A G	C C	G T	A T	T T	C C	G G	T T	A G	G T	C T	C T	A A
FCM22_2	Palmira	T T	T T	A A	T T	T T	G G	A A	C C	T T	G T	A T	A A	C G	A G	C C	T T	T T	C T	C C	A G	A C	A A	T T	C C	G G	A A	C C	T T	A A	G T	C G	A A	C T	T T	A A	A G	C C	G T	A T	T T	C C	G G	T T	A G	G T	C T	C T	A A
FCM22_3	Palmira	T T	T T	A A	T T	T T	G G	A A	C C	T T	G T	A T	A A	C G	A G	C C	T T	T T	C T	C C	A G	A C	A A	T T	C C	G G	A A	C C	T T	A A	G T	C G	A A	C T	T T	A A	A G	C C	G T	A T	T T	C C	G G	T T	A G	G T	C T	C T	A A
FCM22_4	Palmira	T T	T T	A A	T T	T T	G G	A A	C C	T T	G T	A T	A A	C G	A G	C C	T T	T T	C T	C C	A G	A C	A A	T T	C C	G G	A A	C C	T T	A A	G T	C G	A A	C T	T T	A A	A G	C C	G T	A T	T T	C C	G G	T T	A G	G T	C T	C T	A A
FCM22_5	Palmira	T T	T T	A A	T T	T T	G G	A A	C C	T T	G T	A T	A A	C G	A G	C C	T T	T T	C T	C C	A G	A C	0 0	T T	C C	G G	A A	C C	T T	A A	G T	C G	A A	C T	T T	A A	A G	C C	G T	A T	T T	C C	G G	T T	A G	G T	C T	C T	A A
FCM22_6	Palmira	T T	T T	A A	T T	T T	G G	A A	C C	T T	G T	A T	A A	C G	A G	C C	T T	T T	C T	C C	A G	A C	A A	T T	C C	G G	A A	C C	T T	A A	G T	C G	A A	C T	T T	A A	A G	C C	G T	A T	T T	C C	G G	T T	A G	G T	C T	C T	A A
FCM22_7	Palmira	T T	T T	A A	T T	T T	G G	A A	C C	T T	G T	A T	A A	C G	A G	C C	T T	T T	C T	C C	A G	A C	A A	T T	C C	G G	A A	C C	T T	A A	G T	C G	A A	C T	T T	A A	A G	C C	G T	A T	T T	C C	G G	T T	A G	G T	C T	C T	A A
FCM24_1116	Palmira	C T	T T	T T	G T	G T	G G	A A	C C	T T	0 0	A T	A C	C C	A G	C C	G T	C T	C T	C C	G G	C C	A T	C C	C T	G G	A C	T T	C T	A G	G T	G G	C C	C T	A T	A A	A G	C C	G G	A A	T T	C C	T T	C T	A G	G G	T T	T T	G G
FCM24_1117	Palmira	C T	T T	T T	G T	G T	G G	A A	C C	T T	T T	0 0	A C	C C	A G	C C	G T	C T	C T	C C	G G	C C	A T	C C	C T	G G	0 0	T T	C T	A G	G T	G G	C C	C T	A T	A A	A G	C C	G G	A A	T T	C C	T T	C C	A G	G G	T T	T T	G G
FCM24_1118	Palmira	C T	T T	T T	G T	G T	G G	A A	C C	T T	T T	A T	A C	C C	A G	C C	G T	C T	C T	C C	G G	C C	A T	C C	C T	G G	A C	T T	C T	A G	G T	G G	C C	C T	A T	A A	A G	C C	G G	A A	T T	C C	T T	C T	A G	G G	T T	T T	G G
FCM24_1119	Palmira	C T	T T	T T	G T	G T	G G	A A	C C	T T	T T	A T	A C	C C	A G	C C	G T	C T	C T	C C	G G	C C	A T	C C	C T	G G	A C	T T	C T	A G	G T	G G	C C	C T	A T	A A	A G	C C	G G	A A	T T	C C	T T	C T	A G	G G	T T	T T	G G
FCM24_1120	Palmira	C T	T T	T T	G T	G T	G G	A A	C C	T T	T T	A T	A C	C C	A G	C C	G T	C T	C T	C C	G G	C C	A T	C C	C T	G G	A C	T T	C T	A G	G T	G G	C C	C T	A T	A A	A G	C C	G G	A A	T T	C C	T T	C T	A G	G G	T T	T T	G G
FCM26_1	Palmira	T T	A T	T T	G T	G T	A A	A A	A C	T T	G T	A T	A C	C G	G G	C T	T T	T T	C T	C C	A G	C C	A T	C C	C C	G G	A A	C T	C T	A G	G T	C G	A C	C T	T T	A G	A G	T T	0 0	A A	C T	C T	G T	T T	A A	G G	C C	T T	G G
FCM26_1929	Palmira	T T	A T	T T	G T	G T	A A	A A	A C	T T	G T	A T	A C	0 0	G G	0 0	T T	T T	C T	C C	A G	C C	A T	C C	C C	G G	A A	C T	C T	A G	G T	C G	A C	C T	T T	A G	A G	T T	G T	A A	C T	C T	G T	T T	A A	G G	C C	T T	G G
FCM26_1930	Palmira	T T	0 0	T T	G T	G T	0 0	A A	A C	T T	0 0	A T	A C	C G	G G	C T	T T	T T	C T	C C	0 0	C C	A T	C C	C C	G G	A A	C T	0 0	A G	G T	C G	A C	0 0	T T	A G	A A	T T	0 0	A A	C T	0 0	G T	T T	A A	G G	C C	T T	G G
FCM26_1931	Palmira	T T	A T	T T	G T	G T	A A	A A	A C	T T	G T	A T	A C	C G	G G	C T	T T	T T	C T	C C	A G	C C	A T	C C	C C	G G	A A	C T	C T	A G	G T	C G	A C	C T	T T	0 0	A G	T T	G T	A A	C T	C T	G T	T T	A A	G G	C C	T T	G G
FCM26_1932	Palmira	T T	A T	T T	G T	G T	A A	A A	A C	T T	G T	A T	A C	C G	G G	C T	T T	T T	C T	C C	A G	C C	A T	C C	C C	G G	A A	C T	C T	A G	G T	C G	A C	C T	T T	A G	A G	T T	G T	A A	C T	C T	0 0	T T	A A	G G	C C	T T	G G
FCM26_2	Palmira	T T	A T	T T	G T	G T	A A	A A	A C	T T	G T	A T	A C	C G	G G	C T	T T	T T	C T	C C	A G	C C	A T	C C	C C	G G	A A	C T	C T	A G	G T	C G	A C	C T	T T	A G	A G	T T	G T	A A	C T	C T	G T	T T	A A	G G	C C	T T	G G
FCM26_3	Palmira	T T	A T	T T	G T	G T	A A	A A	A C	T T	G T	A T	A C	C G	G G	C T	T T	T T	C T	C C	A G	C C	A T	C C	C C	G G	A A	C T	C T	A G	G T	C G	A C	C T	T T	A G	A G	T T	G T	A A	C T	C T	G T	T T	A A	G G	C C	T T	G G
FCM26_4	Palmira	T T	A T	T T	G T	G T	A A	A A	A C	T T	G T	A T	A C	C G	G G	C T	T T	T T	0 0	C C	A G	C C	A T	C C	C C	G G	A A	C T	C T	A G	G T	C G	A C	C T	T T	A G	A G	T T	G T	A A	C T	C T	G T	T T	A A	G G	C C	T T	G G
FCM26_5	Palmira	T T	A T	T T	G T	G T	A A	A A	A C	T T	G T	A T	A C	C G	G G	C T	T T	T T	C T	C C	A G	C C	A T	C C	C C	G G	A A	C T	C T	A G	G T	C G	A C	C T	T T	A G	A G	T T	G T	A A	C T	C T	G T	T T	A A	G G	C C	T T	G G
FCM26_6	Palmira	T T	A T	T T	G T	G T	A A	A A	A C	T T	G T	A T	A C	C G	G G	C T	T T	T T	C T	C C	A G	C C	A T	C C	C C	G G	A A	C T	C T	A G	G T	C G	A C	C T	T T	A G	A G	T T	G T	A A	C T	C T	G T	T T	A A	G G	C C	T T	G G
FCM28_2702	Palmira	T T	T T	A T	T T	T T	A G	A A	C C	C T	T T	T T	A C	C C	A G	C C	G T	T T	C T	C C	A A	C C	A A	C T	C C	G G	A C	C T	C C	G G	T T	C C	A C	C T	T T	A A	A A	C C	G G	A A	T T	C C	G G	C T	A G	G T	T T	C T	A G
FCM28_2703	Palmira	T T	T T	A T	T T	T T	A G	A A	C C	C T	T T	T T	A C	C C	A G	C C	G T	T T	C T	C C	A A	C C	A A	C T	C C	G G	A C	C T	C C	G G	T T	C C	A C	C T	T T	A A	A A	C C	G G	A A	T T	C C	G G	C T	A G	G T	T T	C T	A G
FCM28_2704	Palmira	T T	T T	A T	T T	T T	A G	A A	C C	C T	T T	T T	A C	C C	A G	C C	G T	T T	C T	C C	A A	C C	A A	C T	C C	G G	A C	C T	C C	G G	T T	C C	A C	C T	T T	A A	A A	C C	G G	A A	T T	C C	G G	C T	A G	G T	T T	C T	A G
FCM28_2705	Palmira	T T	T T	A T	T T	T T	A G	A A	C C	C T	T T	T T	A C	C C	A G	C C	G T	T T	C T	C C	A A	C C	A A	C T	C C	G G	A C	C T	C C	G G	T T	C C	A C	C T	T T	A A	A A	C C	G G	A A	T T	C C	G G	C T	A G	G T	T T	C T	A G
FCM28_2706	Palmira	T T	T T	A T	T T	T T	A G	A A	0 0	C T	T T	T T	A C	C C	A G	C C	G T	T T	C T	C C	A A	C C	A A	C T	C C	G G	A C	C T	C C	G G	T T	C C	A C	C T	T T	A A	A A	C C	G G	A A	T T	C C	G G	C T	A G	G T	T T	C T	A G
FCM29_1	Palmira	C T	T T	T T	G T	T T	G G	A T	C C	C C	G T	A T	A A	G G	A A	C T	G T	C T	T T	C G	A A	A A	A T	C T	C C	A G	A A	C T	C T	A G	T T	G G	A C	C T	T T	A A	A A	C C	G G	A T	T T	C C	G T	C T	A G	G T	T T	C T	A G
FCM29_3	Palmira	C T	T T	T T	G T	T T	G G	A T	C C	C C	G T	A T	A A	G G	A A	C T	G T	C T	T T	C G	A A	A A	A T	C T	C C	A G	A A	C T	C T	A G	T T	G G	A C	C T	T T	A A	A A	C C	G G	A T	T T	C C	G T	C T	A G	G T	T T	C T	A G
FCM29_4	Palmira	C T	T T	T T	G T	T T	G G	A T	C C	C C	G T	A T	A A	G G	A A	C T	G T	C T	T T	C G	A A	0 0	A T	C T	C C	A G	A A	C T	C T	A G	T T	Bad	A C	C T	T T	A A	A A	C C	0 0	A T	T T	C C	G T	C T	A G	G T	T T	C T	A G
FCM29_5	Palmira	C T	T T	T T	G T	T T	G G	A T	C C	C C	G T	A T	A A	G G	A A	C T	G T	C T	T T	C G	A A	A A	A T	C T	C C	A G	A A	C T	C T	A G	T T	G G	A C	C T	T T	A A	A A	C C	G G	A T	T T	C C	G T	C T	A G	G T	T T	C T	A G
FCM29_6	Palmira	C T	T T	T T	G T	T T	G G	A T	C C	C C	G T	A T	A A	G G	A A	C T	G T	C T	T T	C G	A A	A A	A T	C T	C C	A G	A A	C T	C T	A G	T T	G G	A C	C T	T T	A A	A A	C C	G G	A T	T T	C C	G T	C T	A G	G T	T T	C T	A G
FCM30_479	Palmira	C T	T T	A T	G T	G T	A G	A A	C C	C T	G T	T T	A A	C G	G G	C T	G T	T T	C C	C C	A G	A A	A A	C T	C C	G G	C C	C C	C C	A G	T T	C C	C C	T T	T T	A A	A G	C C	G T	A A	C T	C T	G T	C T	A G	G G	C C	C T	A A
FCM30_480	Palmira	C T	T T	A T	G T	G T	A G	A A	C C	C T	G T	T T	A A	C G	G G	C T	G T	T T	C C	C C	A G	A A	A A	C T	C C	G G	C C	C C	C C	A G	T T	C C	C C	T T	T T	A A	A G	C C	G T	A A	C T	C T	G T	0 0	A G	G G	C C	C T	A A
FCM32_2708	Palmira	C T	A T	A T	T T	T T	A G	A T	C C	C T	G G	A T	A C	C C	A A	C T	T T	C T	C T	C C	A G	A A	A A	C C	C C	A G	A C	C C	C T	A G	G T	C G	C C	T T	T T	G G	A G	C T	G T	A A	T T	T T	T T	T T	A A	G G	C T	C T	A G
FCM32_2709	Palmira	C T	A T	A T	T T	T T	A G	A T	C C	C T	G G	A T	A C	C C	A A	C T	T T	C T	C T	C C	A G	A A	A A	C C	C C	A G	A C	C C	C T	A G	G T	C G	C C	T T	T T	G G	A G	C T	G T	A A	T T	T T	T T	T T	A A	G G	C T	C T	A G
FCM32_2710	Palmira	C T	A T	A T	T T	T T	A G	A T	C C	C T	G G	A T	A C	C C	A A	C T	T T	C T	C T	C C	A G	A A	A A	C C	C C	A G	A C	C C	C T	A G	G T	C G	C C	T T	T T	G G	A G	C T	G T	A A	T T	T T	T T	T T	A A	G G	C T	C T	A G
FCM32_2711	Palmira	C T	A T	A T	T T	T T	A G	A T	C C	C T	G G	A T	A C	C C	A A	C T	T T	C T	C T	C C	A G	A A	A A	C C	C C	A G	A C	C C	C T	A G	G T	C G	C C	T T	T T	G G	A G	C T	G T	A A	T T	T T	T T	T T	A A	G G	C T	C T	A G
FCM32_2712	Palmira	C T	A T	A T	T T	T T	A G	A T	C C	C T	G G	A T	A C	C C	A A	C T	T T	C T	C T	C C	A G	A A	A A	C C	C C	A G	A C	C C	C T	A G	G T	C G	C C	T T	T T	G G	A G	C T	G T	A A	T T	T T	T T	T T	A A	G G	C T	C T	A G
FCM34_1	Palmira	T T	T T	A A	G T	G T	G G	A T	A C	T T	G T	A T	A A	C G	A A	C T	T T	T T	C T	C G	A G	A A	A A	C C	C C	A G	C C	C T	C T	G G	T T	G G	A C	T T	T T	A G	A G	C T	G T	A A	T T	C C	T T	T T	A A	G G	C C	T T	G G
FCM34_2	Palmira	T T	T T	A A	G T	G T	G G	A T	A C	T T	G T	A T	A A	C G	A A	C T	T T	T T	C T	C G	A G	A A	A A	C C	C C	A G	C C	C T	C T	G G	T T	G G	A C	T T	T T	A G	A G	C T	G T	A A	T T	C C	T T	T T	A A	G G	C C	T T	G G
FCM34_3	Palmira	T T	T T	A A	G T	G T	G G	A T	A C	T T	G T	A T	A A	C G	A A	C T	T T	T T	C T	C G	A G	A A	A A	C C	C C	A G	C C	C T	C T	G G	T T	G G	A C	T T	T T	A G	A G	C T	G T	A A	T T	C C	T T	T T	A A	G G	C C	T T	G G
FCM34_5	Palmira	T T	T T	A A	G T	G T	G G	A T	A C	T T	G T	A T	A A	C G	A A	C T	T T	T T	C T	C G	A G	A A	A A	C C	C C	A G	C C	C T	C T	G G	T T	G G	A C	T T	T T	A G	A G	C T	G T	A A	T T	C C	T T	T T	A A	G G	C C	T T	G G
FCM34_6	Palmira	T T	T T	A A	G T	G T	G G	A T	A C	T T	G T	A T	A A	C G	A A	C T	T T	T T	C T	C G	A G	A A	A A	C C	C C	A G	C C	C T	C T	G G	T T	G G	A C	T T	T T	A G	A G	C T	G T	A A	T T	C C	T T	T T	A A	G G	C C	T T	G G
FCM34_7	Palmira	T T	T T	A A	G T	G T	G G	A T	A C	T T	G T	A T	A A	C G	A A	C T	T T	T T	C T	C G	A G	A A	A A	C C	C C	0 0	C C	C T	C T	G G	T T	G G	A C	T T	T T	A G	A G	C T	G T	A A	T T	C C	T T	T T	A A	G G	C C	T T	G G
FCM35_1	Palmira	C T	A T	A T	G T	G T	A G	A A	A A	C T	G G	A T	A A	C C	A G	C C	G T	T T	C C	C C	A G	A C	A A	C C	C C	G G	A A	C C	C T	A A	G T	G G	A C	T T	T T	G G	A G	T T	G T	A A	T T	C T	G G	C T	A G	G T	C T	C T	A G
FCM35_2	Palmira	C T	A T	A T	G T	G T	A G	A A	A A	C T	G G	A T	A A	C C	A G	C C	G T	T T	C C	C C	A G	A C	A A	C C	C C	G G	A A	C C	C T	A A	G T	G G	A C	T T	T T	G G	A G	T T	G T	A A	T T	C T	G G	C T	A G	G T	C T	C T	A G
FCM38_2	Palmira	T T	T T	T T	G G	T T	G G	A T	A C	C C	G G	A T	A C	C G	G G	C T	0 0	T T	T T	C C	G G	A C	A A	C T	C C	G G	0 0	C C	C T	A A	T T	C G	0 0	C C	T T	A G	A A	C C	T T	A A	C T	C T	0 0	C T	A G	G G	C T	T T	0 0
FCM38_2728	Palmira	T T	T T	T T	G G	T T	G G	A T	A C	C C	G G	T T	A C	C G	G G	C T	G T	T T	T T	C C	G G	A C	A A	C T	C C	G G	0 0	C C	C T	A A	T T	C G	A C	C C	T T	A G	A A	C C	T T	A A	C T	C T	G T	C T	A G	G G	C T	T T	A G
FCM38_2729	Palmira	T T	T T	T T	G G	T T	G G	A T	A C	C C	G G	T T	A C	C G	G G	C T	G T	T T	T T	C C	G G	A C	A A	C T	C C	G G	A A	C C	C T	A A	T T	C G	A C	0 0	T T	A G	A A	C C	T T	A A	C T	C T	G T	C T	A G	G G	C T	T T	A G
FCM38_2730	Palmira	T T	T T	T T	G G	T T	G G	A T	A C	0 0	G G	T T	A C	C G	G G	C T	G T	T T	T T	C C	0 0	A C	A A	C T	0 0	G G	A A	C C	C T	A G	T T	C G	0 0	C C	T T	A G	A A	C C	T T	A A	C T	C T	G T	C T	A G	0 0	C T	T T	A G
FCM38_2731	Palmira	T T	T T	T T	G G	T T	G G	A T	A C	C C	G G	T T	A C	C G	G G	C T	G T	T T	T T	C C	G G	A C	A A	C T	0 0	G G	A A	C C	C T	A A	T T	C G	A C	C C	0 0	0 0	A A	C C	T T	A A	C T	C T	G T	C T	A G	0 0	C T	T T	A G
FCM38_2732	Palmira	T T	T T	T T	G G	T T	G G	A T	A C	C C	G G	T T	A C	C G	G G	C T	G T	T T	T T	C C	G G	A C	A A	C T	C C	G G	A A	C C	C T	A A	T T	C G	A C	C C	T T	A G	A A	C C	T T	A A	C T	C T	G T	C T	A G	G G	C T	T T	A G
FCM38_3	Palmira	T T	T T	T T	G G	T T	G G	A T	A C	C C	G G	T T	A C	C G	G G	C T	G T	T T	T T	C C	G G	A C	A A	C T	C C	G G	0 0	C C	C T	A A	T T	0 0	A C	C C	T T	A G	A A	C C	T T	A A	C T	C T	G T	C T	A G	G G	C T	T T	0 0
FCM38_4	Palmira	T T	T T	T T	G G	T T	G G	A T	A C	C C	G G	T T	A C	C G	G G	C T	G T	T T	T T	C C	G G	A C	A A	C T	C C	G G	A A	C C	C T	A A	T T	C G	A C	C C	T T	A G	A A	C C	T T	A A	C T	C T	G T	C T	A G	G G	C T	T T	A G
FCM38_5	Palmira	T T	T T	T T	G G	T T	G G	A T	A C	C C	G G	T T	A C	C G	G G	C T	G T	T T	T T	C C	G G	A C	A A	C T	C C	G G	A A	C C	C T	A A	T T	C G	A C	C C	T T	A G	A A	C C	T T	A A	C T	C T	G T	C T	A G	G G	C T	T T	A G
FCM38_6	Palmira	T T	T T	T T	G G	T T	G G	A T	A C	C C	G G	T T	A C	C G	G G	C T	G T	T T	T T	C C	G G	A C	A A	C T	C C	G G	A A	C C	C T	A A	T T	C G	A C	C C	T T	A G	A A	C C	T T	A A	C T	C T	G T	C T	A G	G G	C T	T T	A G
FCM39_1	Palmira	T T	A A	A T	T T	G T	A G	A T	A A	C C	G T	A A	A C	C G	A G	C C	G T	T T	C C	C G	A A	A C	A A	C T	T T	G G	A C	C C	T T	A G	T T	C C	C C	T T	A T	G G	A G	C C	G G	A A	C T	C T	G T	C T	G G	G T	C C	C T	A G
FCM39_1591	Palmira	T T	A A	A T	T T	G T	A G	A T	A A	C C	G T	A A	A C	C G	A G	C C	G T	T T	C C	C G	A A	A C	A A	C T	T T	G G	A C	C C	T T	A G	T T	C C	C C	T T	A T	G G	A G	C C	G G	A A	C T	C T	G T	C T	G G	G T	C C	C T	A G
FCM39_1592	Palmira	T T	A A	A T	T T	G T	A G	A T	A A	C C	G T	A A	A C	C G	A G	C C	G T	T T	C C	C G	A A	A C	A A	C T	T T	G G	A C	C C	T T	A G	T T	C C	C C	T T	A T	G G	A G	C C	G G	A A	C T	C T	G T	C T	G G	G T	C C	C T	A G
FCM39_1593	Palmira	T T	A A	A T	T T	G T	A G	A T	A A	C C	G T	A A	A C	C G	A G	C C	G T	T T	C C	C G	A A	A C	A A	C T	T T	G G	A C	C C	T T	A G	T T	C C	C C	T T	A T	G G	A G	C C	G G	A A	0 0	C T	G T	C T	G G	G T	C C	C T	A G
FCM39_1594	Palmira	T T	A A	A T	T T	G T	A G	A T	A A	C C	G T	A A	A C	C G	A G	C C	G T	T T	C C	C G	A A	A C	A A	C T	T T	G G	A C	C C	T T	A G	T T	C C	C C	T T	A T	G G	A G	C C	G G	A A	C T	C T	G T	C T	G G	G T	C C	C T	A G
FCM39_1595	Palmira	T T	A A	A T	T T	G T	A G	A T	A A	C C	G T	A A	A C	C G	A G	C C	G T	T T	C C	C G	A A	A C	A A	C T	T T	G G	A C	C C	T T	A G	T T	C C	C C	T T	A T	G G	A G	C C	G G	A A	C T	C T	G T	C T	G G	G T	C C	C T	A G
FCM39_2	Palmira	T T	A A	A T	T T	G T	A G	A T	A A	C C	G T	A A	A C	C G	A G	C C	G T	T T	C C	C G	A A	A C	A A	C T	T T	G G	A C	C C	T T	A G	T T	C C	C C	T T	A T	G G	A G	C C	G G	A A	C T	C T	G T	C T	G G	G T	C C	C T	A G
FCM39_3	Palmira	T T	A A	A T	T T	G T	A G	A T	A A	C C	G T	A A	A C	C G	A G	C C	G T	T T	C C	C G	A A	A C	A A	C T	T T	G G	A C	C C	T T	A G	T T	C C	C C	T T	A T	G G	A G	C C	G G	A A	C T	C T	G T	C T	G G	G T	C C	C T	A G
FCM39_4	Palmira	T T	A A	A T	T T	G T	A G	A T	A A	C C	G T	A A	A C	C G	A G	C C	G T	T T	C C	C G	A A	A C	A A	C T	T T	G G	A C	C C	T T	A G	T T	C C	C C	T T	A T	G G	A G	C C	G G	A A	C T	C T	G T	C T	G G	G T	C C	C T	A G
FCM39_5	Palmira	T T	A A	A T	T T	G T	A G	A T	A A	C C	G T	A A	A C	C G	A G	C C	G T	T T	C C	C G	A A	A C	A A	C T	T T	G G	A C	C C	T T	A G	T T	C C	C C	T T	A T	G G	A G	C C	G G	A A	C T	C T	G T	C T	G G	G T	C C	C T	A G
FCM39_6	Palmira	T T	A A	A T	T T	G T	A G	A T	A A	C C	G T	A A	A C	C G	A G	C C	G T	T T	C C	C G	A A	A C	A A	C T	T T	G G	A C	C C	T T	A G	T T	C C	C C	T T	A T	G G	A G	C C	G G	A A	C T	C T	G T	C T	G G	G T	C C	C T	A G
FCM4_1	Palmira	T T	A T	A T	G T	G T	A G	A A	A C	C T	G G	T T	A C	C C	G G	C T	G T	T T	C T	C C	A G	C C	A T	C T	C C	G G	A A	C C	C C	A A	G G	C G	A C	C T	T T	A A	A A	C T	G T	A A	T T	C C	G G	C T	A G	G T	C T	C T	A G
FCM4_3	Palmira	T T	T T	A T	G G	T T	G G	A T	A C	C C	G T	A T	A A	C G	G G	C T	T T	T T	C C	C C	A G	A C	A A	C T	C C	G G	A C	C T	C T	A G	G T	G G	A A	T T	T T	A G	A G	C T	G T	A A	T T	C T	G T	T T	A A	G T	C C	T T	A G
FCM4_4	Palmira	T T	A T	A T	G T	G T	A G	A A	A C	C T	G G	T T	A C	C C	G G	C T	G T	T T	C T	C C	A G	C C	A T	C T	C C	G G	A A	C C	C C	A A	G G	C G	A C	C T	T T	A A	A A	C T	G T	A A	T T	C C	G G	C T	A G	G T	C T	C T	A G
FCM4_2	Palmira	T T	T T	A T	G G	T T	G G	A T	A C	C C	G T	A T	A A	C G	G G	C T	T T	T T	C C	C C	A G	A C	A A	C T	C C	G G	A C	C T	C T	A G	G T	G G	A A	T T	T T	A G	A G	C T	G T	A A	T T	C T	G T	T T	A A	G T	C C	T T	A G
FCM4_5	Palmira	T T	T T	A T	G G	T T	G G	A T	A C	C C	G T	A T	A A	C G	G G	C T	T T	T T	C C	C C	A G	A C	A A	C T	C C	G G	A C	C T	C T	A G	G T	G G	A A	T T	T T	A G	A G	C T	G T	A A	T T	C T	G T	T T	A A	G T	C C	T T	A G
FCM4_7	Palmira	T T	T T	A T	G G	T T	G G	A T	A C	C C	G T	A T	A A	C G	G G	C T	T T	T T	C C	C C	A G	A C	A A	C T	C C	G G	A C	C T	C T	A G	G T	G G	A A	T T	T T	A G	A G	C T	G T	A A	T T	C T	G T	T T	A A	G T	C C	T T	A G
FCM5_2	Palmira	C T	T T	A A	T T	T T	A G	A A	C C	C T	T T	T T	A A	C C	G G	C C	G T	T T	C T	C C	A A	C C	A T	C T	C C	G G	A C	C T	C C	A G	T T	C C	A C	C T	T T	A A	A A	C C	G G	A A	T T	C C	G G	C T	A G	G T	C T	C T	A G
FCM5_2625	Palmira	C T	T T	A A	T T	T T	A G	A A	C C	C T	T T	T T	A A	C C	G G	C C	G T	T T	C T	C C	A A	C C	A T	C T	C C	G G	A C	C T	C C	A G	T T	0 0	A C	C T	T T	A A	A A	C C	G G	A A	T T	C C	G G	C T	A G	G T	C T	C T	A G
FCM5_2626	Palmira	C T	T T	A A	T T	T T	A G	A A	C C	C T	T T	T T	A A	C C	G G	C C	G T	T T	C T	C C	A A	C C	A T	C T	C C	G G	A C	C T	C C	A G	T T	C C	A C	C T	T T	A A	A A	C C	G G	A A	T T	C C	G G	C T	A G	G T	C T	C T	A G
FCM5_3	Palmira	C T	T T	A A	T T	T T	A G	A A	C C	C T	T T	T T	A A	C C	G G	C C	G T	T T	C T	C C	A A	C C	A T	C T	C C	G G	A C	C T	C C	A G	T T	C C	A C	C T	T T	A A	A A	C C	G G	A A	T T	C C	G G	C T	A G	G T	C T	C T	A G
FCM5_4	Palmira	C T	T T	A A	T T	T T	A G	A A	C C	C T	T T	T T	A A	C C	G G	C C	G T	T T	C T	C C	A A	C C	A T	C T	C C	G G	A C	C T	C C	A G	T T	C C	A C	C T	T T	A A	A A	C C	G G	A A	T T	C C	G G	C T	A G	G T	C T	C T	A G
FCM5_5	Palmira	C T	T T	A A	T T	T T	A G	A A	C C	C T	T T	T T	A A	C C	G G	C C	G T	T T	C T	C C	A A	C C	A T	C T	C C	G G	A C	C T	C C	A G	T T	C C	A C	C T	T T	A A	A A	C C	G G	A A	T T	C C	G G	C T	A G	G T	C T	C T	A G
FCM5_6	Palmira	C T	T T	A A	T T	T T	A G	A A	C C	C T	T T	T T	A A	C C	G G	C C	G T	T T	C T	C C	A A	C C	A T	C T	C C	G G	A C	C T	C C	A G	T T	C C	A C	0 0	T T	A A	A A	C C	G G	A A	T T	C C	G G	C T	A G	G T	C T	C T	A G
FCM5_7	Palmira	C T	T T	A A	T T	T T	A G	A A	C C	C T	T T	T T	A A	C C	G G	C C	G T	T T	C T	C C	A A	C C	A T	C T	C C	G G	A C	C T	C C	A G	T T	C C	A C	C T	T T	A A	A A	C C	G G	A A	T T	C C	G G	C T	A G	G T	C T	C T	A G
FCM6_2656	Palmira	C T	A T	A A	G T	G T	A G	A A	A C	T T	G T	T T	A A	C C	A G	C C	T T	T T	C T	C C	A A	A A	A A	C T	C C	G G	A A	C T	C C	A G	T T	C C	C C	T T	A T	A G	A G	C T	G T	A A	T T	C C	G T	T T	A G	G G	C T	T T	A A
FCM6_2657	Palmira	C T	A T	A A	G T	G T	A G	A A	A C	T T	G T	T T	A A	C C	A G	0 0	T T	T T	C T	C C	A A	A A	A A	C T	C C	G G	A A	C T	C C	A G	T T	C C	C C	T T	A T	A G	0 0	C T	G T	A A	T T	C C	G T	T T	A G	G G	0 0	T T	A A
FCM6_2658	Palmira	C T	0 0	A A	G T	G T	A G	0 0	0 0	T T	G T	0 0	A A	C C	A G	C C	T T	T T	C T	C C	A A	A A	A A	C T	C C	G G	A A	C T	0 0	A G	T T	0 0	C C	T T	A T	0 0	A G	C T	G T	A A	0 0	0 0	0 0	T T	A G	0 0	0 0	C T	A A
FCM6_2659	Palmira	C T	A T	A A	G T	G T	A G	A A	A C	T T	G T	T T	A A	C C	A G	C C	T T	T T	C T	C C	A A	A A	A A	C T	C C	G G	A A	C T	C C	A G	T T	C C	C C	T T	A T	A G	A G	C T	G T	A A	T T	C C	G T	T T	A G	G G	C T	T T	A A
FCM6_2660	Palmira	C T	A T	A A	G T	G T	A G	A A	A C	T T	G T	T T	A A	C C	A G	C C	T T	T T	C T	C C	A A	A A	A A	C T	C C	G G	A A	C T	C C	A G	T T	C C	C C	T T	A T	A G	A G	C T	G T	A A	T T	C C	G T	T T	A G	G G	C T	T T	A A
FCM7_1	Palmira	C T	A T	A A	T T	G G	A G	A A	C C	T T	G G	A T	C C	C G	A G	C C	G T	T T	C C	C G	A A	A C	A A	C C	C C	G G	A C	C C	C T	A A	G T	C G	A C	C T	A T	A G	A G	C T	G G	A T	C T	C T	T T	T T	A A	G G	C C	T T	A G
FCM7_2	Palmira	C T	A T	A A	T T	G G	A G	A A	C C	T T	G G	A T	C C	C G	A G	C C	G T	T T	C C	C G	A A	A C	A A	C C	C C	G G	A C	C C	C T	A A	G T	C G	A C	C T	A T	A G	A G	C T	G G	A T	C T	C T	T T	T T	A A	G G	C C	T T	A G
FCM7_3	Palmira	C T	A T	A A	T T	G G	A G	A A	C C	T T	G G	A T	C C	C G	A G	C C	G T	T T	C C	C G	A A	A C	A A	C C	C C	G G	A C	C C	C T	A A	G T	C G	A C	C T	A T	A G	A G	C T	G G	A T	C T	C T	T T	T T	A A	G G	C C	T T	A G
FCM7_4	Palmira	C T	A T	A A	T T	G G	A G	A A	C C	T T	G G	A T	C C	C G	A G	C C	G T	T T	C C	C G	A A	A C	A A	C C	C C	G G	A C	C C	C T	A A	G T	C G	A C	C T	A T	A G	A G	C T	G G	A T	C T	C T	T T	T T	A A	G G	C C	T T	A G
FCM7_5	Palmira	C T	A T	A A	T T	G G	A G	A A	C C	T T	G G	A T	C C	C G	A G	C C	G T	T T	C C	C G	A A	A C	A A	C C	C C	G G	A C	C C	C T	A A	G T	C G	A C	C T	A T	A G	A G	C T	G G	A T	C T	C T	T T	T T	A A	G G	C C	T T	A G
FCM7_6	Palmira	C T	A T	A A	T T	G G	A G	0 0	C C	T T	G G	A T	C C	C G	A G	C C	G T	T T	C C	C G	A A	A C	A A	C C	C C	G G	A C	C C	C T	A A	G T	C G	A C	C T	A T	A G	A G	C T	G G	A T	C T	C T	T T	T T	A A	G G	C C	T T	A G
FCM7_7	Palmira	C T	A T	A A	T T	G G	A G	A A	C C	T T	G G	A T	C C	C G	A G	C C	G T	T T	C C	C G	A A	A C	A A	C C	C C	G G	A C	C C	C T	A A	G T	C G	A C	C T	A T	A G	A G	C T	G G	A T	C T	C T	T T	T T	A A	G G	C C	T T	A G
FCM7_8	Palmira	C T	A T	A A	T T	G G	A G	A A	C C	T T	G G	A T	C C	C G	A G	C C	G T	T T	C C	C G	A A	A C	A A	C C	C C	G G	A C	C C	C T	A A	G T	C G	A C	C T	A T	A G	A G	C T	G G	A T	C T	C T	T T	T T	A A	G G	C C	T T	A G
FCM8_1	Palmira	C T	T T	T T	G T	G G	A G	A T	C C	C T	G T	A T	A C	C C	A A	C T	T T	T T	C T	C C	A G	A C	A A	C C	C T	G G	A C	C T	C C	A A	T T	G G	C C	T T	T T	A A	A G	C T	G G	A T	T T	C C	G T	T T	A A	G G	C T	T T	G G
FCM8_2	Palmira	C T	T T	0 0	G T	G G	A G	A T	C C	C T	G T	A T	A C	C C	A A	C T	T T	T T	C T	C C	A G	A C	A A	0 0	C T	G G	A C	C T	C C	A A	T T	G G	C C	T T	T T	A A	A G	C T	0 0	A T	T T	C C	G T	T T	A A	G G	C T	T T	G G
FCM8_2662	Palmira	C T	T T	T T	G T	G G	A G	A T	C C	C T	G T	A T	A C	C C	A A	C T	T T	T T	C T	C C	A G	A C	A A	C C	C T	G G	A C	C T	C C	A A	T T	G G	C C	T T	T T	A A	A G	C T	G G	A T	T T	C C	G T	T T	A A	G G	C T	T T	G G
FCM8_2664	Palmira	C T	T T	T T	G T	G G	A G	A T	C C	C T	G T	A T	A C	C C	A A	C T	T T	T T	C T	C C	A G	A C	A A	C C	C T	G G	A C	C T	C C	A A	T T	G G	C C	T T	T T	A A	A G	C T	G G	A T	T T	C C	G T	T T	A A	G G	C T	T T	G G
FCM8_2665	Palmira	C T	T T	T T	G T	G G	A G	A T	C C	C T	G T	A T	A C	C C	A A	C T	T T	T T	C T	C C	A G	A C	A A	C C	C T	G G	A C	C T	C C	A A	T T	G G	C C	T T	T T	A A	A G	C T	G G	A T	T T	C C	G T	T T	A A	G G	C T	T T	G G
FCM8_2666	Palmira	C T	T T	T T	G T	G G	A G	A T	C C	C T	G T	A T	A C	C C	A A	C T	T T	T T	C T	C C	A G	A C	A A	C C	C T	G G	A C	C T	C C	A A	T T	G G	C C	T T	T T	A A	A G	C T	G G	A T	T T	C C	G T	T T	A A	G G	C T	T T	G G
FCM8_3	Palmira	C T	T T	T T	G T	G G	A G	A T	C C	C T	G T	A T	A C	C C	A A	C T	T T	T T	C T	C C	A G	A C	A A	C C	C T	G G	A C	C T	C C	A A	T T	G G	C C	T T	T T	A A	A G	C T	G G	A T	T T	C C	G T	T T	A A	G G	C T	T T	G G
FCM8_4	Palmira	C T	T T	T T	G T	G G	A G	A T	C C	C T	G T	A T	A C	C C	A A	C T	T T	T T	C T	C C	A G	A C	A A	C C	C T	G G	A C	C T	C C	A A	T T	G G	C C	T T	T T	A A	A G	C T	G G	A T	T T	C C	G T	T T	A A	G G	C T	T T	G G
FCM8_5	Palmira	C T	T T	T T	G T	G G	A G	A T	C C	C T	G T	A T	A C	C C	A A	C T	T T	T T	C T	C C	A G	A C	A A	C C	C T	G G	A C	C T	C C	A A	T T	G G	C C	T T	T T	A A	A G	C T	G G	A T	T T	C C	G T	T T	A A	G G	C T	T T	G G
FCM8_6	Palmira	C T	T T	T T	G T	G G	A G	A T	C C	C T	G T	A T	A C	C C	A A	C T	T T	T T	C T	C C	A G	A C	A A	C C	C T	G G	A C	C T	C C	A A	T T	G G	C C	T T	T T	A A	A G	C T	G G	A T	T T	C C	G T	T T	A A	G G	C T	T T	G G
FCM8_7	Palmira	C T	T T	T T	G T	G G	A G	A T	C C	C T	G T	A T	A C	C C	A A	C T	T T	T T	C T	C C	A G	A C	A A	C C	C T	G G	A C	C T	C C	A A	T T	G G	C C	T T	T T	A A	A G	C T	G G	A T	T T	C C	G T	T T	A A	G G	C T	T T	G G
FCM8_8	Palmira	C T	T T	T T	G T	G G	A G	A T	C C	C T	G T	A T	A C	C C	A A	C T	T T	T T	C T	C C	A G	A C	A A	C C	C T	G G	A C	C T	C C	A A	T T	G G	C C	T T	T T	A A	A G	C T	G G	A T	T T	C C	G T	T T	A A	G G	C T	T T	G G
FCM9_2668	Palmira	T T	T T	A A	0 0	T T	A G	A A	C C	C T	G T	A T	A C	C C	G G	C C	G T	T T	C T	C C	A A	C C	A A	C T	C C	G G	A C	C C	C T	G G	T T	C C	A C	C T	T T	A A	A A	C C	G G	A A	T T	C C	T T	C T	A G	G T	T T	C T	A G
FCM9_2669	Palmira	T T	T T	A A	0 0	T T	A G	A A	C C	C T	G T	A T	A C	C C	G G	C C	G T	T T	C T	C C	A A	C C	A A	C T	C C	G G	A C	C C	C T	G G	T T	C C	A C	C T	T T	A A	A A	C C	G G	A A	T T	C C	T T	C T	A G	G T	T T	C T	A G
FCM9_4	Palmira	T T	T T	A A	G T	T T	A G	A A	C C	C T	G T	A T	A C	C C	G G	C C	G T	T T	C T	C C	A A	C C	A A	C T	C C	G G	A C	C C	C T	G G	T T	C C	A C	C T	T T	A A	A A	C C	G G	A A	T T	C C	T T	C T	A G	G T	T T	C T	A G
FCM9_5	Palmira	T T	T T	A A	G T	T T	A G	A A	C C	C T	G T	A T	A C	C C	G G	C C	G T	T T	C T	C C	A A	C C	A A	C T	C C	G G	A C	C C	C T	G G	T T	C C	A C	C T	T T	A A	A A	C C	G G	A A	T T	C C	T T	C T	A G	G T	T T	C T	A G
FCM15_2686	Palmira	C T	T T	A T	0 0	T T	G G	A A	A C	C T	T T	A T	A C	C C	G G	C T	G T	T T	C T	C G	A A	C C	A A	T T	C C	G G	A A	C C	C T	A A	G T	C C	A C	C T	T T	A G	A G	C C	G T	A A	T T	C T	0 0	C T	A G	G T	C T	C T	A G
FCM15_2687	Palmira	C T	T T	A T	G T	T T	G G	A A	A C	C T	T T	A T	A C	C C	G G	C T	G T	T T	C T	C G	A A	0 0	A A	T T	C C	G G	A A	C C	C T	A A	G T	C C	A C	C T	T T	A G	A G	C C	G T	A A	T T	C T	T T	C T	A G	G T	C T	C T	A G
FCM15_2688	Palmira	C T	T T	A T	G T	T T	G G	A A	A C	C T	T T	A T	A C	C C	G G	C T	G T	T T	C T	C G	A A	C C	A A	T T	C C	G G	A A	C C	C T	A A	G T	C C	A C	C T	T T	A G	A G	C C	G T	A A	T T	C T	T T	C T	A G	G T	C T	C T	A G
FCM15_2689	Palmira	C T	T T	A T	G T	T T	G G	A A	A C	C T	T T	A T	A C	C C	G G	C T	G T	T T	C T	C G	A A	C C	A A	T T	C C	G G	A A	C C	C T	A A	G T	C C	A C	C T	T T	A G	A G	C C	G T	A A	T T	C T	T T	C T	A G	G T	C T	C T	A G
FEAR5_1	Palmira	T T	A A	A T	G G	G T	A G	A T	A C	C T	G T	A A	A C	C C	A G	C C	T T	T T	C C	C C	A A	A C	A A	C C	C C	G G	A A	C T	C T	A G	G T	C C	C C	T T	T T	A G	A G	C T	G G	A A	T T	C T	T T	T T	A G	G G	C C	T T	A G
FEAR5_2	Palmira	T T	A A	A T	G G	G T	A G	A T	A C	C T	G T	A A	A C	C C	A G	C C	T T	T T	C C	C C	A A	A C	A A	C C	C C	G G	A A	C T	C T	A G	G T	C C	C C	T T	T T	A G	A G	C T	G G	A A	T T	C T	T T	T T	A G	G G	C C	T T	A G
FEAR5_2252	Palmira	T T	A A	A T	G G	G T	A G	A T	A C	C T	G T	A A	A C	C C	A G	C C	T T	T T	C C	C C	A A	A C	A A	C C	C C	G G	A A	C T	C T	A G	G T	C C	C C	T T	T T	A G	A G	C T	G G	A A	T T	C T	T T	T T	A G	G G	C C	T T	A G
FEAR5_2253	Palmira	T T	A A	A T	G G	G T	A G	A T	A C	C T	G T	A A	A C	C C	A G	C C	T T	T T	C C	C C	A A	A C	A A	C C	C C	G G	A A	C T	C T	A G	G T	C C	C C	T T	T T	A G	A G	C T	G G	A A	T T	C T	T T	T T	A G	G G	C C	T T	A G
FEAR5_2254	Palmira	T T	A A	A T	G G	G T	A G	A T	A C	0 0	G T	A A	A C	C C	A G	C C	T T	T T	C C	C C	A A	A C	A A	C C	C C	G G	A A	C T	C T	A G	G T	C C	C C	T T	T T	A G	A G	C T	G G	A A	T T	C T	T T	T T	A G	G G	C C	T T	A G
FEAR5_2255	Palmira	T T	A A	A T	G G	G T	A G	A T	A C	C T	G T	A A	A C	C C	A G	C C	T T	T T	C C	C C	A A	A C	A A	C C	C C	G G	A A	C T	C T	A G	G T	C C	C C	T T	T T	A G	A G	C T	G G	A A	T T	C T	T T	T T	A G	G G	C C	T T	A G
FEAR5_2256	Palmira	T T	A A	A T	G G	G T	A G	A T	A C	C T	G T	A A	A C	C C	A G	C C	T T	T T	0 0	C C	A A	A C	A A	C C	C C	G G	A A	C T	C T	A G	G T	C C	C C	T T	T T	A G	A G	C T	G G	A A	T T	C T	T T	T T	A G	G G	C C	T T	A G
FEAR5_3	Palmira	T T	A A	A T	G G	G T	A G	A T	A C	C T	G T	A A	A C	C C	A G	C C	T T	T T	C C	C C	A A	A C	A A	C C	C C	G G	A A	C T	C T	A G	G T	C C	C C	T T	T T	A G	A G	C T	G G	A A	T T	C T	T T	T T	A G	G G	C C	T T	A G
FEAR5_4	Palmira	T T	A A	A T	G G	G T	A G	A T	A C	C T	G T	A A	A C	C C	A G	C C	T T	T T	C C	C C	A A	A C	A A	C C	C C	G G	A A	C T	C T	A G	G T	C C	C C	T T	T T	A G	A G	C T	G G	A A	T T	C T	T T	T T	A G	G G	C C	T T	A G
FEAR5_5	Palmira	T T	A A	A T	G G	G T	A G	A T	A C	C T	G T	A A	A C	C C	A G	C C	T T	T T	C C	C C	A A	A C	A A	C C	C C	G G	A A	C T	C T	A G	G T	C C	C C	T T	T T	A G	A G	C T	G G	A A	T T	C T	T T	T T	A G	G G	C C	T T	A G
FEC10_1	Palmira	T T	T T	T T	G G	G T	G G	A T	A C	C T	G T	T T	A A	C C	A A	C C	T T	T T	C T	C C	A A	A A	A A	T T	C C	A G	A A	C C	C C	0 0	G T	C C	A A	T T	T T	A G	A A	T T	G T	A A	T T	C T	G G	T T	A A	T T	T T	C C	A A
FEC10_2	Palmira	T T	T T	T T	G G	G T	G G	A T	A C	C T	G T	T T	A A	C C	A A	C C	T T	T T	C T	C C	A A	A A	A A	T T	C C	A G	A A	C C	C C	G G	G T	C C	A A	T T	T T	A G	A A	T T	G T	A A	T T	C T	G G	T T	A A	T T	T T	C C	A A
FEC10_2274	Palmira	T T	T T	T T	G G	G T	G G	A T	A C	C T	G T	T T	A A	C C	A A	C C	T T	T T	C T	C C	A A	A A	A A	T T	C C	A G	A A	C C	C C	G G	G T	C C	A A	T T	T T	A G	A A	T T	G T	A A	T T	C T	G G	T T	A A	T T	T T	C C	A A
FEC10_2275	Palmira	T T	T T	T T	G G	G T	G G	A T	A C	C T	G T	T T	A A	C C	A A	C C	T T	T T	C T	C C	A A	A A	A A	T T	C C	A G	A A	C C	C C	G G	G T	C C	A A	T T	T T	A G	A A	T T	G T	A A	T T	C T	G G	T T	A A	T T	T T	C C	A A
FEC10_2277	Palmira	T T	T T	T T	G G	G T	G G	A T	A C	C T	G T	T T	A A	C C	A A	C C	T T	T T	C T	C C	A A	A A	A A	T T	C C	A G	A A	C C	C C	G G	G T	C C	A A	T T	T T	A G	A A	T T	G T	A A	T T	C T	G G	T T	A A	T T	T T	C C	A A
FEC10_2278	Palmira	T T	T T	T T	G G	G T	G G	A T	A C	C T	G T	T T	A A	C C	A A	C C	T T	T T	C T	C C	A A	A A	A A	T T	C C	A G	A A	C C	C C	G G	G T	C C	A A	T T	T T	A G	A A	T T	G T	A A	T T	C T	G G	T T	A A	T T	T T	C C	A A
FEC10_3	Palmira	T T	T T	T T	G G	G T	G G	A T	A C	C T	G T	T T	A A	C C	A A	C C	T T	T T	C T	C C	A A	A A	A A	T T	C C	A G	A A	C C	C C	G G	G T	C C	A A	T T	T T	A G	A A	T T	G T	A A	T T	C T	G G	T T	A A	T T	T T	C C	A A
FEC10_4	Palmira	T T	T T	T T	G G	G T	G G	A T	A C	C T	G T	T T	A A	C C	A A	C C	T T	T T	C T	C C	A A	A A	A A	T T	C C	A G	A A	C C	C C	G G	G T	C C	A A	T T	T T	A G	A A	T T	G T	A A	T T	C T	G G	T T	A A	T T	T T	C C	A A
FEL3_1450	Palmira	T T	A T	A T	G T	G T	A G	A T	A C	C T	G T	A T	A C	C G	A G	C T	T T	T T	C T	C C	A G	A C	A T	C T	C C	G G	A C	C T	C T	A G	G T	C C	A C	C T	T T	A G	A G	C T	0 0	A A	C T	C T	G G	T T	A A	G G	C C	T T	A G
FEL3_1451	Palmira	0 0	A A	A T	G T	T T	A G	A A	A C	C T	G T	T T	A C	G G	A G	C T	G T	T T	T T	C C	G G	A C	A T	C T	C T	G G	A A	C T	C C	A A	G T	G G	C C	C C	T T	A A	A G	T T	G T	A A	C T	C T	0 0	C T	A G	G T	C T	T T	A G
FEL3_1452	Palmira	T T	A A	A T	G T	T T	A G	A A	A C	C T	G T	T T	A C	G G	A G	C T	G T	T T	T T	C C	G G	A C	A T	C T	C T	G G	A A	C T	C C	A A	G T	G G	C C	C C	T T	A A	A G	T T	G T	A A	C T	C T	G T	C T	A G	G T	C T	T T	A G
FEL3_1453	Palmira	T T	A A	A T	G T	T T	A G	A A	A C	C T	G T	T T	A C	G G	A G	C T	G T	T T	T T	C C	G G	A C	A T	C T	C T	G G	A A	C T	C C	A A	G T	G G	C C	C C	T T	A A	A G	T T	G T	A A	C T	C T	G T	0 0	A G	G T	C T	T T	A G
FEL3_1454	Palmira	T T	A A	A T	G T	T T	A G	A A	A C	C T	G T	T T	A C	G G	A G	C T	G T	T T	T T	C C	G G	A C	A T	C T	C T	G G	A A	C T	C C	A A	G T	G G	C C	C C	T T	A A	A G	T T	G T	A A	C T	C T	G T	C T	A G	G T	C T	T T	A G
FGA4_1975	Palmira	C T	0 0	A A	T T	G T	G G	T T	C C	C C	G T	A T	A A	C G	A G	C C	G T	T T	C T	C G	A A	A A	A A	0 0	C C	G G	A C	C T	C T	A A	T T	C G	A C	0 0	T T	A G	A G	C T	0 0	A A	T T	C T	T T	0 0	A A	0 0	0 0	0 0	A G
FGA4_1976	Palmira	C T	A A	A T	G T	G T	G G	A A	A C	C T	T T	0 0	A A	C C	A A	C C	T T	T T	C T	C G	A G	A C	A A	C T	C T	G G	A A	C C	C T	A A	G T	C C	A A	T T	A T	A G	G G	C T	G G	A T	C T	C T	G T	T T	A G	G T	C T	T T	A A
FGA4_1977	Palmira	C T	A A	A T	G T	G T	G G	A A	A C	C T	T T	A T	A A	0 0	A A	C C	T T	T T	C T	C G	A G	0 0	A A	C T	C T	G G	A A	C C	C T	A A	G T	C C	A A	T T	A T	0 0	G G	C T	G G	A T	C T	C T	0 0	T T	A G	G T	C T	T T	A A
FGA4_1978	Palmira	C T	A A	A T	G T	G T	G G	A A	A C	C T	T T	A T	A A	C C	A A	C C	T T	T T	C T	C G	A G	A C	A A	C T	C T	G G	A A	C C	C T	A A	G T	C C	0 0	T T	A T	A G	G G	C T	G G	A T	C T	C T	G T	T T	A G	G T	C T	T T	A A
FGA4_1979	Palmira	C T	A T	A A	T T	G T	G G	T T	C C	C C	G T	A T	A A	C G	A G	C C	G T	T T	C T	C G	A A	A A	A A	C T	C C	G G	A C	C T	C T	A A	T T	C G	A C	C T	T T	A G	A G	C T	G T	A A	T T	C T	T T	C T	A A	G T	C T	C T	A G
FMC36_1774	Palmira	T T	A A	A T	T T	G T	G G	T T	A C	C T	G G	A T	A A	C C	G G	C T	T T	T T	C T	C C	A A	A C	A T	C T	C C	G G	A A	C T	T T	A G	T T	C G	C C	T T	T T	A A	A G	T T	G T	A A	C T	C T	T T	T T	A A	G T	C C	C T	A G
FMC36_1775	Palmira	T T	A A	A T	T T	G T	G G	T T	A C	C T	G G	A T	A A	C C	G G	C T	T T	T T	C T	C C	A A	A C	A T	C T	C C	G G	A A	C T	T T	A G	T T	C G	C C	T T	T T	A A	A G	T T	G T	A A	C T	C T	T T	T T	A A	G T	C C	C T	A G
FMC36_1776	Palmira	T T	T T	A T	G T	T T	A G	A A	C C	C T	G G	A T	A C	C G	A G	C T	G T	T T	C T	C G	A G	A C	A A	C T	C C	G G	A A	C C	C T	A G	G T	C C	C C	C T	T T	G G	A G	C T	G T	A A	T T	C T	T T	C T	A G	G T	C C	C T	A G
FMC36_1777	Palmira	T T	T T	A T	G T	T T	A G	A A	C C	C T	G G	A T	A C	C G	A G	C T	G T	T T	C T	C G	A G	A C	A A	C T	C C	G G	A A	C C	C T	A G	G T	0 0	C C	0 0	T T	G G	A G	C T	G T	A A	T T	C T	T T	C T	A G	G T	C C	C T	A G
FLE3_2305	Palmira	T T	T T	A T	G T	G T	G G	A T	C C	C T	G T	A T	A C	C G	A G	C C	G T	T T	C T	C C	A A	A C	A A	C C	C C	G G	A A	C C	C C	A G	G T	G G	C C	C T	T T	A A	A G	C C	G G	A A	T T	C T	T T	C C	A G	G T	C C	T T	A G
FLE3_2306	Palmira	0 0	T T	A T	G T	G T	G G	A A	C C	C T	G T	A T	A C	C C	A G	T T	0 0	T T	C T	C G	A A	A A	A A	C T	C C	G G	A C	C T	C T	A G	G T	C G	A C	C C	T T	A G	A G	C C	G T	A A	T T	C C	G G	C T	0 0	G T	T T	C T	A A
FLE3_2307	Palmira	T T	T T	A T	0 0	G T	G G	A A	C C	C T	G T	A T	A C	C C	A G	T T	G G	T T	C T	C G	A A	A A	A A	C T	C C	G G	A C	C T	C T	A G	G T	C G	A C	C C	T T	A G	A G	C C	G T	A A	T T	C C	G G	C T	G G	G T	T T	C T	A A
FLE3_2308	Palmira	T T	T T	A T	0 0	G T	G G	A A	C C	C T	G T	A T	A C	C C	A G	T T	G G	T T	C T	C G	A A	A A	A A	C T	C C	G G	A C	C T	C T	A G	G T	C G	A C	C C	T T	A G	A G	C C	G T	A A	T T	C C	G G	C T	G G	G T	T T	C T	A A
FLE4_1	Palmira	T T	A T	A T	T T	G T	G G	T T	A A	C C	G T	A T	A A	C C	A G	C C	T T	T T	C T	C C	A A	A A	A T	C C	C C	G G	A A	C T	T T	A A	G T	C C	A A	C T	T T	A A	A A	C C	G T	A A	C T	C C	G T	T T	A A	G G	C C	C T	A G
FLE4_1493	Palmira	T T	A T	A T	T T	G T	G G	T T	A A	C C	G T	A T	A A	C C	A G	C C	T T	T T	C T	C C	A A	A A	0 0	C C	C C	G G	A A	C T	T T	A A	G T	C C	A A	C T	T T	A A	A A	C C	G T	A A	C T	C C	G T	T T	A A	G G	C C	C T	A G
FLE4_1494	Palmira	T T	A T	A T	T T	G T	G G	T T	A A	C C	G T	A T	A A	C C	A G	C C	T T	T T	C T	C C	A A	A A	A T	C C	C C	G G	A A	C T	T T	A A	G T	C C	A A	C T	T T	A A	A A	C C	G T	A A	C T	C C	G T	T T	A A	G G	C C	C T	A G
FLE4_1495	Palmira	T T	A T	A T	T T	G T	G G	T T	A A	C C	G T	A T	A A	C C	A G	C C	T T	T T	C T	C C	A A	A A	A T	C C	C C	G G	A A	C T	T T	A A	G T	C C	A A	C T	T T	A A	A A	C C	G T	A A	C T	C C	G T	T T	A A	G G	C C	C T	A G
FLE4_1496	Palmira	T T	A T	A T	T T	G T	G G	T T	A A	C C	G T	A T	A A	C C	A G	C C	T T	T T	C T	C C	A A	A A	A T	C C	C C	G G	A A	C T	T T	A A	G T	C C	A A	C T	T T	A A	A A	C C	G T	A A	C T	C C	G T	T T	A A	G G	C C	C T	A G
FLE4_2	Palmira	T T	A T	A T	T T	G T	G G	T T	A A	C C	G T	A T	A A	C C	A G	C C	T T	T T	C T	C C	A A	A A	A T	C C	C C	G G	A A	C T	T T	A A	G T	C C	A A	C T	T T	A A	A A	C C	G T	A A	C T	C C	G T	T T	0 0	G G	C C	C T	A G
FLE4_4	Palmira	T T	A T	A T	T T	G T	G G	T T	A A	C C	G T	A T	A A	C C	A G	C C	T T	T T	C T	C C	A A	A A	A T	C C	C C	G G	A A	C T	T T	A A	G T	C C	A A	C T	T T	A A	A A	C C	G T	A A	C T	C C	G T	T T	A A	G G	C C	C T	A G
FLE4_5	Palmira	T T	A T	A T	T T	G T	G G	T T	A A	C C	G T	A T	A A	C C	A G	C C	T T	T T	C T	C C	A A	A A	A T	C C	C C	G G	A A	C T	T T	A A	G T	C C	A A	C T	T T	A A	A A	C C	G T	A A	C T	C C	G T	T T	A A	G G	C C	C T	A G
FLORIDA3_1702	Palmira	T T	T T	A T	G T	G T	G G	A A	C C	C T	G T	A T	A C	C C	A G	T T	G G	T T	C T	C G	A A	A A	A A	C T	C C	G G	A C	C T	C T	A G	G T	C G	A C	C C	T T	A G	A G	C C	G T	A A	T T	C C	G G	C T	G G	G T	T T	C T	A A
FLORIDA3_1703	Palmira	T T	T T	A T	0 0	G T	G G	A A	C C	C T	G T	A T	A C	C C	A G	T T	G G	T T	C T	C G	A A	A A	A A	C T	C C	G G	A C	C T	C T	A G	G T	C G	A C	C C	T T	A G	A G	C C	G T	A A	T T	C C	G G	C T	G G	G T	T T	C T	A A
FLORIDA3_1704	Palmira	T T	T T	A T	G T	G T	G G	A A	C C	C T	G T	A T	A C	C C	A G	T T	G G	T T	C T	C G	A A	A A	A A	C T	C C	G G	A C	C T	C T	A G	G T	C G	A C	C C	T T	A G	A G	C C	G T	A A	T T	C C	G G	C T	0 0	G T	T T	C T	A A
FLORIDA3_1705	Palmira	T T	T T	A T	0 0	G T	G G	A A	C C	C T	G T	A T	A C	C C	A G	T T	G G	T T	C T	C G	A A	A A	A A	C T	C C	G G	A C	C T	C T	A G	G T	C G	A C	C C	T T	A G	A G	C C	G T	A A	T T	C C	G G	C T	G G	G T	T T	C T	A A
FLORIDA3_1706	Palmira	T T	T T	A T	0 0	0 0	G G	A A	C C	T T	G T	0 0	0 0	C C	A G	T T	G G	T T	C T	C G	A A	A A	A A	C T	C C	G G	A C	C T	0 0	A G	G T	C G	A C	C C	T T	A G	A G	C C	0 0	A A	T T	C C	G G	C T	G G	G T	T T	C T	A A
FLORIDA3_1707	Palmira	T T	T T	A T	0 0	G T	G G	A A	C C	C T	G T	A T	A C	C C	A G	T T	G G	T T	C T	C G	A A	A A	A A	C T	C C	G G	A C	C T	C T	A G	G T	C G	A C	C C	T T	A G	A G	C C	G T	A A	T T	C C	G G	C T	G G	G T	T T	C T	A A
FLORIDA303_1648	Palmira	C T	A T	0 0	T T	G T	G G	A T	A C	0 0	0 0	T T	A A	C G	A G	C T	G T	T T	T T	G G	A G	A C	A A	0 0	0 0	A G	A A	C T	C T	G G	0 0	0 0	A C	C T	A T	A G	A A	C C	G T	A A	C T	C C	G T	T T	G G	0 0	C T	C C	A A
FLORIDA303_1649	Palmira	C T	A T	A A	T T	G T	G G	A T	A C	C T	G T	T T	A A	C G	A G	C T	G T	T T	T T	G G	A G	A C	A A	C T	C T	A G	A A	C T	C T	G G	G T	C G	A C	C T	A T	A G	A A	C C	G T	A A	C T	C C	G T	T T	G G	0 0	C T	C C	A A
FLORIDA303_1650	Palmira	C T	T T	A A	T T	G T	G G	A T	A C	C T	G T	T T	A A	C G	A G	C T	G T	T T	T T	G G	A G	A C	A A	C T	C T	A G	A A	C T	C T	G G	G T	C G	A C	C T	A T	A G	A A	C C	G T	A A	C T	C C	G T	T T	G G	G T	C T	C C	A A
FLORIDA303_1651	Palmira	C T	A T	A A	T T	G T	G G	A T	A C	C T	G T	T T	A A	C G	A G	C T	G T	T T	T T	G G	A G	A C	A A	C T	C T	A G	A A	C T	C T	G G	G T	C G	A C	C T	A T	A G	A A	C C	G T	A A	C T	C C	G T	T T	G G	G T	C T	C C	A A
FLORIDA303_1652	Palmira	C T	A T	A A	T T	G T	G G	A T	A C	C T	G T	T T	A A	C G	A G	C T	G T	T T	T T	G G	A G	A C	A A	C T	C T	A G	A A	C T	C T	G G	G T	C G	A C	C T	A T	A G	A A	C C	G T	A A	C T	C C	G T	T T	G G	G T	C T	C C	A A
FLORIDA303_1653	Palmira	C T	A T	A A	T T	G T	G G	A T	A C	C T	G T	T T	A A	C G	A G	C T	G T	T T	T T	G G	A G	A C	A A	C T	C T	A G	A A	C T	C T	G G	G T	0 0	A C	C T	A T	A G	A A	0 0	G T	A A	C T	C T	G T	T T	G G	G T	C T	C C	A A
FMA07_2286	Palmira	0 0	A T	A A	T T	G G	A G	A A	C C	T T	G G	0 0	C C	C G	A G	C C	G T	T T	C C	C G	A A	A C	A A	C C	C C	G G	A C	C C	C T	A A	G T	C G	A C	0 0	A T	A G	A G	C T	G G	0 0	0 0	0 0	T T	T T	A A	G G	C C	T T	A G
FMA07_2287	Palmira	0 0	A T	A A	T T	G G	A G	A A	C C	T T	G G	0 0	0 0	0 0	A G	C C	G T	T T	C C	C G	A A	A C	A A	C C	C C	0 0	A C	C C	0 0	A A	G T	0 0	A C	C T	A T	A G	A G	C T	G G	0 0	0 0	C T	T T	T T	A A	G G	C C	T T	A G
FMA07_2288	Palmira	0 0	A T	A A	T T	G G	A G	A A	C C	T T	G G	A T	C C	C G	A G	C C	G T	T T	C C	C G	A A	A C	A A	C C	C C	G G	A C	C C	0 0	A A	G T	C G	A C	C T	A T	A G	A G	C T	G G	0 0	C T	C T	T T	T T	A A	G G	C C	T T	A G
FMA07_2289	Palmira	0 0	A T	A A	T T	G G	A G	A A	C C	T T	G G	0 0	0 0	C G	0 0	C C	G T	T T	C C	C G	A A	A C	A A	C C	C C	G G	A C	C C	0 0	A A	G T	C G	A C	C T	A T	0 0	0 0	C T	G G	0 0	0 0	C T	T T	T T	A A	G G	C C	T T	A G
FCM37_2722	Palmira	C T	A T	A A	T T	T T	0 0	T T	C C	C T	G T	A T	A A	C C	A A	C T	G T	T T	C T	C G	A A	A A	A A	C C	C C	G G	A A	C C	C T	A G	G T	C C	A A	C T	T T	A G	A A	C C	G G	A A	C C	C C	G T	C T	A G	G T	C T	C T	A G
FCM37_2724	Palmira	C T	A T	A A	T T	T T	G G	T T	C C	0 0	G T	0 0	A A	C C	A A	C T	G T	T T	C T	C G	A A	A A	A A	C C	C C	G G	A A	C C	C T	A G	G T	C C	A A	C T	T T	A G	A A	C C	G G	A A	C C	C C	G T	C T	A G	G T	0 0	C T	A G
FCM37_2725	Palmira	T T	A T	A A	T T	T T	G G	T T	C C	C T	0 0	0 0	A A	C C	A A	C T	G T	T T	C T	C G	A A	A A	A A	C C	0 0	G G	A A	C C	C T	A G	G T	C C	A A	C T	T T	A G	A A	C C	G G	A A	C C	C C	G T	C T	A G	G T	C T	C T	A G
FCM37_2726	Palmira	0 0	A T	A A	T T	T T	G G	T T	C C	C T	G T	0 0	A A	C C	A A	C T	G T	T T	C T	C G	A A	A A	A A	C C	C C	G G	A A	C C	C T	0 0	G T	C C	A A	C T	T T	A G	A A	C C	G G	A A	0 0	C C	G T	C T	A G	G T	C T	C T	A G
FRT12_1769	Palmira	T T	A T	A T	T T	G T	A A	A A	C C	T T	G T	T T	A C	C C	G G	C C	T T	T T	C T	C C	A A	A A	A A	C C	C C	G G	A C	C T	C T	A G	T T	C G	A A	T T	T T	A A	A A	C T	G G	A A	C T	C C	T T	T T	A G	G T	C C	C T	G G
FRT12_1770	Palmira	T T	A T	A T	T T	G T	A A	A A	C C	T T	G T	T T	A C	C C	G G	C C	T T	T T	C T	C C	A A	A A	A A	C C	C C	G G	A C	C T	C T	A G	T T	C G	A A	T T	T T	A A	A A	C T	G G	A A	C T	C C	T T	T T	A G	G T	C C	C T	G G
FRT12_1771	Palmira	T T	A T	A T	T T	G T	A A	A A	C C	T T	G T	T T	A C	C C	G G	C C	T T	T T	C T	C C	A A	A A	A A	C C	C C	G G	A C	C T	C T	A G	T T	C G	A A	T T	T T	A A	A A	C T	G G	A A	C T	C C	T T	T T	A G	G T	C C	C T	G G
FRT12_1773	Palmira	T T	A T	A T	T T	G T	A A	A A	C C	T T	G T	T T	A C	C C	G G	C C	T T	T T	C T	C C	A A	A A	A A	C C	C C	G G	A C	C T	C T	A G	T T	C G	A A	T T	T T	A A	A A	C T	G G	A A	C T	C C	T T	T T	A G	G T	C C	C T	G G
FSA11_1	Palmira	C T	A A	A T	G T	T T	G G	A A	A A	C T	G G	T T	A A	C G	A A	C T	G T	T T	T T	C G	A G	A A	A A	C T	C T	G G	A A	C C	C T	A A	G G	G G	C C	C T	T T	A G	A A	C T	G G	A T	T T	C C	T T	C T	G G	T T	C T	C T	A A
FSA11_2	Palmira	C T	A A	A T	G T	T T	G G	A A	A A	C T	G G	T T	A A	C G	A A	C T	G T	T T	T T	C G	A G	A A	A A	C T	C T	G G	A A	C C	C T	A A	G G	G G	C C	C T	T T	A G	A A	C T	G G	A T	T T	C C	T T	C T	G G	T T	C T	C T	A A
FSA11_3	Palmira	C T	A A	A T	G T	T T	G G	A A	A A	C T	G G	T T	A A	C G	A A	C T	G T	T T	T T	C G	A G	A A	A A	C T	C T	G G	A A	C C	C T	A A	G G	G G	C C	C T	T T	A G	A A	C T	G G	A T	T T	C C	T T	C T	G G	T T	C T	C T	A A
FSA11_4	Palmira	C T	A A	A T	G T	T T	G G	A A	A A	C T	G G	T T	A A	C G	A A	C T	G T	T T	T T	C G	A G	A A	A A	C T	C T	G G	A A	C C	C T	A A	G G	G G	C C	C T	T T	A G	A A	C T	G G	A T	T T	C C	T T	C T	G G	T T	C T	C T	A A
FSA11_5	Palmira	C T	A A	A T	G T	T T	G G	A A	A A	C T	G G	T T	A A	C G	A A	C T	G T	T T	T T	C G	A G	A A	A A	C T	C T	G G	A A	C C	C T	A A	G G	G G	C C	C T	T T	A G	A A	C T	G G	A T	T T	C C	T T	C T	G G	T T	C T	C T	A A
FSA11_6	Palmira	C T	A A	A T	G T	T T	G G	A A	A A	C T	G G	T T	A A	C G	A A	C T	G T	T T	T T	C G	A G	A A	A A	C T	C T	G G	A A	C C	C T	A A	G G	G G	C C	C T	T T	A G	A A	C T	G G	A T	T T	C C	T T	C T	G G	T T	C T	C T	A A
FSA11_7	Palmira	C T	A A	A T	G T	T T	G G	A A	A A	C T	G G	T T	A A	C G	A A	C T	G T	T T	T T	C G	A G	A A	A A	C T	C T	G G	A A	C C	C T	A A	G G	G G	C C	C T	T T	A G	A A	C T	G G	A T	T T	C C	T T	C T	G G	T T	C T	C T	A A
FSA12_1	Palmira	T T	A A	T T	G T	G T	G G	A T	A C	T T	G T	A T	A C	C C	A A	C C	G T	T T	T T	C C	A G	A A	A A	C T	C T	G G	A A	C C	C C	A G	G T	G G	C C	C T	T T	A G	A A	C T	G G	A T	C T	C C	T T	C T	A G	G T	C T	C T	A A
FSA12_2	Palmira	T T	A A	T T	G T	G T	G G	A T	A C	0 0	G T	A T	A C	C C	A A	C C	G T	T T	T T	C C	A G	A A	A A	C T	C T	G G	A A	C C	C C	A G	G T	G G	C C	C T	T T	A G	A A	C T	G G	A T	C T	C C	T T	C T	A G	G T	C T	C T	A A
FSA12_2088	Palmira	T T	A A	T T	0 0	G T	G G	A T	A C	T T	G T	A T	A C	C C	A A	C C	G T	T T	T T	C C	A G	A A	A A	C T	C T	G G	A A	C C	C C	A G	G T	G G	C C	C T	T T	A G	A A	C T	G G	A T	C T	C C	T T	C T	A G	G T	0 0	C T	A A
FSA12_2089	Palmira	T T	A A	T T	0 0	G T	G G	A T	A C	T T	G T	A T	A C	C C	A A	C C	G T	T T	T T	C C	A G	A A	A A	C T	C T	G G	A A	C C	C C	A G	G T	G G	C C	C T	T T	A G	A A	C T	G G	A T	C T	C C	T T	C T	A G	G T	C T	C T	A A
FSA12_2090	Palmira	T T	A A	T T	0 0	G T	G G	A T	A C	T T	G T	A T	A C	C C	A A	C C	G T	T T	T T	C C	A G	A A	A A	C T	C T	0 0	A A	C C	C C	A G	G T	G G	C C	C T	T T	A G	A A	C T	G G	A T	C T	C C	T T	C T	A G	G T	C T	C T	A A
FSA12_3	Palmira	T T	A A	T T	G T	G T	G G	A T	A C	0 0	G T	A T	A C	C C	A A	C C	G T	T T	T T	C C	A G	A A	A A	C T	C T	G G	A A	C C	C C	A G	G T	G G	C C	C T	T T	A G	A A	C T	G G	A T	C T	C C	T T	C T	A G	G T	C T	C T	A A
FSA12_4	Palmira	T T	A A	T T	G T	G T	G G	A T	A C	T T	G T	A T	A C	C C	A A	C C	G T	T T	T T	C C	A G	A A	A A	C T	C T	G G	A A	C C	C C	A G	G T	G G	C C	C T	T T	A G	A A	C T	G G	A T	C T	C C	T T	C T	A G	G T	C T	C T	A A
FSA12_5	Palmira	T T	A A	T T	G T	G T	G G	A T	A C	T T	G T	A T	A C	C C	A A	C C	G T	T T	T T	C C	A G	A A	A A	C T	C T	G G	A A	C C	C C	A G	G T	G G	C C	C T	T T	A G	A A	C T	G G	A T	C T	C C	T T	C T	A G	G T	C T	C T	A A
FSA13_2150	Palmira	T T	A A	T T	G T	G T	G G	A T	A C	T T	G T	A T	A C	C C	A A	C C	G T	T T	T T	C C	A G	A A	A A	C T	C T	G G	A A	C C	0 0	A G	G T	G G	C C	C T	T T	A G	A A	C T	G G	A T	C T	C C	T T	C T	A G	G T	C T	C T	A A
FSA13_2151	Palmira	T T	A A	T T	0 0	G T	G G	A T	A C	T T	G T	A T	A C	C C	A A	C C	G T	T T	T T	C C	A G	A A	A A	C T	C T	G G	A A	C C	0 0	A G	G T	G G	0 0	C T	T T	A G	A A	C T	G G	0 0	C T	C C	T T	C T	A G	G T	C T	C T	A A
FSA13_2153	Palmira	T T	A A	0 0	0 0	G T	G G	A T	A C	T T	G T	A T	A C	C C	A A	C C	G T	T T	T T	C C	A G	A A	A A	C T	C T	G G	A A	C C	C C	A G	G T	G G	C C	C T	0 0	A G	A A	C T	G G	A T	C T	C C	T T	C T	A G	G T	C T	C T	A A
FSV106_2347	Palmira	T T	A T	A T	G G	T T	A G	A A	C C	C T	G G	A T	C C	G G	A G	C T	G T	T T	C T	C C	G G	A C	A T	C T	C C	G G	A C	C C	C T	G G	G T	G G	C C	C T	T T	G G	A G	C C	G G	A A	T T	C T	T T	C T	A G	G T	C T	T T	A G
FSV106_2348	Palmira	T T	A T	A T	G G	T T	A G	A A	C C	C T	G G	A T	C C	G G	A G	C T	G T	T T	C T	C C	G G	A C	A T	C T	C C	G G	A C	C C	C T	G G	G T	G G	C C	C T	T T	G G	A G	C C	G G	A A	T T	C T	T T	C T	A G	G T	C T	T T	A G
FSV106_2349	Palmira	T T	A T	A T	G G	T T	A G	A A	C C	C T	G G	A T	C C	G G	A G	C T	G T	T T	C T	C C	G G	A A	A T	C T	C C	G G	A C	C C	C T	G G	G T	G G	C C	C T	T T	G G	A G	C C	G G	A A	T T	C T	T T	C T	A G	G T	C T	T T	A G
FSV106_2351	Palmira	T T	A T	A T	0 0	T T	A G	A A	C C	C T	G G	A T	0 0	G G	0 0	C T	G T	T T	C T	C C	G G	0 0	A T	C T	C C	G G	A C	C C	0 0	G G	G T	G G	C C	C T	T T	G G	0 0	C C	G G	A A	T T	0 0	T T	C T	A G	0 0	0 0	T T	A G
FCM11_2679	Palmira	T T	T T	T T	G T	G T	G G	T T	A C	C T	G T	0 0	A C	C C	A G	C C	G T	T T	T T	C C	A G	A A	A T	T T	C C	G G	A C	C T	C C	A G	G T	C G	A C	C C	T T	A A	A G	C C	G G	A A	C T	C T	G T	C T	A G	G T	C C	T T	A A
FCM11_2680	Palmira	T T	T T	T T	G T	G T	G G	T T	A C	C T	G T	A T	A C	C C	A G	C C	G T	T T	T T	C C	A G	A A	A T	T T	C C	G G	A C	C T	C C	A G	G T	C G	A C	C C	T T	A A	A G	C C	G G	A A	C T	C T	G T	C T	A G	0 0	C C	T T	A A
FCM11_2681	Palmira	T T	T T	T T	G T	G T	G G	T T	A C	C T	G T	0 0	A C	C C	A G	C C	G T	T T	0 0	C C	A G	A A	A T	T T	C C	G G	A C	C T	C C	A G	G T	C G	A C	C C	T T	A A	A G	C C	G G	A A	C T	C T	G T	C T	A G	G T	C C	T T	A A
FCM11_2682	Palmira	T T	T T	T T	G T	G T	G G	T T	A C	C T	G T	A T	A C	C C	A G	C C	G T	T T	T T	C C	A G	A A	A T	T T	C C	G G	A C	C T	C C	A G	G T	C G	A C	C C	T T	A A	A G	C C	G G	A A	C T	C T	G T	C T	A G	G T	C C	T T	A A
FSV155_1999	Palmira	T T	0 0	A T	0 0	T T	A G	A T	A C	T T	0 0	A T	A C	C G	0 0	C T	T T	T T	0 0	C C	0 0	0 0	T T	C C	0 0	G G	A A	C C	C T	A G	G T	C C	A C	C T	T T	A G	A G	C T	T T	0 0	0 0	C T	0 0	T T	A A	G G	C C	T T	A G
FSV155_2000	Palmira	T T	A A	A T	G G	T T	A G	A T	A C	T T	G T	A T	A C	C G	A G	C T	T T	T T	C T	C C	A G	A C	T T	C C	C C	G G	A A	C C	C T	A G	G T	C C	A C	C T	T T	A G	A G	C T	T T	A A	C T	C T	G G	T T	A A	G G	C C	T T	A G
FSV155_2001	Palmira	T T	A A	A T	G G	T T	A G	A T	A C	T T	G T	A T	A C	C G	A G	C T	T T	T T	C T	C C	A G	A C	T T	C C	C C	G G	A A	C C	C T	A G	G T	C C	A C	C T	T T	A G	A G	C T	T T	A A	C T	C T	G G	T T	A A	G G	C C	T T	A G
FSV155_2002	Palmira	T T	A A	A T	G G	T T	A G	A T	A C	T T	G T	A T	A C	C G	A G	C T	T T	T T	C T	C C	A G	A C	T T	C C	C C	G G	A A	C C	C T	A G	G T	C C	A C	C T	T T	A G	A G	C T	T T	A A	C T	C T	G G	T T	A A	G G	C C	T T	A G
FSV155_2003	Palmira	T T	A A	A T	G G	T T	A G	A T	A C	T T	Bad	A T	A C	C G	A G	C T	T T	T T	C T	C C	A G	A C	T T	C C	C C	G G	A A	C C	C T	A G	G T	C C	A C	C T	T T	A G	A G	C T	T T	A A	C T	C T	G G	T T	A A	G G	C C	T T	A G
FSV30_2335	Palmira	T T	A T	A T	G G	G T	A G	A T	A C	C T	G T	A T	A C	C G	A G	T T	T T	T T	C T	C C	A G	A C	T T	C T	C C	G G	A C	C T	C T	A G	G T	C C	A C	C C	T T	A G	A G	C T	G T	A A	C T	C T	G G	T T	A A	G G	C C	T T	A G
FSV30_2336	Palmira	T T	A T	A T	G G	G T	A G	A T	A C	C T	G T	A T	A C	C G	A G	T T	T T	T T	C T	C C	A G	A C	T T	C T	C C	G G	A C	C T	C T	A G	G T	C C	A C	C C	T T	A G	A G	C T	G T	A A	C T	C T	G G	T T	A A	G G	C C	T T	A G
FSV30_2337	Palmira	T T	A T	A T	G G	G T	A G	A T	A C	C T	G T	A T	A C	C G	A G	T T	T T	T T	C T	C C	A G	A C	T T	C T	C C	G G	A C	C T	C T	A G	G T	C C	A C	C C	T T	A G	A G	C T	G T	A A	C T	C T	G G	T T	A A	G G	C C	T T	A G
FSV30_2338	Palmira	T T	0 0	A T	G G	G T	A G	0 0	A C	C T	G T	A T	0 0	C G	A G	T T	T T	T T	0 0	C C	A G	A C	T T	C T	C C	G G	A C	C T	C T	A G	G T	C C	0 0	C C	T T	A G	A G	C T	G T	A A	0 0	C T	G G	T T	A A	G G	C C	T T	A G
FSV30_2339	Palmira	T T	A T	A T	G G	G T	A G	A T	A C	C T	G T	A T	A C	C G	A G	T T	T T	T T	C T	C C	A G	A C	T T	C T	C C	G G	A C	C T	C T	A G	G T	C C	A C	C C	T T	A G	A G	C T	G T	A A	C T	C T	G G	T T	A A	G G	C C	T T	A G
FSV41_1666	Palmira	T T	A A	A A	G T	T T	G G	A T	A A	C C	G T	A T	C C	C G	A G	T T	T T	T T	C T	C C	A G	C C	A A	T T	C C	G G	A A	C T	C T	A A	G T	C C	C C	C T	T T	A A	A G	C T	G T	A A	T T	C T	G T	T T	A G	G T	C C	C T	A A
FSV41_1668	Palmira	T T	A A	A A	G T	T T	G G	A T	A A	C C	G T	A T	C C	C G	A G	T T	T T	T T	C T	C C	A G	C C	A A	T T	C C	G G	A A	C T	C T	A A	G T	C C	C C	C T	T T	A A	A G	C T	G T	A A	T T	C T	G T	T T	A G	G T	C C	C T	A A
FSV41_1669	Palmira	T T	0 0	A A	G T	T T	G G	A T	A A	C C	G T	A T	C C	C G	A G	T T	T T	T T	C T	C C	A G	C C	A A	T T	C C	G G	A A	C T	C T	A A	G T	C C	C C	C T	T T	A A	A G	C T	G T	A A	T T	C T	G T	T T	A G	G T	C C	C T	A A
FCM19_2691	Palmira	0 0	A T	T T	G T	G T	A G	A A	A A	C T	G G	T T	C C	C G	0 0	0 0	0 0	T T	T T	0 0	0 0	A C	A T	C T	C C	G G	A A	C C	C C	A G	G G	C G	C C	C C	0 0	G G	A G	T T	G T	0 0	0 0	T T	0 0	C T	A G	G G	0 0	T T	A G
FCM19_2692	Palmira	T T	A T	T T	G T	G T	A G	A A	A A	C T	G G	T T	C C	C G	A G	C T	G T	T T	T T	C G	A G	A C	A T	C T	C C	G G	A A	C C	C C	A G	G G	C G	C C	C C	A T	G G	A G	T T	G T	0 0	C T	T T	G T	C T	A G	G G	C T	T T	A G
FCM19_2694	Palmira	T T	A T	T T	G T	G T	A G	A A	A A	C T	G G	T T	C C	C G	A G	C T	G T	T T	T T	C G	A G	A C	A T	C T	C C	G G	A A	C C	C C	A G	G G	C G	C C	C C	A T	G G	0 0	T T	G T	A T	C T	T T	G T	C T	A G	G G	C T	T T	A G
FCM19_2695	Palmira	T T	A T	T T	G T	G T	A G	A A	A A	C T	G G	T T	C C	C G	A G	C T	G T	T T	T T	C G	A G	A C	A T	C T	C C	G G	A A	C C	C C	A G	G G	C G	C C	C C	A T	G G	A G	T T	G T	A T	C T	T T	G T	C T	A G	G G	C T	T T	A G
FCM19_3	Palmira	T T	A T	T T	G T	G T	A G	A A	A A	C T	G G	T T	C C	C G	A G	C T	G T	T T	T T	C G	A G	A C	A T	C T	C C	G G	A A	C C	C C	A G	G G	C G	C C	0 0	A T	G G	A G	T T	G T	A T	C T	T T	G T	C T	A G	G G	C T	T T	A G
FCM19_4	Palmira	T T	A T	T T	G T	G T	A G	A A	A A	C T	G G	T T	C C	C G	A G	C T	G T	T T	T T	C G	A G	A C	A T	C T	C C	G G	0 0	C C	C C	A G	G G	C G	C C	C C	A T	G G	A G	T T	G T	A T	C T	T T	G T	C T	A G	G G	C T	T T	A G
FCM19_5	Palmira	T T	A T	T T	G T	G T	A G	A A	A A	C T	G G	T T	C C	C G	A G	C T	G T	T T	T T	C G	A G	A C	A T	C T	C C	G G	A A	C C	C C	A G	G G	C G	C C	C C	A T	G G	A G	T T	G T	A T	C T	T T	G T	C T	A G	G G	C T	T T	A G
FCM19_6	Palmira	T T	A T	T T	G T	G T	A G	A A	A A	C T	G G	T T	C C	C G	A G	C T	G T	T T	T T	C G	A G	A C	A T	C T	C C	G G	A A	C C	C C	A G	G G	C G	C C	C C	A T	G G	A G	T T	G T	A T	C T	T T	G T	C T	A G	G G	C T	T T	A G
FSV8_1	Palmira	C T	A T	A A	G T	G T	A G	A A	A C	T T	G T	T T	A A	C C	A G	C C	T T	T T	C T	C C	A A	A A	A A	C T	C C	G G	A A	C T	C C	A G	T T	C C	C C	T T	A T	A G	A G	C T	G T	A A	T T	C C	G T	T T	A G	G G	C T	T T	A A
FSV8_2	Palmira	C T	A T	A A	G T	G T	A G	A A	A C	T T	G T	T T	A A	C C	A G	C C	T T	T T	C T	C C	A A	A A	A A	C T	C C	G G	A A	C T	C C	A G	T T	C C	C C	T T	A T	A G	A G	C T	G T	A A	T T	C C	G T	T T	A G	G G	C T	T T	A A
FCM10_2672	Palmira	0 0	A T	A T	G T	G T	A G	A A	A C	T T	G G	A T	A C	C G	A G	C T	T T	C T	C C	C C	A G	A C	A T	C C	C C	A G	A A	C T	C T	A A	G G	C G	0 0	T T	T T	0 0	A G	C C	G T	A T	T T	C T	0 0	T T	A A	G G	C T	T T	G G
FCM10_2673	Palmira	T T	A T	A T	G T	G T	A G	A A	A C	T T	G G	A T	A C	C G	A G	C T	T T	C T	C C	C C	A A	A C	A T	C C	C C	A G	A A	C T	C T	A A	G G	C G	C C	T T	T T	A G	A G	C C	G T	0 0	T T	C T	G T	T T	A A	G G	C T	T T	G G
FCM10_2674	Palmira	0 0	A T	A T	G T	G T	A G	A A	A C	T T	G G	A T	A C	C G	A G	C T	T T	C T	C C	C C	A G	A C	A T	C C	C C	A G	A A	C T	C T	A A	G G	C G	C C	T T	T T	A G	A G	C C	G T	A T	T T	C T	0 0	T T	A A	G G	C T	T T	G G
FCM10_2675	Palmira	C T	A T	A T	G T	G T	A G	A A	A C	T T	G G	0 0	A C	C G	A G	C T	T T	C T	C C	C C	A G	A C	A T	0 0	C C	A G	0 0	C T	0 0	A A	G G	C G	C C	T T	T T	A G	A G	C C	T T	A T	T T	C T	G T	T T	A A	G G	C T	T T	G G
FCM10_2676	Palmira	T T	0 0	A T	G T	G T	A G	A A	A C	T T	G G	A T	A C	C G	A G	C T	T T	C T	C C	C C	A G	A C	A T	C C	C C	A G	A A	C T	C T	A A	G G	C G	C C	T T	T T	A G	A G	C C	G T	0 0	T T	C T	0 0	T T	A A	G G	C T	T T	G G
FSV8_3	Palmira	C T	T T	T T	G T	T T	G G	A T	A C	C C	T T	A T	C C	C G	A A	C T	G T	T T	C T	C G	A A	C C	A A	C T	C C	G G	A A	C C	C T	A A	T T	C C	C C	C T	T T	A A	A G	C T	G G	A A	T T	C T	T T	C T	A G	G T	C T	T T	A G
FTA1_1582	Palmira	T T	T T	A T	T T	T T	A G	A A	C C	C T	T T	T T	0 0	C C	A G	C C	G T	T T	C T	C C	A A	C C	A A	C T	C C	G G	A C	C T	C C	G G	T T	C C	0 0	C T	T T	A A	A A	C C	G G	A A	T T	C C	G G	C T	A G	G T	T T	C T	A A
FTA1_1583	Palmira	T T	T T	A T	T T	T T	A G	A A	C C	0 0	T T	T T	A C	C C	A G	C C	G T	T T	C T	C C	A A	C C	A A	C T	C C	G G	A C	C T	C C	G G	T T	C C	A C	C T	T T	A A	A A	C C	G G	A A	T T	C C	G G	0 0	A G	G T	T T	C T	A G
FTA1_1584	Palmira	T T	T T	A T	T T	T T	A G	A A	C C	C T	T T	T T	A C	C C	A G	C C	G T	T T	C T	C C	A A	C C	A A	C T	C C	G G	A C	C T	C C	G G	T T	C C	A C	C T	T T	A A	A A	C C	G G	A A	T T	C C	G G	C T	A G	G T	T T	C T	A G
FTA2_1	Palmira	T T	A T	A A	G T	T T	A G	A A	A C	C T	T T	A T	A A	C G	A G	C T	G T	T T	C T	C C	A A	A C	A T	C T	C C	G G	A A	C C	C T	A A	G T	C C	A A	C T	T T	A A	A G	C C	G T	A A	T T	C T	G T	C T	A G	G T	C T	T T	A A
FTA2_2	Palmira	T T	A T	A A	G T	T T	A G	A A	A C	C T	T T	A T	A A	C G	A G	C T	G T	T T	C T	C C	A A	A C	A T	C T	C C	G G	A A	C C	C T	A A	G T	C C	A A	C T	T T	A A	A G	C C	G T	A A	T T	C T	G T	C T	A G	G T	C T	T T	A A
FTA2_2198	Palmira	T T	A T	A A	G T	T T	A G	A A	A C	C T	T T	0 0	A A	C G	A G	C T	0 0	T T	C T	C C	A A	A C	A T	C T	C C	G G	A A	C C	C T	A A	G T	C C	A A	C T	T T	A A	A G	C C	G T	A A	T T	C T	G T	C T	A G	G T	0 0	T T	A A
FTA2_2199	Palmira	T T	A T	A A	G T	T T	A G	A A	A C	C T	T T	0 0	A A	C G	A G	C T	0 0	T T	C T	C C	A A	0 0	A T	C T	C C	G G	A A	C C	C T	A A	G T	C C	A A	C T	T T	A A	A G	C C	G T	A A	T T	C T	G T	C T	A G	G T	C T	T T	A A
FTA2_2200	Palmira	T T	A T	0 0	G T	G T	A G	A T	A C	C T	G T	0 0	A C	C G	A G	C T	T T	T T	C T	C C	A G	A C	A T	C T	C C	G G	A C	C T	C T	A G	G T	0 0	C C	C T	T T	A G	A G	C T	G T	A A	C T	C T	G T	T T	A A	G G	C C	T T	A G
FTA2_3	Palmira	T T	A T	A A	G T	T T	A G	A A	A C	C T	T T	A T	A A	C G	A G	C T	G T	T T	C T	C C	A A	A C	A T	C T	C C	G G	A A	C C	C T	A A	G T	C C	A A	C T	T T	A A	A G	C C	G T	A A	T T	C T	G T	C T	A G	G T	C T	T T	A A
FTA2_4	Palmira	T T	A T	A A	G T	T T	A G	A A	A C	C T	T T	A T	A A	C G	A G	C T	G T	T T	C T	C C	A A	A C	A T	C T	C C	G G	A A	C C	C T	A A	G T	C C	A A	C T	T T	A A	A G	C C	G T	A A	T T	C T	G T	C T	A G	G T	C T	T T	A A
FTA33_1939	Palmira	C T	T T	T T	G T	T T	G G	A T	C C	C C	G T	A T	A A	G G	A A	C T	G T	C T	T T	C G	A A	A A	A T	C T	C C	A G	A A	C T	C T	A G	T T	G G	A C	C T	T T	A A	A A	C C	G G	A T	T T	C C	G T	C T	A G	0 0	T T	C T	A G
FTA33_1940	Palmira	0 0	T T	T T	0 0	T T	G G	A T	C C	C C	G T	A T	A A	G G	A A	C T	G T	0 0	T T	C G	A A	A A	A T	C T	C C	A G	A A	C T	C T	A G	T T	G G	A C	0 0	T T	A A	A A	C C	G G	A T	T T	C C	G T	C T	A G	G T	T T	C T	A G
FTA33_1941	Palmira	C T	T T	T T	0 0	T T	G G	A T	C C	C C	G T	A T	A A	G G	A A	C T	G T	0 0	T T	C G	A A	A A	A T	C T	C C	A G	A A	C T	C T	A G	T T	G G	A C	C T	T T	A A	A A	C C	G G	A T	T T	C C	G T	0 0	A G	G T	T T	C T	A G
FTA33_1942	Palmira	C T	T T	T T	G T	T T	G G	A T	C C	C C	G T	A T	A A	G G	A A	C T	G T	C T	T T	C G	A A	A A	A T	C T	C C	A G	A A	C T	C T	A G	T T	G G	A C	C T	T T	A A	A A	C C	G G	A T	T T	C C	G T	C T	A G	G T	T T	C T	A G
FTA33_1943	Palmira	C T	0 0	T T	0 0	T T	G G	A T	C C	C C	G T	A T	A A	G G	A A	C T	G T	C T	T T	C G	A A	A A	A T	C T	C C	A G	A A	C T	C T	A G	T T	G G	A C	C T	T T	A A	A A	C C	G G	A T	T T	C C	G T	0 0	A G	G T	T T	C T	A G
FTS02_1959	Palmira	C T	A T	A T	0 0	G T	A G	A A	A A	C T	G G	A T	A A	C C	A G	C C	G T	T T	C C	C C	A G	A C	A A	C C	C C	G G	A A	C C	C T	A A	G T	G G	A C	T T	T T	G G	A G	T T	G T	A A	T T	C T	G G	C T	A G	G T	0 0	C T	A G
FTS02_1960	Palmira	C T	A T	A T	0 0	G T	A G	A A	A A	C T	G G	A T	A A	C C	A G	C C	G T	T T	C C	C C	A G	A C	A A	C C	C C	G G	A A	C C	C T	A A	G T	G G	A C	T T	T T	G G	A G	T T	G T	A A	T T	C T	G G	C T	A G	G T	C T	C T	A G
FTS02_1961	Palmira	T T	A T	A T	0 0	G T	A G	A T	0 0	C T	G T	A T	A C	C G	A G	C T	T T	T T	C T	C C	A G	A C	A T	C T	C C	G G	A C	C T	C T	A G	G T	C G	C C	C T	T T	A G	A G	C T	G T	A A	C T	C T	G T	T T	A A	G G	C C	T T	A G
GS02_2212	Palmira	C T	A A	T T	T T	G T	G G	A T	C C	C T	G T	A A	A C	C C	A G	C C	T T	C T	C T	C C	G G	C C	A T	C C	C T	A G	A A	C T	C T	A A	G G	C G	C C	T T	A T	A A	G G	C T	G T	A T	T T	C C	T T	C T	A A	G G	T T	T T	G G
GS02_2213	Palmira	C T	A A	T T	T T	G T	G G	A T	C C	C T	G T	A A	A C	C C	A G	C C	T T	C T	C T	C C	G G	C C	A T	C C	C T	A G	A A	C T	C T	A A	G G	C G	C C	T T	A T	A A	G G	C T	G T	A T	T T	C C	T T	C T	A A	G G	T T	T T	G G
GS02_2214	Palmira	C T	A A	T T	T T	G T	G G	A T	C C	C T	G T	A A	0 0	C C	A G	C C	T T	C T	C T	C C	G G	0 0	A T	C C	C T	A G	A A	C T	0 0	A A	G G	C G	C C	T T	A T	A A	G G	C T	G T	0 0	T T	C C	T T	C T	A A	0 0	T T	T T	G G
GS02_2215	Palmira	C T	A A	T T	T T	G T	G G	A T	C C	C T	G T	A A	A C	C C	A G	C C	T T	C T	C T	C C	G G	C C	A T	C C	C T	A G	A A	C T	C T	A A	G G	C G	C C	T T	A T	A A	G G	C T	G T	A T	T T	C C	T T	C T	A A	G G	T T	T T	G G
GS06_1206	Palmira	T T	T T	A A	G T	G G	G G	T T	C C	C C	G T	A A	A A	C C	A A	C T	T T	T T	C C	C C	A A	A A	A A	T T	C C	G G	C C	T T	0 0	A G	T T	C C	A C	T T	T T	A A	A A	C C	G G	A A	C T	0 0	T T	T T	A A	G G	C T	T T	A A
GS06_1208	Palmira	T T	T T	A A	G T	G G	G G	T T	C C	C C	G T	A A	A A	C C	A A	C T	T T	T T	C C	C C	A A	A A	A A	T T	C C	G G	C C	T T	0 0	A G	T T	C C	A C	T T	T T	A A	A A	C C	G G	A A	0 0	C T	T T	T T	A A	G G	C T	T T	A A
GS06_1209	Palmira	T T	T T	A A	G T	G G	G G	T T	C C	C C	G T	A A	A A	C C	A A	C T	T T	T T	C C	C C	A A	A A	A A	T T	C C	G G	C C	T T	T T	A G	T T	C C	A C	T T	T T	A A	A A	C C	G G	A A	C T	0 0	T T	T T	A A	G G	C T	T T	A A
GS10_1285	Palmira	T T	A T	T T	T T	G G	G G	T T	C C	C C	G T	A A	A A	C C	A A	C C	T T	T T	C C	C C	A A	A A	A A	C T	C C	G G	C C	C T	T T	A G	T T	C C	A C	C T	T T	A A	A G	C C	G G	A A	C T	C C	T T	T T	A A	G G	C C	T T	A G
GS10_1286	Palmira	T T	A T	T T	T T	G G	G G	T T	C C	C C	G T	A A	A A	C C	A A	C C	T T	T T	C C	C C	A A	A A	A A	C T	C C	G G	C C	C T	T T	A G	T T	C C	A C	C T	T T	A A	A G	C C	G G	A A	C T	C C	T T	T T	A A	G G	C C	T T	A G
GS10_1287	Palmira	T T	A T	T T	T T	G G	G G	T T	C C	C C	G T	A A	A A	C C	A A	C C	T T	T T	C C	C C	A A	A A	A A	C T	C C	G G	C C	C T	T T	A G	T T	C C	A C	C T	T T	A A	A G	C C	G G	A A	C T	C C	T T	T T	A A	G G	C C	T T	A G
GS10_1288	Palmira	T T	A T	T T	T T	G G	G G	T T	C C	C C	G T	A A	A A	C C	A A	C C	T T	T T	C C	C C	A A	A A	A A	C T	C C	G G	C C	C T	T T	A G	T T	C C	A C	C T	T T	A A	A G	C C	G G	A A	C T	C C	T T	T T	A A	G G	C C	T T	A G
GS10_1289	Palmira	T T	A T	T T	T T	G G	G G	T T	C C	C C	G T	A A	A A	C C	A A	C C	T T	T T	C C	C C	A A	A A	A A	C T	C C	G G	C C	C T	T T	A G	T T	C C	A C	C T	T T	A A	A G	C C	G G	A A	C T	C C	T T	T T	A A	G G	C C	T T	A G
GS12_1418	Palmira	T T	T T	A A	T T	G G	G G	A T	C C	C T	T T	A A	A A	C G	A G	C C	T T	T T	C C	C C	A A	A A	A A	T T	0 0	G G	A C	T T	T T	G G	T T	G G	0 0	0 0	T T	A A	A A	C T	T T	A A	C T	C T	0 0	T T	A A	G G	C C	T T	A A
GS12_1419	Palmira	T T	T T	A A	T T	G T	G G	T T	C C	C T	T T	A A	A A	C G	A G	C C	T T	T T	C C	C C	A A	A A	A A	T T	C C	G G	0 0	T T	T T	G G	T T	G G	A A	T T	T T	A A	A A	C T	T T	A A	C T	C T	T T	T T	A A	G G	C C	T T	A A
GS12_1420	Palmira	T T	T T	A A	T T	G T	G G	T T	C C	C T	T T	A A	A A	C G	A G	C C	T T	T T	C C	C C	A A	A A	A A	T T	C C	G G	0 0	T T	T T	G G	T T	G G	A A	T T	T T	A A	A A	C T	T T	A A	C T	C T	T T	T T	A A	G G	C C	T T	A A
GS12_1421	Palmira	T T	T T	A A	T T	G T	G G	0 0	C C	C T	T T	A A	A A	C G	A G	C C	T T	T T	C C	C C	A A	A A	A A	T T	C C	G G	C C	T T	T T	G G	T T	G G	A A	T T	T T	A A	A A	C T	T T	A A	C T	C T	T T	T T	A A	G G	C C	T T	A A
GS12_1422	Palmira	T T	T T	A A	T T	G T	G G	0 0	C C	C T	T T	0 0	A A	C G	A G	C C	T T	T T	C C	C C	A A	A A	A A	T T	C C	G G	0 0	T T	T T	G G	T T	G G	A A	T T	T T	A A	A A	C T	T T	A A	C T	C T	T T	T T	A A	G G	C C	T T	A A
GS39_2216	Palmira	T T	T T	A A	G T	G T	G G	T T	C C	C T	T T	A A	A C	C C	A A	C C	T T	T T	C C	C C	A A	A C	A A	C T	C C	G G	A C	T T	T T	G G	T T	C G	A A	T T	T T	A A	A A	C T	G T	A A	T T	C T	G G	T T	A A	G G	C C	T T	A G
GS39_2217	Palmira	T T	T T	A A	G T	G T	G G	T T	C C	C T	T T	A A	A C	C C	A A	C C	T T	T T	C C	C C	A A	A C	A A	T T	C C	G G	A C	T T	T T	G G	T T	C G	A A	T T	T T	A A	A A	C T	0 0	A A	T T	C T	G G	T T	A A	G G	C C	T T	A G
GS39_2218	Palmira	T T	T T	A A	G T	G T	G G	T T	C C	C T	T T	A A	0 0	C C	A A	C C	T T	T T	C C	C C	A A	A C	A A	T T	C C	G G	A C	T T	T T	G G	T T	C G	A A	T T	T T	A A	A A	C T	G T	A A	T T	C T	G G	T T	A A	G G	C C	T T	A G
GS60_1611	Palmira	T T	T T	A A	T T	G G	A G	A T	C C	C T	T T	A A	A A	C C	0 0	C C	T T	T T	C T	C C	A A	A A	A A	T T	C C	G G	C C	C T	T T	A G	T T	C G	A C	T T	T T	A A	A G	C C	G T	A A	C T	C T	T T	T T	A A	G G	C T	T T	A A
GS60_1612	Palmira	T T	T T	A A	T T	G G	A G	A T	C C	C T	T T	A A	A A	C C	A G	C C	T T	T T	C T	C C	A A	A A	A A	T T	C C	G G	C C	C T	T T	A G	T T	C G	A C	T T	T T	A A	A G	C C	G T	A A	C T	C T	T T	T T	A A	G G	C T	T T	A A
GS60_1615	Palmira	T T	T T	A A	T T	G G	A G	A T	C C	C T	T T	A A	0 0	C C	A G	C C	T T	T T	C T	C C	A A	A A	A A	T T	C C	G G	C C	C T	T T	0 0	T T	C G	0 0	T T	T T	A A	A G	C C	0 0	A A	0 0	C T	0 0	T T	A A	G G	0 0	T T	A A
GS60_1616	Palmira	T T	T T	A A	T T	G G	A G	A T	C C	C T	T T	A A	A A	C C	A G	C C	T T	T T	C T	C C	A A	A A	A A	T T	C C	G G	C C	C T	T T	A G	T T	C G	A C	T T	T T	A A	A G	C C	G T	A A	C T	C T	T T	T T	A A	G G	C T	T T	A A
HERRANIA_1064	Palmira	C T	A A	T T	T T	G G	A A	A A	0 0	C T	0 0	T T	A A	G G	G G	C C	0 0	T T	T T	C C	G G	0 0	T T	T T	C C	A A	A A	C C	T T	A A	0 0	0 0	0 0	C C	T T	G G	0 0	T T	G G	A A	C C	0 0	T T	T T	A G	0 0	C C	C C	A A
HERRANIA_1065	Palmira	C T	A A	T T	T T	0 0	A A	A A	0 0	C T	0 0	T T	A A	G G	G G	C C	0 0	T T	T T	C C	G G	A A	T T	T T	C C	A A	A A	C C	T T	A A	0 0	0 0	C C	C C	T T	G G	A A	T T	G G	A A	C C	C C	T T	T T	A G	G G	C C	C C	A A
HUILAA_2570	Palmira	T T	T T	T T	G G	T T	A G	A T	A A	C T	T T	A T	A C	C G	A A	T T	T T	T T	C C	C C	A G	A A	A A	C C	C C	A G	A A	C C	C T	A A	G T	C G	A C	T T	T T	A A	A G	C C	G G	A A	T T	C T	G T	T T	A G	G T	C C	T T	G G
HUILAA_2571	Palmira	T T	T T	T T	G G	T T	A G	A T	A A	C T	T T	A T	A C	C G	A A	T T	T T	T T	C C	C C	A G	A A	A A	C C	C C	A G	A A	C C	C T	A A	G T	C G	A C	T T	T T	A A	A G	C C	G G	A A	T T	C T	G T	T T	A G	G T	C C	T T	G G
HUILAA_2572	Palmira	T T	T T	T T	G G	T T	A G	A T	A A	C T	T T	A T	A C	C G	A A	T T	T T	T T	C C	C C	A G	A A	A A	C C	C C	A G	A A	C C	C T	A A	G T	C G	A C	T T	T T	A A	A G	C C	G G	A A	T T	C T	G T	T T	A G	G T	C C	T T	G G
HUILAA_2573	Palmira	T T	T T	T T	G G	T T	A G	A T	A A	C T	T T	A T	A C	C G	A A	T T	T T	T T	C C	C C	A G	A A	A A	C C	C C	A G	A A	C C	C T	A A	G T	C G	A C	T T	T T	A A	A G	C C	G G	A A	T T	C T	G T	T T	A G	G T	C C	T T	G G
ICA070_4	Palmira	T T	T T	A A	T T	G G	G G	T T	C C	C C	G G	A A	A A	C C	A A	C C	T T	T T	C C	C C	A A	A A	A A	C C	C C	G G	A A	C C	T T	G G	T T	G G	A A	T T	T T	A A	A A	C C	G G	A A	T T	C C	T T	T T	A A	G G	C C	T T	G G
ICA070_5	Palmira	T T	T T	A A	T T	G G	G G	T T	C C	C C	G G	A A	A A	C C	A A	C C	T T	T T	C C	C C	A A	A A	A A	C C	C C	G G	A A	C C	T T	G G	T T	G G	A A	T T	T T	A A	A A	C C	G G	A A	T T	C C	T T	T T	A A	G G	C C	T T	G G
ICA070_6	Palmira	T T	T T	A A	T T	G G	G G	T T	C C	C C	G G	A A	A A	C C	A A	C C	T T	T T	C C	C C	A A	A A	A A	C C	C C	G G	A A	C C	T T	G G	T T	G G	A A	T T	T T	A A	A A	C C	G G	A A	T T	C C	T T	T T	A A	G G	C C	T T	G G
ICA1_1617	Palmira	T T	A T	A T	G T	G T	A G	A T	A C	C T	G T	A T	A C	C G	A G	C T	T T	T T	C T	C C	A G	A C	A T	C T	C C	G G	A C	C T	C T	A G	G T	C G	C C	C T	T T	A G	A G	C T	G T	A A	C T	C T	G T	T T	A A	G G	C C	T T	A G
ICA1_1618	Palmira	T T	A T	A T	G T	G T	A G	A T	A C	C T	G T	A T	A C	C G	A G	C T	T T	T T	C T	C C	A G	A C	A T	C T	C C	G G	A C	C T	C T	A G	G T	C G	C C	C T	T T	A G	A G	C T	G T	A A	C T	C T	G T	T T	A A	G G	C C	T T	A G
ICA1_1619	Palmira	T T	A T	A T	G T	G T	A G	A T	A C	C T	G T	A T	A C	C G	A G	C T	T T	T T	C T	C C	A G	A C	A T	C T	C C	G G	A C	C T	C T	A G	G T	C G	C C	C T	T T	A G	A G	C T	G T	A A	C T	C T	G T	T T	A A	G G	C C	T T	A G
ICA1_1620	Palmira	T T	A T	A T	0 0	G T	A G	A T	A C	C T	G T	0 0	A C	0 0	A G	0 0	T T	T T	C T	C C	A G	A C	0 0	C T	C C	G G	0 0	C T	0 0	A G	G T	C G	C C	C T	T T	0 0	A G	C T	G T	A A	C T	C T	0 0	T T	A A	G G	C C	T T	A G
ICA10_672	Palmira	T T	A T	A T	G T	G G	A G	A T	A C	0 0	G T	A T	A A	C G	A A	C T	T T	T T	C T	C C	A G	A C	A T	C T	C C	G G	A C	C T	C T	A G	T T	C G	A C	T T	T T	A A	A G	C T	G G	A A	T T	C T	G G	T T	A A	G G	C C	T T	A G
ICA10_673	Palmira	T T	A T	A T	G T	G G	A G	A T	A C	C T	G T	A T	A A	C G	A A	C T	T T	T T	C T	C C	A G	A C	A T	C T	C C	G G	A C	C T	C T	A G	T T	0 0	A C	T T	T T	A A	A G	C T	G G	A A	T T	C T	G G	T T	A A	G G	C C	T T	A G
ICA10_674	Palmira	T T	A T	A T	G T	G G	A G	A T	A C	C T	G T	A T	A A	C G	A A	C T	T T	T T	C T	C C	A G	A C	A T	C T	C C	G G	A C	C T	C T	A G	T T	C G	A C	T T	T T	A A	A G	C T	G G	A A	T T	C T	G G	T T	A A	G G	C C	T T	A G
ICA10_675	Palmira	T T	A T	A T	G T	G G	A G	A T	A C	C T	G T	A T	A A	C G	A A	C T	T T	T T	C T	C C	A G	A C	A T	C T	C C	G G	A C	C T	C T	A G	T T	C G	A C	T T	T T	A A	A G	C T	G G	A A	T T	C T	G G	T T	A A	0 0	C C	T T	A G
ICA10_676	Palmira	T T	A T	A T	G T	G G	A G	A T	A C	C T	G T	A T	A A	C G	A A	C T	T T	T T	C T	C C	A G	A C	A T	C T	C C	G G	A C	C T	C T	A G	T T	C G	A C	T T	T T	A A	A G	C T	G G	A A	T T	C T	G G	T T	A A	G G	C C	T T	A G
ICA10_677	Palmira	T T	A T	A T	G T	G G	A G	A T	A C	C T	G T	A T	A A	C G	A A	C T	T T	T T	C T	C C	A G	A C	A T	C T	C C	G G	A C	C T	C T	A G	T T	C G	A C	T T	T T	A A	A G	C T	G G	A A	T T	C T	G G	T T	A A	G G	C C	T T	A G
ICA11_678	Palmira	T T	A T	A T	G T	G T	A A	A A	A C	T T	G T	A T	A C	C G	A G	C T	T T	T T	C T	C C	A G	C C	A T	C C	C C	G G	A C	C T	C T	A G	G T	C G	C C	C T	T T	A G	A G	T T	G T	A A	C T	T T	G T	T T	A A	G G	C C	T T	G G
ICA11_679	Palmira	T T	A T	A T	G T	G T	A A	A A	A C	T T	G T	A T	A C	C G	A G	C T	T T	T T	C T	0 0	A G	C C	A T	C C	C C	G G	A C	C T	C T	A G	G T	C G	C C	C T	T T	A G	A G	T T	G T	A A	C T	T T	G T	T T	A A	G G	C C	T T	G G
ICA11_680	Palmira	T T	A T	A T	G T	G T	A A	A A	A C	T T	G T	A T	A C	C G	A G	C T	T T	T T	C T	C C	A G	C C	A T	C C	C C	G G	A C	C T	C T	A G	G T	C G	C C	C T	T T	A G	A G	T T	G T	A A	C T	T T	G T	T T	A A	G G	C C	T T	G G
ICA11_681	Palmira	T T	A T	A T	0 0	G T	A A	A A	A C	T T	G T	0 0	A C	G G	A G	C T	T T	T T	0 0	C C	A G	C C	A T	C C	C C	G G	A C	C T	0 0	A G	T T	0 0	C C	C T	T T	0 0	A A	T T	G T	A A	C T	T T	G T	0 0	A A	G G	C C	T T	G G
ICA12_1	Palmira	T T	A T	A T	G T	G T	A G	A T	A C	C T	G T	A T	A A	C G	A G	C T	T T	T T	C C	C C	A G	A C	A T	C T	C C	G G	A C	C T	C T	A G	G T	C G	A C	T T	T T	A A	A G	C T	G T	A A	C T	C T	T T	T T	A A	G G	C C	T T	A G
ICA12_1035	Palmira	C C	A A	A T	T T	G G	0 0	A A	A C	T T	G G	T T	A A	C C	A G	T T	G T	T T	T T	0 0	G G	A A	A A	C C	T T	0 0	A A	C C	0 0	A G	G G	0 0	C C	T T	A A	0 0	0 0	0 0	G G	T T	C C	0 0	T T	0 0	G G	G G	T T	C T	A A
ICA12_1036	Palmira	C C	A A	A T	0 0	G G	G G	A A	A C	T T	G G	T T	A A	C C	A A	C T	G T	T T	T T	G G	G G	A A	A A	C C	T T	A G	A A	C C	C C	A G	G G	C G	C C	T T	A A	0 0	A G	T T	G G	T T	C C	C T	T T	T T	G G	G G	T T	C T	A A
ICA12_1039	Palmira	C C	A T	A T	T T	G G	G G	A A	A C	T T	G G	T T	A A	C C	A A	C T	G T	T T	T T	G G	G G	A A	A A	C C	T T	A G	A A	C C	C C	A G	G G	C G	C C	T T	A A	G G	A G	T T	G G	T T	C C	C T	T T	T T	G G	G G	T T	C T	A A
ICA12_1040	Palmira	T T	A T	A T	G T	G T	A A	A A	A C	T T	G T	A T	A C	C G	A G	C T	T T	T T	C T	C C	A G	C C	A T	C C	C C	G G	A C	C T	C T	A G	G T	C G	C C	C T	T T	A G	A G	T T	G T	A A	C T	T T	G T	T T	A A	G G	C C	T T	G G
ICA12_2	Palmira	T T	A T	A T	G T	G T	A G	A T	A C	C T	G T	A T	A C	C G	A G	C T	T T	T T	C C	C C	A G	A C	A T	C T	C C	G G	A C	C T	C T	A G	G T	C G	A C	T T	T T	A A	A G	C T	G T	A A	C T	C T	T T	T T	A A	G G	C C	T T	A G
ICA12_3	Palmira	C T	T T	A T	G T	G T	A G	A A	A C	C T	G G	A T	A C	C C	G G	T T	G T	T T	C T	C C	A A	C C	A A	T T	C C	G G	A C	C C	C T	A G	G T	C G	A C	C T	T T	G G	A G	C T	G T	A A	T T	C C	G T	C T	A G	G T	C T	T T	A A
ICA12_4	Palmira	C T	A T	A A	G T	T T	A G	A A	C C	C T	G T	A T	A C	C G	A A	C T	G T	T T	0 0	C C	A G	A A	A T	T T	C C	G G	A C	C T	C T	A G	T T	G G	A A	C T	T T	A G	A A	C C	G G	A A	T T	C C	G G	C T	A G	G T	C T	T T	A A
ICA12_5	Palmira	C T	A T	A A	G T	T T	A G	A A	C C	C T	G T	A T	A C	C G	A A	C T	G T	T T	C T	C C	A G	A A	A T	T T	C C	G G	A C	C T	C T	A G	T T	G G	A A	C T	T T	A G	A A	C C	G G	A A	T T	C C	G G	C T	A G	G T	C T	T T	A A
ICA12_6	Palmira	T T	A T	A T	G T	G T	A G	A T	A C	C T	G T	A T	A A	C G	A G	C T	T T	T T	C C	C C	A G	A C	A T	C T	C C	G G	A C	C T	C T	0 0	G T	C G	A C	T T	T T	A A	A G	C T	G T	A A	C T	C T	T T	T T	A A	G G	C C	T T	A G
ICA13_1030	Palmira	T T	A T	A T	G T	G T	A G	A T	A C	C T	G G	A T	A C	G G	A G	C T	T T	T T	C T	C C	A G	A C	A T	C C	C C	G G	A A	C T	C T	A G	G T	C C	A C	C T	T T	A G	A G	C T	T T	A A	C T	T T	G T	T T	A A	G G	C C	T T	G G
ICA13_1031	Palmira	T T	A T	A T	G T	G T	A G	A T	A C	C T	G G	A T	A C	G G	A G	C T	T T	T T	C T	C C	A G	A C	A T	C C	C C	0 0	A A	C T	C T	0 0	G T	C C	A C	C T	T T	A G	A G	C T	T T	A A	C T	T T	G T	T T	A A	G G	C C	T T	G G
ICA13_1032	Palmira	T T	A A	A T	G T	G T	A G	A T	A C	C T	G G	0 0	0 0	G G	A G	C T	T T	T T	C T	C C	A G	A C	A A	C C	C C	G G	A A	C T	0 0	A G	G T	C C	A C	C T	T T	0 0	A G	C T	T T	A A	C T	T T	G T	T T	A A	G G	C C	T T	G G
ICA13_1033	Palmira	T T	A T	A T	G T	G T	A G	A T	A C	C T	G G	A T	A C	G G	A G	C T	T T	T T	C T	C C	A G	A C	A T	C C	C C	G G	A A	C T	C T	A G	G T	C C	A C	C T	T T	A G	A G	C T	T T	A A	C T	T T	G T	T T	A A	G G	C C	T T	G G
ICA13_1034	Palmira	T T	A T	A T	G T	G T	A G	A T	A C	C T	G G	A T	A C	G G	A G	C T	T T	T T	C T	C C	A G	A C	A T	C C	C C	G G	A A	C T	C T	A G	G T	C C	A C	C T	T T	A G	A G	C T	T T	A A	C T	T T	G T	T T	A A	G G	C C	T T	G G
ICA16_1	Palmira	T T	A T	A T	G T	G T	A G	A T	A C	C T	G T	A T	A C	C G	A G	C T	T T	T T	C T	C C	A G	A C	A T	C T	C C	G G	A C	C T	C T	A G	G T	C G	C C	C T	T T	A G	A G	C T	G T	A A	C T	C T	G T	T T	A A	G G	C C	T T	A G
ICA16_2	Palmira	T T	A T	A T	G T	G T	A G	A T	A C	C T	G T	A T	A C	C G	A G	C T	T T	T T	C T	C C	A G	A C	A T	C T	C C	G G	A C	C T	C T	A G	G T	C G	C C	C T	T T	A G	A G	C T	G T	A A	C T	C T	G T	T T	A A	G G	C C	T T	A G
ICA16_3	Palmira	T T	A T	A T	G T	G T	A G	A T	A C	C T	G T	A T	A C	C G	A G	C T	T T	T T	C T	C C	A G	A C	A T	C T	C C	G G	A C	C T	C T	A G	G T	C G	C C	C T	T T	A G	A G	C T	G T	A A	C T	C T	G T	T T	A A	G G	C C	T T	A G
ICA16_4	Palmira	T T	A T	A T	G T	G T	A G	A T	A C	C T	G T	A T	A C	C G	A G	C T	T T	T T	C T	C C	A G	A C	A T	C T	C C	G G	A C	C T	C T	A G	G T	C G	C C	C T	T T	A G	A G	C T	G T	A A	C T	C T	G T	T T	A A	G G	C C	T T	A G
ICA16_5	Palmira	T T	A T	A T	G T	G T	A G	A T	A C	C T	G T	A T	A C	C G	A G	C T	T T	T T	C T	C C	A G	A C	A T	C T	C C	G G	A C	C T	C T	A G	G T	C G	C C	C T	T T	A G	A G	C T	G T	A A	C T	C T	G T	T T	A A	G G	C C	T T	A G
ICA212_768	Palmira	C C	A T	T T	G T	G T	G G	A A	A C	C T	G G	T T	A C	C C	A G	C T	G G	T T	T T	G G	A G	A C	A A	0 0	C T	G G	A A	C C	C C	A G	G G	G G	C C	C T	A T	A G	A A	C T	G G	A T	C T	C C	T T	C T	G G	G T	T T	T T	A A
ICA212_769	Palmira	C C	A T	T T	G T	G T	G G	A A	A C	C T	G G	T T	A C	C C	A G	C T	G G	T T	T T	G G	A G	A C	A A	C T	C T	G G	A A	C C	C C	A G	G G	G G	C C	C T	A T	A G	A A	C T	G G	A T	C T	C C	T T	C T	G G	G T	T T	T T	A A
ICA212_770	Palmira	C C	A T	T T	G T	G T	G G	A A	A C	C T	0 0	T T	A C	C C	A G	C T	0 0	T T	T T	G G	A G	A C	A A	C T	C T	G G	A A	C C	C C	A G	G G	G G	C C	C T	A T	A G	A A	C T	G G	A T	C T	C C	T T	C T	G G	G T	T T	T T	A A
ICA212_771	Palmira	C C	A T	T T	G T	G T	G G	A A	A C	C T	G G	T T	A C	C C	A G	C T	G G	T T	T T	G G	A G	A C	A A	C T	C T	G G	A A	C C	C C	A G	G G	G G	C C	C T	A T	A G	A A	C T	G G	A T	C T	C C	T T	C T	0 0	G T	T T	T T	A A
ICA212_772	Palmira	C C	A T	T T	0 0	G T	G G	A A	A C	C T	G G	T T	A C	C C	A G	C T	G G	T T	T T	G G	A G	A C	A A	T T	C T	G G	A A	C C	C C	A G	G G	G G	C C	C T	A T	A G	A A	C T	G G	A T	C T	C C	T T	0 0	G G	G T	T T	T T	A A
ICA212_773	Palmira	C T	A A	A A	G T	G T	A G	A A	A A	T T	G G	A T	A C	C C	A G	0 0	G T	T T	C T	C G	A G	A C	A T	C T	C T	A G	A A	C T	C T	A G	G T	C C	C C	T T	A T	A G	G G	T T	G T	A T	C T	T T	T T	T T	A A	G G	C T	C T	A A
ICA219_774	Palmira	C T	A A	T T	G T	G T	A G	A A	A C	T T	G G	A T	A C	0 0	A G	C C	T T	T T	C T	C G	A G	A C	A A	C T	C T	G G	A A	C T	C T	A A	G T	C C	C C	T T	A T	A G	A G	T T	G G	A T	C T	T T	T T	T T	A G	G G	C T	C T	A G
ICA219_775	Palmira	C T	A A	T T	G T	G T	A G	A A	A C	T T	G G	A T	A C	C C	A G	C C	T T	T T	C T	C G	A G	A C	A A	C T	C T	G G	A A	C T	C T	A A	G T	C C	C C	T T	A T	0 0	A G	T T	G G	A T	C T	T T	T T	T T	A G	G G	C T	C T	A G
ICA219_776	Palmira	C T	A A	T T	G T	G T	A G	A A	A C	T T	G G	A T	A C	C C	A G	C C	T T	T T	C T	C G	A G	0 0	A A	0 0	0 0	G G	A A	C T	C T	A A	G T	C C	0 0	T T	A T	0 0	A G	T T	G G	A T	T T	T T	T T	T T	A G	G G	C T	C T	A G
ICA219_777	Palmira	C T	A A	T T	G T	G T	A G	A A	A C	T T	G G	A T	A C	C C	A G	C C	T T	T T	C T	C G	A G	A C	A A	C T	C T	G G	A A	C T	C T	A A	G T	C C	C C	T T	A T	A G	A G	T T	G G	A T	C T	T T	T T	T T	A G	G G	C T	C T	A G
ICA3_1638	Palmira	T T	A T	A T	G T	G T	A G	A T	A C	C T	G T	A T	A C	C G	A G	C T	T T	T T	C T	C C	A G	A C	A T	C T	C C	G G	A C	C T	C T	A G	G T	C G	C C	C T	T T	A G	A G	C T	G T	A A	C T	C T	G T	T T	A A	G G	C C	T T	A G
ICA3_1639	Palmira	T T	A T	A T	G T	G T	A G	A T	A C	C T	G T	0 0	A C	C G	A G	0 0	T T	T T	0 0	C C	A G	A C	A T	C T	0 0	G G	A C	C T	C T	A G	G T	C G	C C	C T	T T	A G	A G	C T	G T	A A	C T	C T	G T	T T	A A	G G	C C	T T	A G
ICA3_1640	Palmira	T T	A T	A T	G T	G T	A G	A T	A C	C T	G T	A T	A C	C G	A G	C T	T T	T T	C T	C C	A G	A C	A T	C T	C C	G G	A C	C T	C T	A G	G T	C G	C C	C T	T T	A G	A G	C T	G T	A A	C T	C T	G T	T T	A A	G G	C C	T T	A G
ICA3_1641	Palmira	T T	A T	A T	G T	G T	A G	A T	A C	C T	G T	0 0	A C	C G	A G	C T	T T	T T	C T	C C	A G	A C	A T	C T	C C	G G	A C	C T	C T	A G	G T	C G	C C	C T	T T	A G	A G	C T	G T	A A	C T	C T	G T	T T	A A	G G	C C	T T	A G
ICA4_1642	Palmira	T T	A T	A T	G T	G T	A G	A T	A C	C T	G T	A T	A C	C G	A G	C T	T T	T T	C T	C C	A G	A C	A T	C T	C C	G G	A C	C T	C T	A G	G T	C G	C C	C T	T T	A G	A G	C T	G T	A A	C T	C T	G T	T T	A A	G G	C C	T T	A G
ICA4_1645	Palmira	T T	A T	A T	G T	G T	A G	A T	A C	C T	G T	A T	A C	C G	A G	C T	T T	T T	C T	C C	0 0	A C	A T	0 0	C C	G G	A C	C T	C T	A G	G T	C G	C C	C T	T T	A G	A G	C T	G T	A A	C T	C T	G T	T T	A A	G G	C C	T T	A G
ICA4_1646	Palmira	T T	A T	A T	G T	G T	A G	A T	A C	C T	G T	A T	A C	C G	A G	C T	T T	T T	C T	C C	A G	A C	A T	C T	C C	G G	A C	C T	C T	A G	G T	C G	C C	C T	T T	A G	A G	C T	G T	A A	C T	C T	G T	T T	A A	G G	C C	T T	A G
ICA4_1647	Palmira	T T	A T	A A	G T	G T	0 0	A T	A C	C T	0 0	A T	A C	C G	A G	C T	T T	T T	C T	C C	A G	A C	A T	T T	C C	0 0	A C	C T	C T	A G	0 0	0 0	C C	C T	T T	A G	0 0	C T	G T	A A	C T	C T	G T	T T	A A	G G	C C	T T	A G
ICA5_2543	Palmira	T T	A T	A T	G T	G T	A G	A T	A C	0 0	G T	A T	A C	0 0	A G	C T	T T	T T	C T	C C	A G	A C	A T	C T	C C	G G	A C	C T	C T	A G	G T	C G	C C	C T	T T	A G	A G	C T	G T	A A	C T	C T	G T	T T	A A	G G	C C	T T	A G
ICA5_2544	Palmira	T T	A T	A T	G T	G T	A G	0 0	A C	C T	G T	0 0	0 0	C G	A G	C T	T T	T T	C T	C C	A G	A C	0 0	C T	C C	G G	A C	C T	0 0	A G	G T	G G	C C	C T	T T	A G	A G	C T	G T	A A	C T	C T	0 0	T T	A A	G G	C C	T T	0 0
ICA5_2545	Palmira	T T	A T	A T	G T	G T	A G	A T	A C	C T	G T	A T	A C	C G	A G	C T	T T	T T	C T	C C	A G	A C	A T	C T	C C	G G	A C	C T	C T	A G	G T	C G	C C	C T	T T	A G	A G	0 0	G T	A A	C T	C T	G T	T T	A A	G G	C C	T T	A G
ICA5_2546	Palmira	T T	A T	A T	G T	G T	A G	A T	0 0	0 0	G T	A T	A C	C G	0 0	C T	T T	T T	C T	C C	A G	A C	A T	C T	C C	G G	A C	C T	C T	A G	G T	C G	C C	C T	T T	A G	A G	C T	G T	A A	C T	C T	G T	T T	A A	G G	C C	T T	A G
ICA5_2547	Palmira	T T	A T	A T	G T	G T	A G	A T	A C	C T	G T	A T	A C	C G	A G	C T	T T	T T	C T	C C	A G	A C	A T	C T	C C	G G	A C	C T	C T	A G	G T	C G	C C	C T	T T	A G	A G	C T	G T	A A	C T	C T	G T	T T	A A	G G	C C	T T	A G
ICA5_2548	Palmira	T T	A T	A T	G T	G T	A G	A T	A C	C T	G T	A T	A C	C G	A G	C T	T T	T T	C T	C C	A G	A C	A T	C T	C C	G G	A C	C T	C T	A G	G T	C G	C C	C T	T T	A G	A G	C T	G T	A A	C T	C T	G T	T T	A A	G G	C C	T T	A G
ICA6_2472	Palmira	T T	A T	A T	G T	G T	A G	A T	A C	C T	G T	A T	A C	C G	A G	C T	T T	T T	C T	C C	A G	A C	A T	C T	C C	G G	A C	C T	C T	A G	G T	C G	C C	C T	T T	A G	0 0	C T	0 0	A A	C T	C T	G T	T T	A A	G G	C C	T T	0 0
ICA6_2474	Palmira	T T	A T	A T	G T	G T	A G	A T	A C	C T	G T	A T	A C	C G	A G	C T	T T	T T	C T	C C	A G	A C	A T	C T	C C	G G	A C	C T	C T	A G	G T	C G	C C	C T	T T	A G	A G	C T	G T	A A	C T	C T	G T	T T	A A	G G	C C	T T	A G
ICA6_2475	Palmira	T T	A T	A T	G T	G T	A G	A T	A C	C T	T T	A T	0 0	C G	A G	C T	T T	T T	C T	C C	A G	A C	A T	0 0	C C	G G	A C	C T	C T	A G	G T	C G	C C	C T	T T	0 0	A G	C T	0 0	A A	0 0	C T	0 0	0 0	A A	G G	C C	T T	A G
ICA7_2527	Palmira	T T	A T	A T	G T	G T	A G	A T	A C	C T	G T	A T	A C	C G	A G	C T	T T	T T	C T	C C	A G	A C	A T	C T	C C	G G	A C	C T	C T	A G	G T	C C	A C	C T	T T	A G	A G	C T	G T	A A	C T	C T	G G	T T	A A	G G	C C	T T	A G
ICA7_2528	Palmira	T T	A T	A T	G T	G T	A G	A T	A C	C T	G T	A T	A C	C G	A G	C T	T T	T T	C T	C C	A G	A C	A T	C T	C C	G G	A C	C T	C T	A G	G T	C C	A C	C T	T T	A G	A G	C T	T T	A A	C T	C T	G G	T T	A A	G G	C C	T T	A G
ICA7_2529	Palmira	T T	A T	A T	0 0	G T	A G	A T	A C	C T	G T	A T	A C	C G	A G	C T	T T	T T	C T	C C	A G	A C	A T	C T	C C	G G	A C	C T	C T	A G	G T	C C	A C	C T	T T	0 0	A G	C T	G T	A A	C T	C T	G G	T T	A A	G G	C C	T T	A G
ICA7_2530	Palmira	T T	A T	A T	G T	G T	A G	A T	A C	C T	G T	A T	A C	C G	A G	C T	T T	T T	C T	C C	A G	A C	A T	C T	C C	G G	A C	C T	C T	A G	G T	C C	A C	C T	T T	A G	A G	C T	G T	A A	C T	C T	G G	T T	A A	G G	C C	T T	A G
ICA8_2537	Palmira	T T	A T	A T	G T	G T	A G	A T	A C	C T	G T	A T	A C	C G	A G	C T	T T	T T	C T	C C	A G	0 0	A T	C T	C C	G G	A C	C T	C T	A G	G T	0 0	C C	C T	T T	A G	A G	C T	T T	A A	C T	0 0	0 0	T T	A A	G G	C C	T T	A G
ICA8_2539	Palmira	T T	A T	A T	G T	G T	A G	A T	A C	C T	G T	A T	A C	C G	A G	C T	T T	T T	C T	C C	A G	A C	A T	C T	C C	G G	A C	C T	C T	A G	G T	C G	C C	C T	T T	A G	A G	C T	T T	A A	C T	C T	G T	T T	A A	G G	C C	T T	0 0
ICA8_2540	Palmira	T T	A T	A T	G T	G T	A G	A T	A C	C T	G T	A T	A C	C G	A G	C T	T T	T T	C T	C C	A G	A C	A T	C T	C C	G G	A C	C T	C T	A G	G T	C G	C C	C T	T T	A G	G G	C T	T T	A A	C T	C T	G T	T T	A A	G G	C C	T T	A G
ICA8_2541	Palmira	T T	A T	A T	G T	G T	A G	A T	A C	C T	G T	A T	A C	C G	A G	C T	T T	T T	C T	C C	A G	A C	A T	C T	C C	G G	A C	C T	C T	A G	G T	C G	C C	C T	T T	A G	A G	C T	T T	A A	C T	C T	G T	T T	A A	G G	C C	T T	A G
ICA9_2490	Palmira	T T	A T	A T	G T	G T	A G	A T	A C	C T	G T	A T	A C	C G	A G	C T	T T	T T	C T	C C	A G	A C	A T	C T	C C	G G	A C	C T	C T	A G	G T	C C	A C	C T	T T	A G	A G	C T	G T	A A	C T	C T	G G	T T	A A	G G	C C	T T	A G
ICA9_2491	Palmira	T T	A T	A T	G T	G T	A G	A T	A C	C T	G T	A T	A C	C G	A G	C T	T T	T T	C T	C C	A G	A C	A T	C T	C C	G G	A C	C T	C T	A G	G T	C C	A C	C T	T T	A G	A G	C T	G T	A A	C T	C T	G G	T T	A A	G G	C C	T T	A G
ICA9_2494	Palmira	T T	A T	A T	G T	G T	A G	A T	A C	C T	G T	A T	A C	C G	A G	C T	T T	T T	C T	C C	A G	A C	A T	C T	C C	G G	A C	C T	0 0	A G	G T	C C	A C	C T	T T	A G	A G	C T	G T	A A	C T	C T	G G	T T	A A	G G	C C	T T	A G
ICA9_2495	Palmira	T T	A T	A T	G T	G T	A G	A T	A C	C T	G T	A T	A C	C G	A G	C T	T T	T T	C T	C C	A G	A C	A T	C T	C C	G G	A C	C T	C T	A G	G T	C C	A C	C T	T T	A G	A G	C T	G T	A A	C T	C T	G G	T T	A A	G G	C C	T T	A G
ICS1_582	Palmira	T T	A T	A T	G T	T T	A G	A T	A A	0 0	G T	A A	A C	C G	A G	C T	T T	T T	C C	C C	A A	C C	A T	0 0	C C	G G	A C	C T	T T	A A	T T	C C	A C	T T	T T	A A	G G	C T	G T	A A	T T	T T	T T	T T	A A	G G	C C	T T	A G
ICS1_584	Palmira	T T	A T	A T	G T	T T	A G	A T	A A	C T	G T	A A	A C	C G	A G	C T	T T	T T	C C	C C	A A	C C	A T	C T	C C	G G	A C	C T	T T	A A	T T	C C	A C	T T	T T	A A	G G	C T	G T	A A	T T	T T	T T	T T	A A	G G	C C	T T	A G
ICS1_585	Palmira	T T	A T	A T	G T	T T	A G	A T	A A	C T	G T	A A	A C	C G	A G	C T	T T	T T	C C	C C	A A	C C	A T	C T	C C	G G	A C	C T	T T	A A	T T	C C	A C	T T	T T	A A	G G	C T	G T	A A	T T	T T	T T	T T	A A	G G	C C	T T	A G
ICS1_586	Palmira	T T	A T	A T	G T	T T	A G	A T	A A	C T	G T	A A	A C	C G	A G	C T	T T	T T	C C	C C	A A	C C	A T	C T	C C	G G	A C	C T	T T	A A	T T	C C	A C	T T	T T	A A	G G	C T	0 0	A A	T T	T T	T T	T T	A A	G G	C C	T T	A G
ICS1_587	Palmira	T T	A T	A T	G T	T T	A G	A T	A A	C T	G T	A A	A C	C G	A G	C T	T T	T T	C C	C C	A A	C C	A T	C T	C C	G G	A C	C T	T T	A A	T T	C C	A C	T T	T T	A A	G G	C T	G T	A A	T T	T T	T T	T T	A A	G G	C C	T T	A G
ICS39_598	Palmira	T T	A T	A T	G T	G T	A G	A T	A C	C T	G T	A T	A C	C G	A G	C T	T T	T T	C T	C C	A G	A C	A T	C T	C C	G G	A C	C T	C T	A G	G T	C C	A C	C T	T T	A G	A G	C T	G T	A A	C T	C T	G G	T T	A A	G G	C C	T T	A G
ICS39_599	Palmira	T T	A T	A T	G T	G T	A G	A T	A C	C T	G T	A T	A C	C G	A G	C T	T T	T T	C T	C C	A G	A C	A T	C T	C C	G G	A C	C T	C T	A G	G T	C C	A C	C T	T T	A G	A G	C T	G T	A A	C T	C T	G G	T T	A A	G G	C C	T T	A G
ICS39_600	Palmira	T T	A T	A T	G T	G T	A G	A T	A C	C T	G T	0 0	A C	C G	A G	C T	T T	T T	C T	C C	A G	A C	A T	C T	C C	G G	A C	C T	C T	A G	G T	C C	A C	C T	T T	A G	A G	C T	G T	A A	C T	C T	G G	T T	A A	G G	C C	T T	A G
ICS39_601	Palmira	T T	A T	A T	G T	G T	A G	A T	A C	C T	G T	A T	A C	C G	A G	C T	T T	T T	C T	C C	A G	A C	A T	C T	C C	G G	A C	C T	C T	A G	G T	C C	A C	C T	T T	A G	A G	C T	G T	A A	C T	C T	G G	T T	A A	G G	C C	T T	A G
ICS39_602	Palmira	T T	A T	A T	G T	G T	A G	A T	A C	C T	G T	A T	A C	C G	A G	C T	T T	T T	C T	C C	A G	A C	A T	C T	C C	G G	A C	C T	C T	A G	G T	C C	A C	C T	T T	A G	A G	C T	G T	A A	C T	C T	G G	T T	A A	G G	C C	T T	A G
ICS40_603	Palmira	T T	A T	A T	G T	G T	A G	A T	A C	C T	G T	A T	A C	C G	A G	C T	T T	T T	C T	C C	A G	A C	A T	C T	C C	G G	A C	C T	C T	A G	G T	C C	A C	C T	T T	A G	A G	C T	G T	A A	C T	C T	G G	T T	A A	G G	C C	T T	A G
ICS40_604	Palmira	T T	A T	A T	G T	G T	A G	A T	A C	C T	G T	A T	A C	C G	A G	C T	T T	T T	C T	C C	A G	A C	A T	C T	C C	G G	A C	C T	C T	A G	G T	C C	A C	C T	T T	A G	A G	C T	G T	A A	C T	C T	G G	T T	A A	G G	C C	T T	A G
ICS40_605	Palmira	T T	A T	A T	G T	G T	A G	A T	A C	C T	G T	A T	A C	C G	A G	C T	T T	T T	C T	C C	A G	A C	A T	C T	C C	G G	A C	C T	C T	A G	G T	C C	A C	C T	T T	A G	A G	C T	G T	A A	C T	C T	G G	T T	A A	G G	C C	T T	A G
ICS40_606	Palmira	T T	A T	A T	G T	G T	A G	A T	A C	C T	G T	A T	A C	C G	A G	C T	T T	T T	C T	C C	A G	A C	A T	C T	C C	G G	A C	C T	C T	A G	G T	C C	A C	C T	T T	A G	A G	C T	G T	A A	C T	C T	G G	T T	A A	G G	C C	T T	A G
ICS40_607	Palmira	T T	A T	A T	G T	G T	A G	A T	A C	C T	G T	A T	A C	C G	A G	C T	T T	T T	C T	C C	A G	A C	A T	C T	C C	G G	A C	C T	C T	A G	G T	C C	A C	C T	T T	A G	A G	C T	G T	A A	C T	C T	G G	T T	A A	G G	C C	T T	A G
ICS40_608	Palmira	T T	A T	A T	G T	G T	A G	A T	A C	C T	G T	A T	A C	C G	A G	C T	T T	T T	C T	C C	A G	A C	A T	C T	C C	G G	A C	C T	C T	A G	G T	C C	A C	C T	T T	A G	A G	C T	G T	A A	C T	C T	G G	T T	A A	G G	C C	T T	A G
ICS48_609	Palmira	T T	A T	A T	G T	G T	A G	A T	A C	C T	G T	A T	A C	C G	A G	C T	T T	T T	C T	C C	A G	A C	A T	C T	C C	G G	A C	C T	C T	A G	G T	C G	A C	C T	T T	A G	A G	C T	T T	A A	C T	C T	G T	T T	A A	G G	C C	T T	A G
ICS48_610	Palmira	T T	A T	A T	G T	G T	A G	A T	A C	C T	G T	0 0	A C	C G	A G	C T	T T	T T	C T	C C	A G	A C	A T	C T	C C	G G	A C	C T	C T	A G	G T	C G	A C	C T	T T	A G	A G	C T	T T	A A	C T	C T	G T	T T	A A	G G	C C	T T	A G
ICS48_611	Palmira	T T	A T	A T	G T	G T	A G	A T	A C	C T	G T	A T	A C	C G	A G	C T	T T	T T	C T	C C	A G	A C	A T	C T	C C	G G	A C	C T	C T	A G	G T	C G	A C	C T	T T	A G	A G	C T	T T	A A	C T	C T	G T	T T	A A	G G	C C	T T	A G
ICS48_613	Palmira	T T	A T	A T	G T	G T	A G	A T	A C	C T	G T	A T	A C	C G	A G	C T	T T	T T	C T	C C	A G	A C	A T	C T	C C	G G	A C	C T	C T	A G	G T	C G	A C	C T	T T	A G	A G	C T	T T	A A	C T	C T	G T	T T	A A	G G	C C	T T	A G
ICS6_589	Palmira	T T	A T	A T	T T	G T	A G	A T	C C	C T	G T	A T	A C	C C	G G	C C	T T	T T	C C	C C	A A	A C	A T	C C	C C	G G	C C	C T	C T	A G	T T	C C	A C	C T	T T	A A	A G	C C	G G	A A	C T	C C	G T	T T	A A	G G	C T	T T	G G
ICS6_590	Palmira	T T	A T	A T	T T	G T	A G	A T	C C	C T	G T	A T	A C	C C	G G	C C	T T	T T	C C	C C	A A	A C	A T	C C	C C	G G	C C	C T	C T	A G	T T	C C	A C	C T	T T	A A	A G	C C	G G	A A	C T	C C	G T	T T	A A	G G	C T	T T	G G
ICS6_591	Palmira	T T	A T	A T	T T	G T	A G	A T	C C	C T	G T	A T	A C	C C	G G	C C	T T	T T	C C	C C	A A	A C	A T	C C	C C	G G	C C	C T	C T	A G	T T	C C	A C	C T	T T	A A	A G	C C	G G	A A	C T	C C	G T	T T	A A	G G	C T	T T	G G
ICS6_592	Palmira	T T	A T	A T	T T	G T	A G	A T	C C	C T	T T	0 0	A C	C C	G G	C C	T T	T T	C C	C C	A A	A C	A T	C C	C C	G G	0 0	C T	0 0	A G	T T	C C	A C	C T	T T	A A	A G	C C	G G	A A	0 0	C C	0 0	T T	A A	G G	C T	T T	G G
ICS6_593	Palmira	T T	A T	A T	T T	G T	A G	A T	C C	C T	G T	A T	A C	C C	G G	C C	T T	T T	C C	C C	A A	A C	A T	C C	C C	G G	C C	C T	C T	A G	T T	C C	A C	C T	T T	A A	A G	C C	G G	A A	C T	C C	G T	T T	A A	G G	C T	T T	G G
ICS60_614	Palmira	T T	A T	A T	G T	G T	A G	A T	A C	C T	G T	A T	A C	C G	A G	C T	T T	T T	C T	C C	A G	A C	A T	C T	C C	G G	A C	C T	C T	A A	G T	C G	A C	C T	T T	A G	A G	C T	G T	A A	C T	C T	G G	T T	A A	G G	C C	T T	A G
ICS60_615	Palmira	T T	A T	A T	G T	G T	A G	A T	A C	C T	G T	A T	A C	C G	A G	C T	T T	T T	C T	C C	A G	A C	A T	C T	C C	G G	A C	C T	C T	A A	G T	C G	A C	C T	T T	A G	A G	C T	G T	A A	C T	C T	G G	T T	A A	G G	C C	T T	A G
ICS60_616	Palmira	T T	A T	A T	G T	G T	A G	A T	A C	C T	G T	A T	A C	C G	A G	C T	T T	T T	C T	C C	A G	A C	A T	C T	C C	G G	A C	C T	C T	A A	G T	C G	A C	C T	T T	A G	A G	C T	G T	A A	C T	C T	G G	T T	A A	G G	C C	T T	A G
ICS60_617	Palmira	T T	A T	A T	G T	G T	A G	A T	A C	C T	G T	A T	A C	C G	A G	C T	T T	T T	C T	C C	A G	A C	A T	C T	C C	G G	A C	C T	C T	A A	G T	C G	A C	C T	T T	A G	A G	C T	G T	A A	C T	C T	G G	T T	A A	G G	C C	T T	A G
ICS60_618	Palmira	T T	A T	A T	G T	G T	A G	A T	A C	C T	G T	A T	A C	C G	A G	C T	T T	T T	C T	C C	A G	A C	A T	C T	C C	G G	A C	C T	C T	A A	G T	C G	A C	C T	T T	A G	A G	C T	G T	A A	C T	C T	G G	T T	A A	G G	C C	T T	A G
ICS60_619	Palmira	T T	A T	A T	G T	G T	A G	A T	A C	C T	G T	A T	A C	C G	A G	C T	T T	T T	C T	C C	A G	A C	A T	C T	C C	G G	A C	C T	C T	A A	G T	C G	A C	C T	T T	A G	A G	0 0	G T	A A	C T	C T	G G	T T	A A	G G	C C	T T	A G
ICS78_620	Palmira	T T	A T	A T	G T	G T	0 0	A T	A A	C T	G T	A T	A C	C G	A G	C T	T T	T T	C T	C C	A G	0 0	A T	C T	C C	G G	A C	T T	C T	A G	G T	C C	A C	C T	T T	A G	A G	C T	G T	A A	C T	C T	G G	0 0	A A	G G	C C	T T	A G
ICS78_621	Palmira	T T	A T	A T	G T	G T	A G	A T	A C	0 0	G T	A T	A C	C G	A G	C T	T T	T T	C T	C C	A G	A C	A T	C T	C C	G G	A C	C T	C T	A G	G T	C C	A C	C T	T T	A G	A G	C T	G T	A A	C T	C T	G G	T T	A A	G G	C C	T T	A G
ICS8_594	Palmira	T T	T T	A T	G T	G T	A G	A A	A C	C C	G T	A A	A C	C C	A G	C C	T T	T T	C C	C C	A A	A A	A A	C T	C C	G G	A C	C T	T T	A A	T T	C C	C C	T T	T T	A G	G G	C T	G G	A A	C T	C T	G T	T T	A A	G G	C C	T T	A G
ICS8_595	Palmira	T T	T T	A T	G T	G T	A G	A A	A C	C C	G T	A A	A C	C C	A G	C C	T T	T T	C C	C C	A A	A A	A A	C T	C C	G G	A C	C T	T T	A A	T T	C C	C C	T T	T T	A G	G G	C T	G G	A A	C T	C T	G T	T T	A A	G G	C C	T T	A G
ICS8_596	Palmira	T T	T T	A T	G T	G T	A G	A A	A C	C C	G T	A A	A C	C C	A G	C C	T T	T T	C C	C C	A A	A A	A A	C T	C C	G G	A C	C T	T T	A A	T T	C C	C C	T T	T T	A G	G G	C T	G G	A A	C T	C T	G T	T T	A A	G G	C C	T T	A G
ICS8_597	Palmira	T T	T T	A T	G T	G T	A G	A A	A C	C C	G T	A A	A C	C C	A G	C C	T T	T T	C C	C C	A A	A A	A A	C T	C C	G G	A C	C T	T T	A A	T T	C C	C C	T T	T T	A G	G G	C T	G G	A A	C T	C T	G T	T T	A A	G G	C C	T T	A G
ICS95_624	Palmira	T T	A T	A T	G T	G T	A G	A T	A C	C T	G T	A T	A C	C G	G G	C T	T T	T T	C T	C C	G G	A C	A T	C T	C C	G G	A C	C T	C T	A A	G T	C C	C C	C T	T T	0 0	A G	C T	T T	A A	C T	C T	G T	T T	A A	G G	C T	T T	A G
ICS95_625	Palmira	T T	A T	A T	G T	G T	A G	A T	A C	C T	G T	A T	A C	C G	G G	C T	T T	T T	C T	C C	G G	A C	A T	C T	C C	G G	A C	C T	C T	A A	G T	C C	C C	C T	T T	A G	A G	C T	T T	A A	C T	C T	G T	T T	A A	G G	C T	T T	A G
ICS95_626	Palmira	T T	A T	A T	G T	G T	A G	A T	A C	C T	G T	A T	A C	C G	G G	C T	T T	T T	C T	C C	G G	A C	A T	C T	C C	G G	A C	C T	C T	A A	G T	C C	C C	C T	T T	A G	A G	C T	T T	A A	C T	C T	G T	T T	A A	G G	C T	T T	A G
ICS95_627	Palmira	T T	A T	A T	G T	G T	A G	A T	A C	C T	G T	A T	A C	C G	G G	C T	T T	T T	C T	C C	G G	A C	A T	C T	C C	G G	A C	C T	C T	A A	G T	C C	C C	C T	T T	A G	A G	C T	T T	A A	C T	C T	G T	T T	A A	0 0	C T	T T	A G
ICS95_628	Palmira	T T	A T	A T	G T	G T	A G	A T	A C	C T	G T	A T	A C	C G	G G	C T	T T	T T	C T	C C	G G	A C	A T	C T	C C	G G	A C	C T	C T	A A	G T	C C	C C	C T	T T	A G	A G	C T	T T	A A	C T	C T	G T	T T	A A	G G	C T	T T	A G
ICS95A_1184	Palmira	T T	A T	A T	G T	G T	A G	A T	A C	C T	G T	A T	A C	C G	G G	C T	T T	T T	C T	C C	G G	A C	A T	C T	C C	G G	A C	C T	C T	A A	G T	C C	C C	C T	T T	A G	A G	C T	T T	A A	C T	C T	G T	T T	A A	G G	C T	T T	A G
ICS95A_1185	Palmira	T T	A T	A T	G T	G T	A G	A T	A C	C T	G T	A T	A C	C G	G G	C T	T T	T T	C T	C C	G G	A C	A T	C T	C C	G G	A C	C T	C T	A A	G T	C C	C C	C T	T T	A G	A G	C T	T T	A A	C T	C T	G T	T T	A A	G G	C T	T T	A G
ICS95A_1186	Palmira	T T	A T	A T	G T	G T	A G	A T	A C	C T	G T	A T	A C	C G	G G	C T	T T	T T	C T	C C	G G	A C	A T	C T	C C	G G	A C	C T	C T	A A	G T	C C	C C	C T	T T	A G	A G	C T	T T	A A	C T	C T	G T	T T	A A	G G	C T	T T	A G
ICS95A_1187	Palmira	T T	A T	A T	G T	G T	A G	A T	A C	C T	G T	A T	A C	C G	G G	C T	T T	T T	C T	C C	G G	A C	A T	C T	C C	G G	A C	C T	C T	A A	G T	C C	C C	C T	T T	A G	A G	C T	T T	A A	C T	C T	G T	T T	A A	G G	C T	T T	A G
ICS95A_1188	Palmira	T T	A T	A T	G T	G T	A G	A T	A C	C T	G T	A T	A C	C G	G G	C T	T T	T T	C T	C C	G G	A C	A T	C T	C C	G G	A C	C T	C T	A A	G T	C C	C C	C T	T T	A G	A G	C T	T T	A A	C T	C T	G T	T T	A A	G G	C T	T T	A G
ICS95A_1189	Palmira	T T	A T	A T	G T	G T	A G	A T	A C	C T	G T	A T	A C	C G	G G	C T	T T	T T	C T	C C	G G	0 0	A T	C T	C C	G G	A C	C T	C T	A A	G T	C C	C C	C T	T T	A G	A G	C T	T T	A A	C T	C T	G T	T T	A A	G G	C T	T T	A G
ICS98_1295	Palmira	T T	A T	A T	G T	G T	A G	A T	A C	C T	G T	A T	A C	C G	G G	C T	T T	T T	C T	C C	0 0	A C	A T	C T	C C	G G	A C	C T	C T	A A	G T	C C	C C	C T	T T	A G	A G	C T	T T	A A	C T	C T	G T	T T	A A	G G	C T	T T	A G
ICS98_1296	Palmira	C T	A A	T T	G T	G T	A G	A A	A C	T T	G G	A T	A C	C C	A G	C C	T T	T T	C T	C G	A G	A C	A A	C T	C T	G G	A A	C T	C T	A A	G T	C C	C C	T T	A T	A G	A G	T T	G G	A T	C T	T T	T T	T T	A G	G G	C T	C T	A G
ICS98_1297	Palmira	T T	A T	A T	G T	G T	A G	A T	A C	C T	G T	A T	A C	C G	G G	C T	T T	T T	C T	C C	G G	A C	A T	C T	C C	G G	A C	C T	C T	A A	G T	C C	C C	C T	T T	A G	A G	C T	T T	A A	C T	C T	G T	T T	A A	G G	C T	T T	A G
ICS98_1298	Palmira	C T	A A	T T	G T	G T	A G	A A	A C	T T	G G	A T	A C	C C	A G	C C	T T	T T	C T	C G	A G	A C	A A	C T	C T	G G	A A	C T	C T	A A	G T	C C	C C	T T	A T	A G	A G	T T	G G	A T	C T	T T	T T	T T	A G	0 0	C T	C T	A G
ICS98_1299	Palmira	T T	A T	A T	G T	G T	A G	A T	A C	C T	G T	A T	A C	C G	G G	C T	T T	T T	C T	C C	G G	A C	A T	C T	C C	G G	A C	C T	C T	A A	G T	C C	C C	C T	T T	A G	A G	C T	T T	A A	C T	C T	G T	T T	A A	G G	C T	T T	A G
ICS98_1300	Palmira	T T	A T	A T	G T	G T	A G	A T	A C	C T	G T	A T	A C	C G	G G	C T	T T	T T	C T	C C	G G	A C	A T	C T	C C	G G	A C	C T	C T	A A	G T	C C	C C	C T	T T	A G	A G	C T	T T	A A	C T	C T	G T	T T	A A	G G	C T	T T	A G
IMC60_669	Palmira	C T	T T	A T	0 0	T T	G G	A A	A C	C T	T T	T T	A A	G G	A G	C T	G G	T T	C T	C G	G G	A A	A A	T T	C C	G G	A A	C C	C T	A A	G G	G G	A A	C C	T T	A A	0 0	C C	G G	A T	T T	C T	G G	C C	G G	G G	T T	C T	A A
IMC60_670	Palmira	C T	T T	A T	G T	T T	G G	A A	A C	C T	T T	T T	A A	G G	A G	C T	G G	T T	C T	C G	G G	A A	A A	T T	C C	G G	A A	C C	C T	A A	G G	G G	A A	C C	T T	A A	A A	C C	G G	A T	T T	C T	G G	C C	G G	G G	0 0	C T	A A
IMC60_671	Palmira	C T	T T	A T	0 0	T T	G G	A A	A C	C T	T T	T T	A A	G G	A G	C T	G G	T T	C T	C G	G G	A A	A A	T T	C C	G G	A A	C C	C T	A A	G G	G G	A A	C C	T T	A A	A A	C C	G G	A T	T T	C T	G G	C C	G G	G G	T T	C T	A A
IMC67_988	Palmira	C T	T T	A T	G T	T T	G G	A A	C C	C C	G T	T T	A C	C G	A G	C T	G G	T T	T T	C G	A G	A C	A A	T T	C C	G G	A A	C C	C C	A G	G T	G G	A C	C C	T T	A G	A A	C C	G G	A A	T T	C C	G T	C C	G G	T T	T T	C T	A A
IMC67_989	Palmira	C T	T T	A T	G T	T T	G G	A A	C C	C C	G T	T T	A C	C G	A G	C T	G G	T T	T T	C G	A G	A C	A A	T T	C C	G G	A A	C C	C C	A G	G T	G G	A C	C C	T T	A G	A A	C C	G G	A A	T T	C C	G T	C C	G G	T T	T T	0 0	A A
IMC67_990	Palmira	C T	T T	A T	G T	T T	G G	A A	C C	C C	G T	T T	A C	C G	A G	C T	G G	T T	T T	C G	A G	A C	A A	T T	C C	G G	A A	C C	C C	A G	G T	G G	A C	C C	T T	A G	A A	C C	G G	A A	T T	C C	G T	C C	G G	T T	T T	C T	A A
IMC67_991	Palmira	C T	T T	A T	G T	T T	G G	A A	C C	C C	G T	T T	A C	C G	A G	C T	G G	T T	T T	C G	A G	0 0	A A	T T	C C	G G	A A	C C	C C	A G	G T	G G	A C	C C	T T	A G	A A	C C	G G	A A	T T	C C	G T	C C	G G	T T	T T	0 0	A A
IMC67_992	Palmira	C T	T T	A T	G T	T T	G G	A A	C C	C C	G T	T T	A C	C G	A G	C T	0 0	T T	T T	C G	A G	A C	A A	T T	C C	G G	A A	C C	C C	A G	G T	G G	A C	C C	T T	A G	A A	C C	G G	A A	T T	C C	G T	C C	G G	T T	T T	C T	A A
LOLITA_WALK1	Palmira	T T	A A	T T	G T	G T	A G	A A	A C	T T	G G	A T	A C	G G	A G	T T	T T	T T	T T	C G	A G	A C	A T	C C	C T	G G	A A	C C	C C	A A	G T	C G	C C	C T	T T	A G	A G	C T	G T	A T	C C	C T	G T	T T	A A	G G	C C	T T	G G
LOLITA_WALK1_2779	Palmira	T T	A A	T T	G T	G T	A G	A A	A C	T T	G G	A T	A C	G G	A G	T T	T T	T T	T T	C G	A G	A C	A T	C C	C T	G G	A A	C C	C C	A A	G T	C G	C C	C T	T T	A G	A G	C T	G T	A T	C C	C T	G T	T T	A A	G G	C C	T T	G G
LOLITA_WALK1_2780	Palmira	T T	A A	T T	G T	G T	A G	A A	A C	T T	G G	A T	A C	G G	A G	T T	T T	T T	T T	C G	A G	A C	A T	C C	C T	G G	A A	C C	C C	A A	G T	C G	C C	C T	T T	A G	A G	C T	G T	A T	C C	C T	G T	T T	A A	G G	C C	T T	G G
LOLITA_WALK1_2781	Palmira	T T	A A	T T	G T	G T	A G	A A	A C	T T	G G	A T	A C	G G	A G	T T	T T	T T	T T	C G	A G	A C	A T	C C	C T	G G	A A	C C	C C	A A	G T	C G	C C	C T	T T	A G	A G	C T	G T	A T	C C	C T	G T	T T	A A	G G	C C	T T	G G
LOLITA_WALK1_2782	Palmira	T T	A A	T T	G T	G T	A G	A A	A C	T T	G G	A T	A C	G G	A G	T T	T T	T T	T T	C G	A G	A C	A T	C C	C T	G G	A A	C C	C C	A A	G T	C G	C C	C T	T T	A G	A G	C T	G T	A T	C C	C T	G T	T T	A A	G G	C C	T T	G G
LOLITA_WALK1_2783	Palmira	T T	A A	T T	G T	G T	A G	A A	A C	T T	G G	A T	A C	G G	A G	T T	T T	T T	T T	C G	A G	A C	A T	C C	C T	G G	A A	C C	C C	A A	G T	C G	C C	C T	T T	A G	A G	C T	G T	A T	C C	C T	G T	T T	A A	G G	C C	T T	G G
LOLITA_WALK2	Palmira	T T	A A	T T	G T	G T	A G	A A	A C	T T	G G	A T	A C	G G	A G	T T	T T	T T	T T	C G	A G	A C	A T	C C	C T	G G	A A	C C	C C	A A	G T	C G	C C	C T	T T	A G	A G	C T	G T	A T	C C	C T	G T	T T	A A	G G	C C	T T	G G
LOLITA_WALK2_2442	Palmira	C T	A T	A T	0 0	G T	G G	A T	C C	C C	G T	A T	A A	C C	A G	C C	G T	T T	C T	C G	A G	A A	A T	C T	C C	A G	A C	C T	C T	G G	T T	C G	A C	T T	A T	A A	A A	C C	G G	A A	C T	C C	T T	0 0	A A	G G	T T	T T	A G
LOLITA_WALK2_2443	Palmira	C T	A T	A T	T T	G T	G G	A T	C C	C C	G T	A T	A A	C C	A G	C C	G T	T T	C T	C G	A G	A A	A T	C T	C C	A G	A C	C T	C T	G G	T T	C G	A C	T T	A T	A A	A A	C C	G G	A A	C T	C C	T T	T T	A A	G G	T T	T T	A G
LOLITA_WALK2_2444	Palmira	C T	A T	A T	T T	G T	G G	A T	C C	C C	G T	A T	A A	C C	A G	C C	G T	T T	C T	C G	A G	A A	A T	C T	C C	A G	A C	C T	C T	G G	T T	C G	A C	T T	A T	A A	A A	C C	G G	A A	C T	C C	T T	T T	A A	G G	T T	T T	A G
LOLITA_WALK2_2445	Palmira	C T	A T	A T	G T	G T	G G	A T	C C	C C	G T	A T	A A	C C	A G	C C	G T	T T	C T	C G	A G	A A	A T	C T	C C	A G	A C	C T	C T	G G	T T	C G	A C	T T	A T	A A	A A	C C	G G	A A	C T	C C	T T	T T	A A	G G	T T	T T	A G
LOLITA_WALK1_3	Palmira	T T	A A	T T	G T	G T	A G	A A	A C	T T	G G	A T	A C	G G	A G	T T	T T	T T	T T	C G	A G	A C	A T	C C	C T	G G	A A	C C	C C	A A	G T	C G	C C	C T	T T	A G	A G	C T	G T	A T	C C	C T	G T	T T	A A	G G	C C	T T	G G
LOLITA_WALK1_4	Palmira	T T	A A	T T	G T	G T	A G	A A	A C	T T	G G	A T	A C	G G	A G	T T	T T	T T	T T	C G	A G	A C	A T	C C	C T	G G	A A	C C	C C	A A	G T	C G	C C	C T	T T	A G	A G	C T	G T	A T	C C	C T	G T	T T	A A	G G	C C	T T	G G
LOLITA_WALK1_5	Palmira	T T	A A	T T	G T	G T	A G	A A	A C	T T	G G	A T	A C	G G	A G	T T	T T	T T	T T	C G	A G	A C	A T	C C	0 0	G G	A A	C C	C C	A A	G T	C G	C C	C T	T T	A G	A G	C T	G T	A T	C C	C T	G T	T T	A A	G G	C C	T T	G G
LOLITA_WALK1_6	Palmira	T T	A A	T T	G T	G T	A G	A A	A C	T T	G G	A T	A C	G G	A G	T T	T T	T T	T T	C G	A G	A C	A T	C C	C T	G G	A A	C C	C C	A A	G T	C G	C C	C T	T T	A G	A G	C T	G T	A T	C C	C T	G T	T T	A A	G G	C C	T T	G G
LUKER40_1	Palmira	T T	A T	A T	G T	T T	A G	A A	A C	C T	G T	A A	A C	C C	A G	C C	T T	T T	C T	C G	A A	C C	A T	C T	C C	G G	A C	C T	C T	A A	G T	C G	A A	T T	T T	A A	A G	C T	G G	A A	T T	T T	G T	T T	A G	G T	C C	C T	A A
LUKER40_2	Palmira	T T	A T	A T	G T	T T	A G	A A	A C	C T	G T	A A	A C	C C	A G	C C	T T	T T	C T	C G	A A	C C	A T	C T	C C	G G	A C	C T	C T	A A	G T	C G	A A	T T	T T	A A	A G	C T	G G	A A	T T	T T	G T	T T	A G	G T	C C	C T	A A
LUKER40_2268	Palmira	T T	A T	A T	G T	T T	A G	A A	A C	C T	G T	A A	A C	C C	A G	C C	T T	T T	C T	C G	A A	C C	A T	C T	C C	G G	A C	C T	C T	A A	G T	C G	A A	T T	T T	A A	A G	C T	G G	A A	T T	T T	G T	T T	A G	G T	C C	C T	A A
LUKER40_2269	Palmira	T T	A T	A T	G T	T T	A G	A A	A C	C T	G T	A A	A C	C C	A G	C C	T T	T T	C T	C G	A A	C C	A T	C T	C C	G G	A C	C T	C T	A A	G T	C G	A A	T T	T T	A A	A G	C T	G G	A A	T T	T T	G T	T T	A G	G T	C C	C T	A A
LUKER40_2270	Palmira	T T	A T	A T	G T	T T	A G	A A	A C	C T	G T	A A	A C	C C	A G	C C	T T	T T	C T	C G	A A	C C	A T	C T	C C	G G	A C	C T	C T	A A	G T	C G	A A	T T	T T	A A	A G	C T	G G	A A	T T	T T	G T	T T	A G	G T	C C	C T	A A
LUKER40_2271	Palmira	T T	A T	A T	G T	T T	A G	A A	A C	C T	G T	A A	A C	C C	A G	C C	T T	T T	C T	C G	A A	0 0	A T	C T	C C	G G	A C	C T	C T	A A	G T	C G	A A	T T	T T	A A	A G	C T	G G	A A	T T	T T	G T	T T	A G	G T	C C	C T	A A
LUKER40_2272	Palmira	T T	A T	A T	G T	T T	A G	A A	A C	C T	G T	A A	A C	C C	A G	C C	T T	T T	C T	C G	A A	C C	A T	C T	C C	G G	A C	C T	C T	A A	G T	C G	A A	T T	T T	A A	A G	C T	G G	A A	T T	T T	G T	T T	A G	G T	C C	C T	A A
LUKER40_3	Palmira	T T	A T	A T	G T	T T	A G	A A	A C	C T	G T	A A	A C	C C	A G	C C	T T	T T	C T	C G	A A	C C	A T	C T	C C	G G	A C	C T	C T	A A	G T	C G	A A	T T	T T	A A	A G	C T	G G	A A	T T	T T	G T	T T	A G	G T	C C	C T	A A
LUKER40_4	Palmira	T T	A T	A T	G T	T T	A G	A A	A C	C T	G T	A A	A C	0 0	A G	C C	T T	T T	C T	C G	A A	C C	A T	C T	C C	G G	A C	C T	C T	A A	G T	C G	A A	T T	T T	A A	A G	C T	G G	A A	T T	T T	G T	T T	A G	G T	C C	C T	A A
LUKER40_5	Palmira	T T	A T	A T	G T	T T	A G	A A	A C	C T	G T	A A	A C	C C	A G	C C	T T	T T	C T	C G	A A	C C	A T	C T	C C	G G	A C	C T	C T	A A	G T	C G	A A	T T	T T	A A	A G	C T	G G	A A	T T	T T	G T	T T	A G	G T	C C	C T	A A
LUKER40_6	Palmira	T T	A T	T T	G T	T T	A G	A T	C C	C C	G G	A A	A A	C G	A G	C T	G T	T T	C C	C G	A G	A C	A A	C T	C C	G G	A A	C C	T T	A G	T T	C C	C C	T T	T T	A G	G G	C T	G T	A A	T T	C T	T T	T T	A G	G T	C T	T T	A A
LUKER50_1	Palmira	T T	A T	A T	G T	T T	G G	A A	A C	C C	G T	T T	A C	C G	G G	C T	T T	T T	C T	C C	A G	C C	A T	C C	C C	G G	A A	C C	C C	A A	G G	C C	A C	C C	T T	G G	A A	C C	G G	A A	C T	C T	G G	T T	A A	G T	C C	T T	G G
LUKER50_2	Palmira	T T	A T	A T	G T	T T	G G	A A	A C	C C	G T	T T	A C	C G	G G	C T	T T	T T	C T	C C	A G	C C	A T	C C	C C	G G	A A	C C	C C	A A	G G	C C	A C	0 0	T T	G G	A A	C C	G G	A A	C T	C T	G G	T T	A A	G T	C C	T T	G G
LUKER50_2091	Palmira	T T	A T	A T	G T	T T	G G	A A	A C	C C	G T	T T	A C	C G	G G	C T	T T	T T	C T	C C	A G	C C	A T	C C	C C	G G	A A	C C	C C	A A	G G	C C	A C	C C	T T	G G	A A	C C	G G	A A	C T	C T	G G	T T	A A	G T	C C	T T	G G
LUKER50_2093	Palmira	T T	A T	A T	G T	T T	G G	A A	A C	C C	G T	T T	A C	C G	G G	C T	T T	T T	C T	C C	A G	C C	A T	C C	C C	G G	A A	C C	C C	A A	G G	C C	A C	C C	T T	G G	A A	C C	G G	A A	0 0	C T	G G	T T	A A	G T	C C	T T	G G
LUKER50_2094	Palmira	T T	A T	A T	0 0	T T	G G	A A	A C	C C	G T	T T	A C	C G	G G	0 0	T T	T T	C T	C C	A G	C C	A T	C C	C C	G G	A A	C C	C C	A A	G G	0 0	A C	C C	T T	G G	A A	C C	G G	A A	C T	0 0	G G	T T	A A	G T	C C	T T	G G
LUKER50_2095	Palmira	T T	A T	A T	0 0	T T	G G	A A	A C	C C	G T	T T	0 0	C G	G G	C T	T T	T T	C T	C C	A G	C C	A T	C C	C C	G G	A A	0 0	C C	A A	G G	0 0	A C	C C	T T	G G	A A	C C	G G	A A	C T	0 0	G G	T T	0 0	0 0	C C	T T	G G
LUKER50_3	Palmira	T T	A T	A T	G T	T T	G G	A A	A C	C C	G T	T T	A C	C G	G G	C T	T T	T T	C T	C C	A G	C C	A T	C C	C C	G G	A A	C C	C C	A A	G G	C C	A C	C C	T T	G G	A A	C C	G G	A A	C T	C T	G G	T T	A A	G T	C C	T T	G G
LUKER50_4	Palmira	T T	A T	A T	G T	T T	G G	A A	A C	C C	G T	T T	A C	C G	G G	C T	T T	T T	C T	C C	A G	C C	A T	C C	C C	G G	A A	C C	C C	A A	G G	C C	A C	C C	T T	G G	A A	C C	G G	A A	C T	C T	G G	T T	A A	G T	C C	T T	G G
LUKER50_5	Palmira	T T	A T	A T	G T	T T	G G	A A	A C	C C	G T	T T	A C	C G	G G	C T	T T	T T	C T	C C	A G	C C	A T	C C	C C	G G	A A	C C	C C	A A	G G	C C	A C	C C	T T	G G	A A	C C	G G	A A	C T	C T	G G	T T	A A	G T	C C	T T	G G
LUKER50_6	Palmira	T T	A T	A T	G T	T T	G G	A A	A C	C C	G T	T T	A C	C G	G G	C T	T T	T T	C T	C C	A G	C C	A T	C C	C C	G G	A A	C C	C C	A A	G G	C C	A C	C C	T T	G G	A A	C C	G G	A A	C T	C T	G G	T T	A A	G T	C C	T T	G G
MANAURE_1	Palmira	T T	A T	A T	G T	G T	A G	A T	A A	C T	G G	A T	A C	C G	G G	C T	T T	T T	C T	C C	A G	C C	A T	C T	C C	G G	A C	C C	C T	A A	G G	C C	C C	C T	T T	A G	A G	T T	T T	A A	C T	C T	G T	T T	A A	G G	C C	T T	0 0
MANAURE_2	Palmira	T T	A T	A T	G T	G T	A G	A T	A A	C T	G G	A T	A C	C G	G G	C T	T T	T T	C T	C C	A G	C C	A T	C T	C C	G G	A C	C C	C T	A A	G G	C C	C C	C T	T T	A G	A G	T T	T T	A A	C T	C T	G T	T T	A A	G G	C C	T T	G G
MANAURE_2081	Palmira	T T	A T	A T	G T	G T	A G	A T	A A	C T	G G	A T	A C	C G	G G	C T	T T	T T	C T	C C	A G	C C	A T	C T	C C	G G	A C	C C	C T	A A	G G	C C	C C	C T	T T	A G	A G	T T	T T	A A	C T	C T	G T	T T	A A	G G	C C	T T	G G
MANAURE_2082	Palmira	T T	A T	A T	G T	G T	A G	A T	A A	C T	G G	A T	A C	C G	G G	C T	T T	T T	C T	C C	A G	C C	A T	C T	C C	G G	A C	C C	C T	A A	G G	C C	C C	C T	T T	A G	A G	T T	T T	A A	C T	C T	G T	T T	A A	G G	C C	T T	G G
MANAURE_2083	Palmira	T T	A T	A T	G T	G T	A G	A T	A A	C T	G G	A T	A C	C G	G G	C T	T T	T T	C T	C C	A G	C C	A T	C T	C C	G G	A C	C C	C T	A A	G G	C C	C C	C T	T T	A G	A G	T T	T T	A A	C T	C T	G T	T T	A A	G G	C C	T T	G G
MANAURE_2084	Palmira	T T	A T	A T	G T	G T	A G	A T	A A	C T	G G	A T	A C	C G	G G	C T	T T	T T	C T	C C	A G	C C	A T	C T	C C	G G	A C	C C	C T	A A	G G	C C	C C	C T	T T	A G	A G	T T	T T	A A	C T	C T	G T	T T	A A	G G	C C	T T	G G
MANAURE_2085	Palmira	T T	A T	A T	G T	G T	A G	A T	A A	C T	G G	A T	A C	C G	G G	C T	T T	T T	C T	C C	A G	C C	A T	C T	C C	G G	A C	C C	C T	A A	G G	C C	C C	C T	T T	A G	A G	T T	T T	A A	C T	C T	G T	T T	A A	G G	C C	T T	G G
MANAURE_2086	Palmira	T T	A T	A T	G T	G T	A G	A T	A A	C T	G G	A T	A C	C G	G G	C T	T T	T T	C T	C C	A G	C C	A T	C T	C C	G G	A C	C C	C T	A A	G G	C C	C C	C T	T T	A G	A G	T T	T T	A A	C T	C T	G T	T T	A A	G G	C C	T T	G G
MANAURE_3	Palmira	T T	A T	A T	G T	G T	A G	A T	A A	C T	G G	A T	A C	C G	G G	C T	T T	T T	C T	C C	A G	C C	A T	C T	C C	G G	A C	C C	C T	A A	G G	C C	C C	C T	T T	A G	A G	T T	T T	A A	C T	C T	G T	T T	A A	G G	C C	T T	G G
MANAURE_4	Palmira	T T	A T	A T	G T	G T	A G	A T	A A	C T	G G	A T	A C	C G	G G	C T	T T	T T	C T	C C	A G	C C	A T	C T	C C	G G	A C	C C	C T	A A	G G	C C	C C	C T	T T	A G	A G	T T	T T	A A	C T	C T	G T	T T	A A	G G	C C	T T	G G
MANAURE_6	Palmira	T T	A T	A T	G T	G T	A G	A T	A A	C T	G G	A T	A C	C G	G G	C T	T T	T T	C T	C C	A G	C C	A T	C T	C C	G G	A C	C C	C T	A A	G G	C C	C C	C T	T T	A G	A G	T T	T T	A A	C T	C T	G T	T T	A A	G G	C C	T T	G G
MANAURE_7	Palmira	T T	A T	A T	G T	G T	A G	A T	A A	C T	G G	A T	A C	C G	G G	C T	T T	T T	C T	C C	A G	C C	A T	C T	C C	G G	A C	C C	C T	A A	G G	C C	C C	C T	T T	A G	A G	T T	T T	A A	C T	C T	G T	T T	A A	G G	C C	T T	G G
MANAURE_5	Palmira	T T	0 0	A T	G T	0 0	A G	T T	A A	0 0	G G	0 0	A C	C G	G G	0 0	T T	T T	C T	C C	A G	0 0	A T	C T	C C	G G	A C	C C	0 0	A A	G G	C C	C C	C T	T T	A G	A G	T T	T T	A A	C T	C T	G T	T T	A A	G G	C C	T T	0 0
MARTINA_1681	Palmira	T T	T T	A A	T T	G G	G G	T T	C C	C C	T T	A A	A A	C C	A A	C C	T T	T T	C C	C C	A A	A A	A A	T T	C C	G G	C C	T T	T T	G G	T T	C C	A A	T T	T T	A A	A A	C C	G G	A A	T T	C C	G G	T T	A A	G G	C C	T T	A A
MARTINA_1682	Palmira	T T	T T	A A	T T	G G	G G	T T	C C	C C	T T	A A	A A	C C	A A	C C	T T	T T	C C	C C	A A	A A	A A	T T	C C	G G	C C	T T	T T	G G	T T	C C	A A	T T	T T	A A	A A	C C	G G	A A	T T	C C	G G	T T	A A	G G	C C	T T	A A
MARTINA_1683	Palmira	T T	T T	A A	T T	G G	G G	T T	C C	C C	T T	A A	A A	C C	A A	C C	T T	T T	C C	C C	A A	A A	A A	T T	C C	G G	C C	T T	T T	G G	T T	C C	A A	T T	T T	A A	A A	C C	G G	A A	T T	C C	G G	T T	A A	G G	C C	T T	A A
MARTINA_1685	Palmira	T T	T T	A A	T T	G G	G G	T T	C C	C C	T T	A A	A A	C C	A A	C C	T T	T T	C C	C C	A A	A A	A A	T T	C C	G G	C C	T T	T T	G G	T T	C C	A A	T T	T T	A A	A A	C C	G G	A A	T T	C C	G G	T T	A A	G G	C C	T T	A A
MARTINA_1686	Palmira	T T	T T	A A	T T	G G	G G	T T	C C	C C	T T	A A	A A	C C	A A	C C	T T	T T	C C	C C	A A	A A	A A	T T	C C	G G	C C	T T	T T	G G	T T	C C	A A	T T	T T	A A	A A	C C	G G	A A	T T	C C	G G	T T	A A	G G	C C	T T	A A
MARTINA_4	Palmira	T T	T T	A A	T T	G G	G G	T T	C C	C C	T T	A A	A A	C C	A A	C C	T T	T T	C C	C C	A A	A A	A A	T T	C C	G G	C C	T T	T T	G G	T T	C C	A A	T T	T T	A A	A A	C C	G G	A A	T T	C C	G G	T T	A A	G G	C C	T T	A A
MARTINA_5	Palmira	T T	T T	A A	T T	G G	G G	T T	C C	C C	0 0	A A	A A	C C	A A	C C	T T	T T	0 0	C C	A A	A A	A A	T T	C C	G G	C C	T T	T T	G G	T T	C C	A A	T T	T T	A A	A A	C C	G G	A A	T T	C C	G G	T T	A A	G G	C C	T T	A A
MARTINA_6	Palmira	T T	T T	A A	T T	G G	G G	T T	C C	C C	T T	A A	A A	C C	A A	C C	T T	T T	C C	C C	A A	A A	A A	T T	C C	G G	C C	T T	T T	G G	T T	C C	A A	T T	T T	A A	A A	C C	G G	A A	T T	C C	G G	T T	A A	G G	C C	T T	A A
MON1_1687	Palmira	T T	A T	A T	G T	G T	A G	A T	A C	C T	G T	A T	A C	C G	A G	C T	T T	T T	C T	C C	A G	A C	A T	C T	C C	G G	0 0	C T	C T	A G	G T	C G	C C	C T	T T	A G	A G	C T	G T	A A	C T	C T	G T	T T	A A	G G	C C	T T	A G
MON1_1688	Palmira	T T	A T	A T	G T	G T	A G	A T	A C	C T	0 0	0 0	A C	C G	A G	C T	T T	T T	C T	C C	A G	A C	A T	C T	C C	G G	A C	C T	C T	A G	G T	C G	C C	C T	T T	A G	A G	C T	G T	A A	C T	C T	G T	T T	A A	G G	C C	T T	A G
MON1_1690	Palmira	T T	A T	0 0	G T	G T	A G	A T	A C	C T	G T	A T	A C	0 0	A G	C T	T T	T T	0 0	C C	A A	A C	A T	C T	C C	G G	A C	C T	C T	A G	G T	C G	C C	C T	T T	A G	A G	C T	G T	A A	C T	C T	G T	T T	A A	G G	C C	T T	A G
NA716_1	Palmira	T T	A A	T T	T T	G G	G G	A A	C C	T T	G G	T T	A A	G G	A A	T T	T T	C C	T T	G G	G G	A A	A T	C C	T T	A G	A A	C C	C C	G G	G G	G G	C C	T T	A A	G G	G G	T T	T T	A T	C T	C C	G G	C C	0 0	T T	T T	C C	A A
NA716_2	Palmira	T T	A A	T T	T T	G G	G G	A A	C C	T T	G G	T T	A A	G G	A A	T T	T T	C C	T T	G G	G G	A A	A T	C C	T T	A G	A A	C C	C C	G G	G G	G G	C C	T T	A A	G G	G G	T T	T T	A T	C T	C C	G G	C C	A A	T T	T T	C C	A A
NA716_3	Palmira	T T	A A	T T	T T	G G	G G	A A	C C	T T	G G	T T	A A	G G	A A	T T	T T	C C	T T	G G	0 0	A A	A T	C C	T T	A G	A A	C C	C C	G G	G G	G G	C C	T T	A A	G G	G G	T T	T T	A T	C T	C C	G G	C C	A A	T T	T T	C C	A A
NACIONAL_DEL_ECUADOR_977	Palmira	C T	A T	A T	T T	T T	A G	A A	C C	T T	G G	A A	C C	C C	A A	C C	T T	C T	C T	C C	G G	A C	T T	C C	C T	A G	A A	C C	C C	A A	G G	G G	C C	C T	A A	A A	A G	C T	G G	A T	T T	C C	T T	C C	A A	G G	T T	T T	A G
NACIONAL_DEL_ECUADOR_978	Palmira	C T	A T	T T	G T	T T	A G	A A	C C	T T	G G	A A	A C	C C	A A	C C	0 0	C T	C T	C C	G G	A C	A T	C C	C T	A A	A A	C C	C T	A G	G T	C G	A C	T T	A T	A A	A G	C T	G G	T T	T T	C C	G T	C T	A A	G G	C T	T T	A G
NACIONAL_DEL_ECUADOR_979	Palmira	C T	A T	T T	G T	T T	A G	A A	C C	T T	G G	A A	A C	C C	A A	C C	T T	C T	C T	C C	G G	A C	A T	C C	C T	A A	A A	C C	C T	A G	G T	C G	A C	T T	A T	A A	A G	C T	G G	T T	T T	C C	G T	C T	A A	G G	C T	T T	A G
NACIONAL_DEL_ECUADOR_980	Palmira	C T	A T	T T	G T	T T	A G	A A	C C	T T	G G	A A	A C	C C	A A	C C	T T	C T	C T	C C	G G	A C	A T	C C	C T	A A	A A	C C	C T	A G	G T	C G	A C	T T	A T	A A	A G	C T	G G	T T	T T	C C	G T	C T	A A	G G	C T	T T	A G
PA10_1000	Palmira	T T	T T	A T	T T	T T	G G	A T	A C	C C	G G	A T	A A	C C	A A	C T	T T	T T	T T	C G	A A	A C	A A	T T	C T	G G	A A	C C	C T	A G	G T	G G	A A	C T	A T	A A	A A	C C	G G	A A	C T	C T	G G	T T	G G	T T	C C	C C	A A
PA10_1001	Palmira	T T	T T	A T	T T	T T	G G	A T	A C	C C	G G	A T	A A	C C	A A	C T	T T	T T	T T	C G	A A	A C	A A	T T	C T	G G	A A	C C	C T	A G	G T	G G	A A	C T	A T	A A	A A	C C	G G	A A	C T	C T	G G	T T	G G	T T	C C	C C	A A
PA10_2	Palmira	T T	T T	A T	T T	T T	G G	A T	A C	C C	G G	A T	A A	C C	A A	C T	T T	T T	T T	C G	A A	A C	A A	T T	C T	0 0	A A	C C	C T	A G	G T	G G	A A	C T	A T	A A	A A	C C	G G	A A	C T	C T	G G	T T	G G	T T	C C	C C	A A
PA10_3	Palmira	T T	T T	A T	T T	T T	G G	A T	A C	C C	G G	A T	A A	C C	A A	C T	T T	T T	T T	C G	A A	A C	A A	T T	C T	G G	A A	C C	C T	A G	G T	G G	A A	C T	A T	A A	A A	C C	G G	A A	C T	C T	G G	T T	G G	T T	C C	C C	A A
PA10_4	Palmira	T T	T T	A T	T T	T T	G G	A T	A C	C C	G G	A T	A A	C C	A A	C T	T T	T T	T T	C G	A A	A C	A A	T T	C T	G G	A A	C C	C T	A G	G T	G G	A A	C T	A T	A A	A A	C C	G G	A A	C T	C T	G G	T T	G G	T T	C C	C C	A A
PA10_5	Palmira	T T	T T	A T	T T	T T	G G	A T	A C	C C	G G	A T	A A	C C	A A	C T	T T	T T	T T	C G	A A	A C	A A	T T	C T	G G	A A	C C	C T	A G	G T	G G	A A	C T	A T	A A	A A	C C	G G	A A	C T	C T	G G	T T	G G	T T	C C	C C	A A
PA10_998	Palmira	T T	T T	A T	T T	T T	G G	A T	A C	C C	G G	A T	A A	C C	A A	C T	T T	T T	T T	C G	A A	A C	A A	T T	C T	G G	A A	C C	C T	A G	G T	G G	A A	C T	A T	A A	A A	C C	G G	A A	C T	C T	G G	T T	G G	T T	C C	C C	A A
PA10_999	Palmira	T T	T T	A T	T T	T T	G G	A T	A C	C C	G G	A T	A A	C C	A A	C T	T T	T T	T T	C G	A A	A C	A A	T T	C T	G G	A A	C C	C T	A G	G T	G G	A A	C T	A T	A A	A A	C C	G G	A A	C T	C T	G G	T T	G G	T T	C C	C C	A A
PA12_1	Palmira	C T	T T	A T	G G	G T	A G	A A	C C	C T	G G	A T	A C	C G	A A	C T	G T	C C	T T	C C	A G	A C	A A	C T	T T	A G	A C	C C	C C	A A	G G	0 0	A C	C C	T T	A G	A A	C T	G T	A A	C C	C C	G T	C C	G G	G T	C T	C C	A G
PA12_2	Palmira	C T	T T	A T	G G	G T	A G	A A	C C	C T	G G	A T	A C	C G	A A	C T	G T	C C	T T	C C	A G	A C	A A	C T	T T	A G	A C	C C	C C	A A	G G	0 0	A C	C C	T T	A G	A A	C T	G T	A A	C C	C C	G T	C C	G G	G T	C T	C C	A G
PA12_3	Palmira	C T	T T	A T	G G	G T	A G	A A	C C	C T	G G	A T	A C	C G	A A	C T	G T	C C	T T	C C	A G	A C	A A	C T	T T	A G	A C	C C	C C	A A	G G	0 0	A C	C C	T T	A G	A A	C T	G T	A A	C C	C C	G T	C C	G G	G T	C T	C C	A G
PA12_4	Palmira	C T	T T	A T	G G	G T	A G	A A	C C	C T	G G	A T	A C	C G	A A	C T	G T	C C	T T	C C	A G	A C	A A	C T	T T	A G	A C	C C	C C	A A	G G	0 0	A C	C C	T T	A G	A A	C T	G T	A A	C C	C C	G T	C C	G G	G T	C T	C C	A G
PA12_5	Palmira	C T	T T	A T	G G	G T	A G	A A	C C	C T	G G	A T	A C	C G	A A	C T	G T	C C	T T	C C	A G	A C	A A	C T	T T	A G	A C	C C	C C	A A	G G	0 0	A C	C C	T T	A G	A A	C T	G T	A A	C C	C C	0 0	C C	G G	G T	C T	C C	A G
PA12_6	Palmira	C T	T T	A T	G G	G T	A G	A A	C C	C T	G G	A T	A C	C G	A A	C T	G T	C C	T T	C C	A G	A C	A A	C T	T T	A G	A C	C C	C C	A A	G G	0 0	A C	C C	T T	A G	A A	C T	G T	A A	C C	C C	G T	C C	G G	G T	C T	C C	A G
PA121_1234	Palmira	T T	A T	T T	T T	G T	A G	A A	A C	C T	G T	A A	A A	C C	A A	C C	T T	T T	C C	C C	A A	A A	A A	C T	C C	G G	A A	C C	C T	A G	G G	C G	C C	T T	T T	G G	A A	C T	G G	A A	T T	C C	T T	C T	A G	T T	C C	C T	A A
PA121_1235	Palmira	T T	A T	T T	T T	G T	A G	A A	A C	C T	G T	A A	A A	C C	A A	C C	T T	T T	C C	C C	A A	A A	A A	C T	C C	G G	A A	C C	C T	A G	G G	C G	C C	T T	T T	G G	A A	C T	G G	A A	T T	C C	T T	C T	A G	T T	C C	C T	A A
PA121_1236	Palmira	T T	A T	T T	G T	G T	A G	A A	A C	C T	G T	A A	A A	C C	A A	C C	T T	T T	C C	C C	A A	A A	A A	C T	C C	G G	A A	C C	C T	A G	G G	C G	C C	T T	T T	G G	A A	C T	G G	A A	T T	C C	T T	C T	A G	G T	C C	C T	A A
PA121_1237	Palmira	T T	A T	T T	T T	G T	A G	A A	A C	C T	G T	A A	A A	C C	A A	C C	T T	T T	C C	C C	A A	A A	A A	C T	C C	G G	A A	C C	C T	A G	G G	C G	C C	T T	T T	G G	A A	C T	G G	A A	T T	C C	0 0	C T	A G	T T	C C	C T	0 0
PA121_1238	Palmira	T T	A T	T T	T T	G T	A G	A A	A C	C T	G T	A A	A A	C C	A A	C C	T T	T T	C C	C C	A A	A A	A A	C T	C C	G G	A A	C C	C T	A G	G G	C G	C C	T T	T T	G G	A A	C T	G G	A A	T T	C C	T T	C T	A G	T T	C C	C T	A A
PA124_1	Palmira	T T	A A	A T	T T	G G	A G	A T	A A	T T	G T	A T	A A	C C	A A	C C	T T	T T	C T	C C	A A	A A	A A	C C	C C	G G	A A	C T	C T	A A	G T	G G	A C	C T	T T	A G	A A	T T	G G	A A	C T	C C	T T	T T	A G	G G	C C	C C	A A
PA124_2	Palmira	T T	A A	A T	T T	G G	A G	A T	A A	T T	G T	A T	A A	C C	A A	C C	T T	T T	C T	C C	A A	A A	A A	C C	C C	G G	A A	C T	C T	A A	G T	G G	A C	C T	T T	A G	A A	T T	G G	A A	C T	C C	T T	T T	A G	G G	C C	C C	A A
PA124_2521	Palmira	T T	A A	A T	T T	G G	A G	A T	A A	T T	G T	A T	A A	C C	A A	C C	T T	T T	C T	C C	A A	A A	A A	C C	C C	G G	A A	C T	C T	A A	G T	G G	A C	C T	T T	A G	A A	T T	G G	A A	C T	C C	T T	T T	A G	G G	C C	C C	A A
PA124_2522	Palmira	T T	A A	A T	T T	G G	A G	A T	A A	T T	G T	A T	A A	C C	A A	C C	T T	T T	C T	C C	A A	A A	A A	C C	C C	G G	A A	C T	C T	A A	G T	G G	A C	C T	T T	A G	A A	T T	G G	A A	C T	C C	T T	T T	A G	G G	C C	C C	A A
PA124_2523	Palmira	T T	A A	A T	T T	G G	A G	A T	A A	T T	G T	A T	A A	C C	A A	C C	T T	T T	C T	C C	A A	A A	A A	C C	C C	G G	A A	C T	C T	A A	G T	G G	A C	C T	T T	A G	A A	T T	G G	A A	C T	C C	T T	T T	A G	G G	C C	C C	A A
PA124_2524	Palmira	T T	A A	A T	T T	G G	A G	A T	A A	T T	G T	A T	A A	C C	A A	C C	T T	T T	C T	C C	A A	A A	A A	C C	C C	G G	A A	C T	C T	A A	G T	G G	A C	C T	T T	A G	A A	T T	G G	A A	C T	C C	T T	T T	A G	G G	C C	C C	A A
PA124_2525	Palmira	T T	A A	A T	T T	G G	A G	A T	A A	T T	G T	A T	A A	C C	A A	C C	T T	T T	C T	C C	A A	A A	A A	C C	C C	G G	A A	C T	C T	A A	G T	G G	A C	C T	T T	A G	A A	T T	G G	A A	C T	C C	T T	T T	A G	G G	C C	C C	A A
PA124_3	Palmira	T T	A A	A T	T T	G G	A G	A T	A A	T T	G T	A T	A A	C C	A A	C C	T T	T T	C T	C C	A A	A A	A A	C C	C C	G G	A A	C T	C T	A A	G T	G G	A C	C T	T T	A G	A A	T T	G G	A A	C T	C C	T T	T T	A G	G G	C C	C C	A A
PA124_4	Palmira	T T	A A	A T	T T	G G	A G	A T	A A	T T	G T	A T	A A	C C	A A	C C	T T	T T	C T	C C	A A	A A	A A	C C	C C	G G	A A	C T	C T	A A	G T	G G	A C	C T	T T	A G	A A	T T	G G	A A	C T	C C	T T	T T	A G	G G	C C	C C	A A
PA124_5	Palmira	T T	A A	A T	T T	G G	A G	A T	A A	T T	G T	A T	A A	C C	A A	C C	T T	T T	C T	C C	A A	A A	A A	C C	C C	G G	A A	C T	C T	0 0	G T	G G	A C	C T	T T	A G	A A	T T	G G	A A	C T	C C	T T	T T	A G	G G	C C	C C	A A
PA124_6	Palmira	T T	A A	A T	T T	G G	A G	A T	A A	0 0	G T	A T	A A	C C	A A	C C	T T	T T	C T	C C	A A	A A	A A	C C	C C	G G	A A	C T	C T	A A	G T	G G	A C	C T	T T	A G	A A	T T	G G	A A	C T	C C	T T	T T	A G	G G	C C	C C	A A
PA13_2549	Palmira	T T	T T	A T	T T	T T	G G	A T	A C	C C	G G	A T	A A	C C	A A	C T	T T	T T	T T	C G	A A	A C	A A	T T	C T	G G	A A	C C	C T	A G	G T	G G	A A	C T	A T	A A	A A	C C	G G	A A	C T	C T	G G	T T	0 0	T T	C C	C C	A A
PA13_2550	Palmira	T T	T T	A T	T T	T T	G G	A T	A C	C C	G G	A T	A A	C C	A A	C T	T T	T T	T T	C G	A A	A C	A A	T T	C T	G G	A A	C C	C T	A G	G T	G G	A A	C T	A T	A A	A A	C C	G G	A A	C T	C T	G G	T T	G G	T T	C C	C C	A A
PA13_2551	Palmira	T T	T T	A T	T T	T T	G G	A T	A C	C C	G G	A T	A A	C C	A A	0 0	T T	T T	T T	C G	A A	A C	A A	T T	C T	G G	A A	C C	C T	A G	G T	G G	A A	C T	A T	A A	A A	C C	G G	A A	C T	C T	G G	T T	G G	T T	C C	0 0	A A
PA13_2552	Palmira	T T	T T	A T	T T	T T	G G	A T	A C	C C	G G	A T	A A	C C	A A	C T	T T	T T	T T	C G	A A	A C	A A	T T	C T	G G	A A	C C	C T	A G	G T	G G	A A	C T	A T	A A	A A	C C	G G	A A	C T	C T	G G	T T	G G	T T	C C	C C	A A
PA13_2553	Palmira	T T	T T	A T	T T	T T	G G	A T	A C	C C	G G	A T	A A	C C	A A	C T	T T	T T	T T	C G	A A	A C	A A	T T	C T	G G	A A	C C	C T	A G	G T	G G	A A	C T	A T	A A	A A	C C	G G	A A	C T	C T	G G	T T	G G	T T	C C	C C	A A
PA13_2554	Palmira	T T	T T	A T	T T	T T	G G	A T	A C	C C	G G	A T	A A	C C	0 0	C T	T T	T T	T T	C G	A A	A C	A A	T T	C T	G G	0 0	0 0	C T	A G	G T	G G	A A	C T	A T	A A	A A	C C	G G	A A	C T	C T	G G	T T	0 0	T T	C C	C T	A A
PA150_4	Palmira	T T	A A	A A	T T	G G	A G	A T	A C	0 0	G G	A T	A A	C C	G G	C C	T T	T T	T T	C C	A A	A A	A A	C C	C C	G G	A A	C C	C T	G G	T T	C G	A C	T T	T T	A G	A A	T T	G G	A A	C C	C C	T T	T T	A G	G T	C C	C C	A G
PA150_5	Palmira	T T	A A	A A	T T	G G	A G	A T	A C	0 0	G G	A T	A A	C C	G G	C C	T T	T T	T T	C C	A A	A A	A A	C C	C C	G G	A A	C C	C T	G G	T T	C G	A C	T T	T T	A G	A A	T T	G G	A A	C C	C C	T T	T T	A G	G T	C C	C C	A G
PA150_6	Palmira	T T	A A	A A	T T	G G	A G	A T	A C	0 0	G G	A T	A A	C C	G G	C C	T T	T T	T T	C C	A A	A A	A A	C C	C C	G G	A A	C C	C T	G G	T T	C G	A C	T T	T T	A G	A A	T T	G G	A A	C C	C C	T T	T T	A G	G T	C C	C C	A G
PA16_1216	Palmira	C T	A T	T T	G T	T T	A G	A A	C C	T T	G G	A T	A C	C C	A A	C C	T T	C T	T T	C C	A G	A C	A T	C T	C T	G G	A C	C C	C C	A G	G T	G G	C C	T T	A T	A A	A G	C T	G G	A T	C T	C C	T T	C T	A A	G G	C C	T T	A G
PA169_1245	Palmira	T T	A T	T T	T T	G T	A G	A A	A C	C T	G T	A A	A A	C C	A A	C C	T T	T T	C C	C C	A A	A A	A A	C T	C C	G G	A A	C C	C T	A G	G G	C G	C C	T T	T T	G G	A A	C T	G G	A A	T T	C C	T T	C T	A G	T T	C C	C T	A A
PA169_1246	Palmira	T T	A T	T T	T T	G T	A G	A A	A C	C T	G T	A A	A A	C C	A A	C C	T T	T T	C C	C C	A A	A A	A A	C T	C C	G G	A A	C C	C T	A G	G G	C G	C C	T T	T T	G G	A A	C T	G G	A A	T T	C C	T T	0 0	A G	T T	C C	C T	A A
PA169_1247	Palmira	T T	A T	0 0	T T	G T	A G	A A	A C	C T	G T	A A	A A	C C	A A	C C	T T	T T	C C	C C	A A	A A	A A	0 0	C C	G G	A A	C C	C T	A G	G G	0 0	C C	T T	T T	G G	A A	C T	G G	A A	T T	C C	T T	0 0	A G	T T	C C	0 0	A A
PA169_1248	Palmira	0 0	A T	A A	T T	G G	0 0	A A	C C	T T	G G	A T	C C	C G	A G	C C	G T	T T	C C	C G	A A	A C	A A	C C	C C	G G	A C	C C	C T	A A	G T	C C	A C	C T	A T	0 0	A G	C T	G G	A T	C T	C T	T T	T T	A A	G G	C C	T T	A G
PA169_1249	Palmira	T T	A T	T T	T T	G T	A G	A A	A C	C T	G T	A A	A A	C C	A A	C C	T T	T T	C C	C C	A A	A A	A A	C T	C C	G G	A A	C C	C T	0 0	0 0	C G	C C	T T	T T	G G	A A	C T	G G	A A	T T	C C	T T	C T	A G	T T	C C	C T	A A
PA16A_2555	Palmira	C T	A T	T T	T T	0 0	G G	A T	C C	C T	G G	A T	A C	C G	G G	C T	G T	T T	T T	C C	G G	A C	A A	T T	T T	G G	A A	C T	C C	A A	G G	0 0	A C	C C	A T	A G	A A	C T	G T	A A	T T	C C	T T	C T	G G	T T	C T	0 0	A A
PA16A_2556	Palmira	C T	A T	T T	T T	G T	G G	A T	C C	0 0	G G	A T	0 0	C G	G G	C T	0 0	T T	T T	C C	G G	A C	A A	T T	T T	G G	A A	C T	C C	A A	G G	G G	A C	C C	A T	A G	A A	C T	G T	A A	T T	C C	T T	0 0	G G	T T	C T	C T	A A
PA16A_2557	Palmira	C T	A T	T T	T T	G T	G G	A T	C C	C T	G G	A T	0 0	C G	G G	C T	G T	T T	T T	C C	G G	A C	A A	T T	T T	G G	A A	C T	C C	A A	G G	G G	A C	C C	A T	A G	A A	C T	0 0	A A	T T	C C	T T	0 0	G G	T T	C T	C T	A A
PA18_1003	Palmira	T T	A T	A T	T T	G T	A G	A T	A C	T T	G G	A T	A A	C C	A G	C C	T T	T T	C T	C C	A A	A A	A A	C C	C C	G G	A A	C C	C T	A G	G G	C G	A C	C T	T T	G G	A A	T T	G G	A A	C T	C C	T T	T T	A G	G G	C C	C C	A G
PA18_1004	Palmira	T T	A T	A T	T T	G T	A G	A T	A C	T T	G G	A T	A A	C C	A G	C C	T T	T T	C T	C C	A A	A A	A A	C C	C C	G G	A A	C C	C T	A G	G G	C G	A C	C T	T T	G G	A A	T T	G G	A A	C T	C C	T T	T T	A G	G G	C C	C C	A G
PA18_1005	Palmira	T T	A T	A T	T T	G T	A G	A T	A C	T T	G G	A T	A A	C C	A G	C C	T T	T T	C T	C C	A A	A A	A A	C C	C C	G G	A A	C C	C T	A G	G G	C G	A C	C T	T T	G G	A A	T T	G G	A A	C T	C C	T T	T T	A G	G G	C C	C C	A G
PA18_1006	Palmira	T T	A T	A T	T T	G T	A G	A T	A C	T T	G G	A T	A A	C C	A G	C C	T T	T T	C T	C C	A A	A A	A A	C C	C C	G G	A A	C C	C T	A G	G G	C G	A C	C T	T T	G G	A A	T T	G G	A A	C T	C C	T T	T T	A G	G G	C C	C C	A G
PA18_1007	Palmira	T T	A T	A T	T T	G T	A G	A T	A C	T T	G G	A T	A A	C C	A G	C C	T T	T T	C T	C C	A A	A A	A A	C C	C C	G G	A A	C C	C T	A G	G G	C G	A C	C T	T T	G G	A A	T T	G G	A A	C T	C C	T T	T T	A G	G G	C C	C C	A G
PA30_1482	Palmira	T T	A T	T T	0 0	T T	G G	A A	C C	C C	T T	T T	A A	C C	A G	T T	G T	T T	T T	C G	A A	A C	A A	C T	C C	G G	A A	C C	C T	A A	G G	0 0	A C	C C	T T	A G	A A	C C	G G	A A	T T	C C	G G	C T	G G	T T	T T	C C	A G
PA30_1483	Palmira	T T	A T	A A	T T	G G	G G	T T	C C	C C	T T	A A	A A	C C	A G	T T	T T	T T	C C	C C	A A	A A	A T	C T	C C	G G	A C	T T	T T	G G	T T	G G	A A	T T	T T	A G	0 0	C C	G T	A A	T T	C T	G G	T T	A A	G G	C C	T T	A G
PA30_1484	Palmira	T T	T T	A T	T T	T T	A G	A A	A C	C C	G T	T T	A A	C G	G G	T T	T T	T T	T T	C C	A A	A A	A A	T T	C T	G G	C C	C C	T T	A G	G G	G G	A A	C C	T T	G G	A A	C T	G G	A A	C T	T T	G T	C C	A G	T T	C C	C C	A A
PA30_1485	Palmira	T T	A T	A A	G T	T T	G G	T T	A C	C C	T T	T T	A A	C C	A A	C C	T T	T T	C C	C C	A A	A C	A T	C T	C C	G G	A C	T T	C C	A G	G T	G G	A A	T T	T T	G G	A A	C T	G G	A A	T T	T T	G G	T T	A A	G G	C C	T T	A G
PA30_1486	Palmira	T T	A T	A A	T T	G G	G G	T T	A C	C C	T T	A A	A C	C C	G G	C T	T T	T T	C C	C C	A A	A C	A T	C C	C C	G G	C C	T T	T T	A G	G T	G G	A A	T T	T T	A G	A A	C T	G T	A A	T T	C C	G G	T T	A A	G G	C C	T T	A G
PA30_1487	Palmira	C T	T T	A T	0 0	G T	G G	A A	C C	C T	G T	T T	A C	C C	A G	C C	G G	T T	T T	C G	A A	A C	A A	T T	C C	G G	A A	C C	C C	A G	G T	G G	A C	C C	A T	G G	A A	C C	G G	A T	T T	C C	G T	C C	G G	T T	T T	C T	A A
PA35_1	Palmira	T T	T T	A T	G T	G T	A G	A T	A C	C T	G G	A A	A A	C C	A G	C C	T T	T T	C T	C C	A A	A A	A T	C T	C C	G G	C C	C C	T T	A G	G T	C C	C C	C T	T T	A G	A G	C C	G T	A A	T T	C C	T T	T T	A A	G G	T T	T T	A G
PA35_2	Palmira	T T	T T	A T	G T	G T	A G	A T	A C	C T	G G	A A	A A	C C	A G	C C	T T	T T	C T	C C	A A	A A	A T	C T	C C	G G	C C	C C	T T	A G	G T	C C	C C	C T	T T	A G	A G	C C	G T	A A	T T	C C	T T	T T	A A	G G	T T	T T	A G
PA35_2559	Palmira	T T	T T	A T	G T	G T	A G	A T	A C	C T	G G	A A	A A	C C	A G	C C	T T	T T	C T	C C	A A	A A	A T	C T	C C	G G	C C	C C	T T	A G	G T	C C	C C	C T	T T	A G	A G	C C	G T	A A	T T	C C	T T	T T	A A	G G	T T	T T	A G
PA35_2560	Palmira	T T	T T	A T	G T	G T	A G	A T	A C	C T	G G	A A	A A	C C	A G	C C	T T	T T	C T	C C	A A	A A	A T	C T	C C	G G	C C	C C	T T	A G	G T	C C	C C	C T	T T	A G	A G	C C	G T	A A	T T	C C	T T	T T	A A	G G	T T	T T	A G
PA35_2561	Palmira	T T	T T	A T	G T	G T	A G	A T	A C	C T	G G	A A	A A	C C	A G	C C	T T	T T	C T	C C	A A	A A	A T	C T	C C	G G	C C	C C	T T	A G	G T	C C	C C	C T	T T	A G	A G	C C	G T	A A	T T	C C	T T	T T	A A	G G	T T	T T	A G
PA35_2562	Palmira	T T	T T	A T	G T	G T	A G	A T	A C	C T	G G	A A	A A	C C	A G	C C	T T	T T	C T	C C	A A	A A	A T	C T	C C	G G	C C	C C	T T	A G	G T	C C	C C	C T	T T	A G	A G	C C	G T	A A	T T	C C	T T	T T	A A	G G	T T	T T	A G
PA35_2563	Palmira	T T	T T	A T	G T	G T	A G	A T	A C	C T	G G	A A	A A	C C	A G	C C	T T	T T	C T	C C	A A	A A	A T	C T	C C	G G	C C	C C	T T	A G	G T	C C	C C	C T	T T	A G	A G	C C	G T	A A	T T	C C	T T	T T	A A	G G	T T	T T	A G
PA35_3	Palmira	T T	T T	A T	G T	G T	A G	A T	A C	C T	G G	A A	A A	C C	A G	C C	T T	T T	C T	C C	A A	A A	A T	C T	C C	G G	C C	C C	T T	A G	G T	C C	C C	C T	T T	A G	A G	C C	G T	A A	T T	C C	T T	T T	A A	G G	T T	T T	A G
PA35_4	Palmira	0 0	T T	A T	G T	G T	A G	A T	A C	C T	G G	A A	A A	C C	A G	C C	T T	T T	C T	C C	A A	A A	A T	C T	C C	G G	C C	C C	T T	A G	G T	C C	C C	C T	T T	A G	A G	C C	G T	A A	T T	C C	T T	T T	A A	G G	0 0	T T	A G
PA35_5	Palmira	T T	T T	A T	G T	G T	A G	A T	A C	C T	G G	A A	A A	C C	A G	C C	T T	T T	C T	C C	A A	A A	A T	C T	C C	G G	C C	C C	T T	A G	G T	C C	C C	C T	T T	A G	A G	C C	G T	A A	T T	C C	T T	T T	A A	G G	T T	T T	A G
PA35_6	Palmira	T T	T T	A T	G T	G T	A G	A T	A C	C T	G G	A A	A A	C C	A G	C C	0 0	T T	C T	C C	A A	A A	A T	C T	C C	G G	C C	C C	T T	A G	G T	C C	C C	C T	T T	A G	A G	C C	G T	A A	T T	C C	T T	T T	A A	G G	T T	T T	A G
PA39_1008	Palmira	T T	A T	A T	G G	G G	G G	T T	A C	T T	G G	A T	A A	C C	G G	C C	T T	T T	C C	C C	A A	A A	A A	C C	C C	G G	A A	C C	C T	A G	G G	C G	A C	T T	A T	A G	A A	C C	G G	A A	C T	C C	G T	C T	A G	G T	C C	T T	A A
PA39_1009	Palmira	T T	A T	A T	G T	G T	G G	A T	A C	C T	G G	A A	A A	C C	A A	C C	T T	T T	T T	C C	A A	A A	A A	C C	C C	G G	A A	C C	C T	A G	T T	C G	A C	T T	T T	A G	A A	C C	G G	A A	C C	C C	T T	C T	A G	G T	C C	C C	A G
PA39_1010	Palmira	T T	A T	A T	G T	G T	G G	A T	A C	C T	G G	A A	A A	C C	A A	C C	T T	T T	T T	C C	A A	A A	A A	C C	C C	G G	A A	C C	C T	A G	T T	C G	A C	T T	T T	A G	A A	C C	G G	A A	C C	C C	T T	C T	A G	G T	C C	C C	A G
PA39_1011	Palmira	T T	A T	A T	G G	G G	G G	T T	A C	T T	G G	A T	A A	C C	G G	C C	T T	T T	C C	C C	A A	A A	A A	C C	C C	G G	A A	C C	C T	A G	G G	C G	A C	T T	A T	A G	A A	C C	G G	A A	C T	C C	G T	C T	A G	G T	C C	T T	A A
PA39_1012	Palmira	T T	A T	A T	G G	G G	G G	T T	A C	T T	G G	A T	A A	C C	G G	C C	T T	T T	C C	C C	A A	A A	A A	C C	C C	G G	A A	C C	C T	A G	G G	C G	A C	T T	A T	A G	A A	C C	G G	A A	C T	C C	G T	C T	A G	G T	C C	T T	A A
PA39A_1	Palmira	T T	A T	A T	G G	G G	G G	T T	A C	T T	G G	A T	A A	C C	G G	C C	T T	T T	C C	C C	A A	A A	A A	C C	C C	G G	A A	C C	C T	A G	G G	C G	A C	T T	A T	A G	A A	C C	G G	A A	C T	C C	G T	C T	A G	G T	C C	T T	A A
PA39A_2	Palmira	T T	A T	A T	G G	G G	G G	T T	A C	T T	G G	A T	A A	C C	G G	C C	T T	T T	C C	C C	A A	A A	A A	C C	C C	G G	A A	C C	C T	A G	G G	C G	A C	T T	A T	A G	A A	C C	G G	A A	C T	C C	G T	C T	A G	G T	C C	T T	A A
PA39A_2496	Palmira	T T	A T	A T	G G	G G	G G	T T	A C	T T	G G	A T	A A	C C	G G	C C	T T	T T	C C	C C	A A	A A	A A	C C	C C	G G	A A	C C	C T	A G	G G	C G	A C	T T	A T	A G	A A	C C	G G	A A	C T	C C	G T	C T	A G	G T	C C	T T	A A
PA39A_2498	Palmira	T T	A T	T T	0 0	G T	A G	A A	A C	C T	G T	T T	A C	G G	G G	C T	G T	T T	C T	C G	G G	A C	A T	T T	C C	G G	A A	C C	C C	A A	G G	C C	A C	C T	T T	A A	A G	C T	G T	A A	T T	C C	G G	C T	A G	G T	C T	C T	A A
PA39A_2499	Palmira	T T	A T	A T	G G	G G	G G	T T	A C	T T	G G	A T	A A	C C	G G	C C	T T	T T	C C	C C	A A	A A	A A	C C	C C	G G	A A	C C	C T	A G	G G	C G	A C	T T	A T	A G	A A	C C	G G	A A	C T	C C	G T	C T	A G	G T	C C	T T	A A
PA39A_2500	Palmira	T T	A T	A T	G G	G G	G G	T T	A C	T T	G G	A T	A A	C C	G G	C C	T T	T T	C C	C C	A A	A A	A A	C C	C C	G G	A A	C C	C T	A G	G G	C G	A C	T T	A T	A G	A A	C C	G G	A A	C T	C C	G T	C T	A G	G T	C C	T T	A A
PA39A_2501	Palmira	T T	A T	A T	G G	G G	G G	T T	A C	0 0	G G	A T	A A	C C	G G	C C	T T	T T	C C	C C	A A	A A	A A	C C	C C	G G	A A	C C	C T	A G	G G	C G	A C	T T	A T	A G	A A	C C	G G	A A	C T	C C	G T	C T	A G	G T	C C	T T	A A
PA39A_3	Palmira	T T	A T	A T	G G	G G	G G	T T	A C	T T	G G	A T	A A	C C	G G	C C	T T	T T	C C	C C	A A	A A	A A	C C	C C	G G	A A	C C	C T	A G	G G	C G	A C	T T	A T	A G	A A	C C	G G	A A	C T	C C	G T	C T	A G	G T	C C	T T	A A
PA5_1	Palmira	T T	A A	A T	G T	G G	A G	A A	C C	C T	G G	A T	A A	C C	A G	C C	T T	T T	T T	C C	A A	A A	A A	0 0	C C	G G	A A	C C	C T	G G	T T	C C	A C	T T	T T	A A	A A	C T	G G	A A	C C	C C	T T	C T	A G	G T	C C	C C	A A
PA5_1210	Palmira	T T	A A	A T	G T	G G	A G	A A	C C	C T	G G	A T	A A	C C	A G	C C	T T	T T	T T	C C	A A	A A	A A	C C	C C	G G	A A	C C	C T	G G	T T	C C	A C	T T	T T	A A	A A	C T	G G	A A	C C	C C	T T	C T	A G	G T	C C	C C	A A
PA5_2	Palmira	T T	A A	A T	G T	G G	A G	A A	C C	C T	G G	A T	A A	C C	A G	C C	T T	T T	T T	C C	A A	A A	A A	C C	C C	G G	A A	C C	C T	G G	T T	C C	A C	T T	T T	A A	A A	C T	G G	A A	C C	C C	T T	C T	A G	G T	C C	C C	A A
PA5_3	Palmira	T T	A A	A T	G T	G G	A G	A A	C C	C T	G G	A T	A A	C C	A G	C C	T T	T T	T T	C C	A A	A A	A A	C C	C C	G G	A A	C C	C T	G G	T T	C C	A C	T T	T T	A A	A A	C T	G G	A A	C C	C C	T T	C T	A G	G T	C C	C C	A A
PA5_4	Palmira	T T	A A	A T	G T	G G	A G	A A	C C	C T	G G	A T	A A	C C	A G	C C	T T	T T	T T	C C	A A	A A	A A	C C	C C	G G	A A	C C	C T	G G	T T	C C	A C	T T	T T	A A	A A	C T	G G	A A	C C	C C	T T	C T	A G	G T	C C	C C	A A
PA5_6	Palmira	T T	A A	A T	G T	G G	A G	A A	C C	C T	G G	A T	A A	C C	A G	C C	T T	T T	T T	C C	A A	A A	A A	C C	C C	G G	A A	C C	C T	G G	T T	C C	A C	T T	T T	A A	A A	C T	G G	A A	C C	C C	T T	C T	A G	G T	C C	C C	A A
PERSEA2_1077	Palmira	T T	T T	A A	G G	T T	G G	T T	C C	C C	T T	A A	A A	C C	A A	C T	T T	T T	C C	C C	A A	A A	A A	T T	C C	G G	C C	T T	T T	G G	T T	C C	A A	T T	T T	A A	A A	C C	G T	A A	T T	C C	G G	T T	A A	G G	C C	T T	A A
PERSEA2_1078	Palmira	T T	A T	A T	0 0	G T	A G	A A	C C	C T	G T	A T	A C	C G	G G	C T	G T	T T	C T	C G	A G	A C	A T	C T	C C	G G	A C	C C	C T	A G	T T	C C	A C	C T	T T	A G	A G	C C	G G	A A	T T	C C	T T	C T	A G	G T	C T	C T	A G
PERSEA2_1079	Palmira	T T	A T	A T	0 0	G T	A G	A A	C C	C T	G T	A T	A C	C G	G G	C T	G T	T T	C T	C G	A G	A C	A T	C T	C C	G G	A C	C C	C T	A G	T T	C C	A C	C T	T T	A G	A G	C C	G G	A A	T T	C C	T T	C T	A G	G T	C T	C T	A G
PERSEA2_1080	Palmira	T T	T T	A A	G G	T T	G G	T T	C C	C C	T T	A A	A A	C C	A A	C T	T T	T T	0 0	C C	A A	A A	A A	T T	C C	0 0	C C	T T	T T	G G	T T	C C	A A	T T	T T	A A	A A	0 0	G T	A A	T T	C C	G G	T T	A A	G G	C C	T T	A A
PERSEA2_1081	Palmira	T T	A T	A T	G T	G T	A G	A A	C C	C T	G T	0 0	A C	C G	G G	C T	G T	T T	C T	C G	A G	A C	A T	C T	C C	G G	A C	0 0	0 0	A G	T T	C C	A C	C T	T T	A G	A G	C C	G G	A A	T T	C C	T T	C T	A G	G T	C T	C T	A G
PERSEA2_1082	Palmira	T T	A T	A T	G T	G T	A G	A A	C C	C T	G T	A T	A C	C G	G G	C T	G T	T T	C T	C G	A G	A C	A T	C T	C C	G G	A C	C C	C T	A G	T T	C C	A C	C T	T T	A G	A G	C C	G G	A A	T T	C C	T T	C T	A G	G T	C T	C T	A G
PLAYA_ALTA_1	Palmira	T T	T T	A T	G T	G T	A G	A T	C C	T T	G T	A A	A C	C C	G G	C C	T T	T T	C T	C C	A A	A C	A T	C T	C C	G G	C C	C T	T T	A A	T T	C C	C C	T T	T T	A A	A G	C T	T T	A A	T T	C T	T T	T T	A A	G G	T T	T T	A A
PLAYA_ALTA_2	Palmira	T T	T T	A T	G T	G T	A G	A T	C C	T T	G T	A A	A C	C C	G G	C C	T T	T T	C T	C C	A A	A C	A T	C T	C C	G G	C C	C T	T T	A A	T T	C C	C C	T T	T T	A A	A G	C T	T T	A A	T T	C T	T T	T T	A A	G G	T T	T T	A A
PLAYA_ALTA_3	Palmira	T T	T T	A T	G T	G T	A G	A T	C C	T T	G T	A A	A C	C C	G G	C C	T T	T T	C T	C C	A A	A C	A T	C T	C C	G G	C C	C T	T T	A A	T T	C C	C C	T T	T T	A A	A G	C T	T T	A A	T T	C T	T T	T T	A A	G G	T T	T T	A A
PLAYA_ALTA_4	Palmira	T T	T T	A T	G T	G T	A G	A T	C C	T T	G T	A A	A C	C C	G G	C C	T T	T T	C T	C C	A A	A C	A T	C T	C C	G G	C C	C T	T T	A A	T T	C C	C C	T T	T T	A A	A G	C T	T T	A A	T T	C T	T T	T T	A A	G G	T T	T T	A A
PLAYA_ALTA_5	Palmira	T T	T T	A T	G T	G T	A G	A T	C C	T T	G T	A A	A C	C C	G G	C C	T T	T T	C T	C C	A A	A C	A T	C T	C C	G G	C C	C T	T T	A A	T T	C C	C C	T T	T T	A A	A G	C T	T T	A A	T T	C T	T T	T T	A A	G G	T T	T T	A A
PLAYA_ALTA_6	Palmira	T T	T T	A T	G T	G T	A G	A T	C C	T T	G T	A A	A C	C C	G G	C C	T T	T T	C T	C C	A A	A C	A T	C T	C C	G G	C C	C T	T T	A A	T T	C C	C C	T T	T T	A A	A G	C T	T T	A A	T T	C T	T T	T T	A A	G G	T T	T T	A A
POBLACION_DON_DIEGO_CARIBIA_1	Palmira	T T	A A	A T	G T	T T	A G	A T	A A	C T	G G	A T	C C	C G	G G	T T	T T	T T	T T	C C	A G	C C	T T	C C	C C	G G	A A	C C	C T	A A	G G	C G	C C	C C	T T	G G	A G	T T	T T	A A	C C	T T	G T	T T	A A	G G	C C	T T	G G
POBLACION_DON_DIEGO_CARIBIA_2	Palmira	T T	A A	A T	G T	T T	A G	A T	A A	C T	G G	A T	C C	C G	G G	T T	T T	T T	T T	C C	A G	C C	T T	C C	C C	G G	A A	C C	C T	A A	G G	C G	C C	C C	T T	G G	A G	T T	T T	A A	C C	T T	G T	T T	A A	G G	C C	T T	G G
POBLACION_DON_DIEGO_CARIBIA_3	Palmira	T T	A A	A T	G T	T T	A G	A T	A A	C T	G G	A T	C C	C G	G G	T T	T T	T T	T T	C C	A G	C C	T T	C C	C C	G G	A A	C C	C T	A A	G G	C G	C C	C C	T T	G G	A G	T T	T T	A A	C C	T T	G T	T T	A A	G G	C C	T T	G G
POBLACION_DON_DIEGO_CARIBIA_4	Palmira	T T	A A	A T	G T	T T	A G	A T	A A	C T	G G	A T	C C	C G	G G	T T	T T	T T	T T	C C	A G	C C	T T	C C	C C	G G	A A	C C	C T	A A	G G	C G	C C	C C	T T	G G	A G	T T	T T	A A	C C	T T	G T	T T	A A	G G	C C	T T	G G
POBLACION_DON_DIEGO_CARIBIA_5	Palmira	T T	A A	A T	G T	T T	A G	A T	A A	C T	G G	A T	C C	C G	G G	T T	T T	T T	T T	C C	A G	C C	T T	C C	C C	G G	A A	C C	C T	A A	G G	C G	C C	C C	T T	G G	A G	T T	T T	A A	C C	T T	G T	T T	A A	G G	C C	T T	G G
POBLACION_DON_DIEGO_CARIBIA_6	Palmira	T T	A A	A T	G T	T T	A G	A T	A A	C T	G G	A T	C C	C G	G G	T T	T T	T T	T T	C C	A G	C C	T T	C C	C C	G G	A A	C C	C T	A A	G G	C G	C C	C C	T T	G G	A G	T T	T T	A A	C C	T T	G T	T T	A A	G G	C C	T T	G G
POBLACION_DON_DIEGO_CARIBIA_1051	Palmira	T T	A A	A T	G T	T T	A G	A T	A A	C T	G G	A T	C C	C G	G G	T T	T T	T T	T T	C C	A G	C C	T T	C C	C C	G G	A A	C C	C T	A A	G G	C G	C C	C C	T T	G G	A G	T T	T T	A A	C C	T T	G T	T T	A A	G G	C C	T T	G G
POBLACION_DON_DIEGO_CARIBIA_1052	Palmira	T T	A A	T T	G T	T T	A A	A A	A A	T T	G G	T T	C C	C G	A G	C T	T T	T T	T T	C G	G G	C C	T T	C C	C C	G G	A A	C C	C C	A A	G G	C C	C C	C C	T T	A G	G G	T T	G T	A A	C C	C T	G T	T T	A G	G G	C T	T T	G G
POBLACION_DON_DIEGO_CARIBIA_1053	Palmira	T T	A A	T T	G T	T T	A A	A A	A A	T T	G G	T T	C C	C G	A G	C T	T T	T T	T T	C G	G G	C C	T T	C C	C C	G G	A A	C C	C C	A A	G G	C C	C C	C C	T T	A G	G G	T T	G T	A A	C C	C T	G T	T T	A G	G G	C T	T T	G G
POBLACION_DON_DIEGO_CARIBIA_1054	Palmira	T T	A A	A T	G T	T T	A G	A T	A A	C T	G G	A T	C C	C G	G G	T T	T T	T T	T T	C C	A G	C C	T T	C C	C C	G G	A A	C C	C T	A A	G G	C G	C C	C C	T T	G G	A G	0 0	T T	A A	C C	T T	G T	T T	A A	G G	C C	T T	G G
POBLACION_DON_DIEGO_CARIBIA_1055	Palmira	T T	A A	A T	G T	T T	A G	A T	A A	C T	G G	A T	C C	C G	G G	T T	T T	T T	T T	C C	A G	C C	T T	C C	C C	G G	A A	C C	C T	A A	G G	C G	C C	C C	T T	G G	A G	0 0	T T	A A	C C	T T	G T	T T	A A	G G	C C	T T	G G
POBLACION_DON_DIEGO_CARIBIA_1056	Palmira	T T	A A	A T	G T	T T	A G	A T	A A	C T	G G	A T	C C	C G	G G	T T	T T	T T	T T	C C	A G	C C	T T	C C	C C	G G	A A	C C	C T	A A	G G	C G	C C	C C	T T	G G	A G	T T	T T	A A	C C	T T	G T	T T	A A	G G	C C	T T	G G
POBLACION_HUILA_1083	Palmira	T T	T T	T T	G G	T T	A G	A T	A A	C T	T T	A T	A C	C G	A A	T T	T T	T T	C C	C C	A G	A A	A A	C C	C C	A G	A A	C C	C T	A A	G T	C G	A C	T T	T T	A A	A G	C C	G G	A A	T T	C T	G T	T T	A G	G T	C C	T T	G G
POBLACION_HUILA_1084	Palmira	T T	T T	T T	G G	T T	A G	A T	A A	C T	T T	A T	A C	C G	A A	T T	T T	T T	C C	C C	A G	A A	A A	C C	C C	A G	A A	C C	C T	A A	G T	C G	A C	T T	T T	A A	A G	C C	G G	A A	T T	C T	G T	T T	A G	G T	C C	T T	G G
POBLACION_HUILA_1085	Palmira	T T	T T	T T	0 0	T T	A G	A T	A A	0 0	T T	A T	A C	C G	A A	T T	T T	T T	C C	C C	A G	A A	A A	0 0	C C	A G	A A	C C	C T	A A	G T	G G	A C	T T	T T	A A	A G	C C	G G	A A	T T	T T	G T	T T	A G	0 0	C C	T T	G G
POBLACION_HUILA_1086	Palmira	T T	T T	T T	G G	T T	A G	A T	A A	C T	T T	A T	A C	C G	A A	T T	T T	T T	C C	C C	A G	A A	A A	C C	C C	A G	A A	C C	C T	A A	G T	C G	A C	T T	T T	A A	A G	C C	G G	A A	T T	C T	G T	T T	A G	G T	C C	T T	G G
POBLACION_HUILA_1087	Palmira	0 0	T T	T T	G G	T T	A G	A T	A A	C T	T T	A T	A C	C G	A A	T T	T T	T T	C C	C C	A G	A A	A A	C C	C C	A G	A A	C C	C T	A A	G T	C G	A C	T T	T T	A A	A G	C C	G G	A A	T T	C T	G T	T T	A G	G T	C C	T T	G G
POBLACION_HUILA_1088	Palmira	T T	T T	T T	G G	T T	A G	A T	A A	C T	T T	A T	A C	C G	A A	T T	T T	T T	C C	C C	A G	A A	A A	C C	C C	A G	A A	C C	C T	A A	G T	C G	A C	T T	T T	A A	A G	C C	G G	A A	T T	C T	G T	0 0	A G	G T	C C	T T	G G
POBLACION_HUILA_2318	Palmira	T T	T T	T T	G G	T T	A G	A T	A A	C T	T T	A T	A C	C G	A A	T T	T T	T T	C C	C C	A G	A A	A A	C C	C C	A G	A A	C C	C T	A A	G T	C G	A C	T T	T T	A A	A G	C C	G G	A A	T T	C T	G T	T T	A G	G T	C C	T T	G G
POBLACION_HUILA_2319	Palmira	C T	A T	A T	G G	T T	G G	A T	C C	C T	G G	A A	A C	C C	A G	C T	T T	T T	C T	C G	A A	A C	A A	C C	C T	G G	A C	C C	C T	G G	T T	C C	A C	T T	T T	A G	A G	C C	T T	A A	C T	C C	G T	T T	A G	G G	C T	T T	A G
POBLACION_HUILA_2321	Palmira	T T	A T	A T	0 0	T T	A G	A T	A C	T T	G T	A T	C C	C G	A A	C C	T T	T T	C T	C C	A G	A A	A A	C T	C C	G G	A A	C C	C T	A G	G T	C C	A C	T T	T T	A A	A A	C T	G G	A A	T T	C C	T T	C T	A G	G T	C T	C T	A A
POBLACION_HUILA_2322	Palmira	C T	A A	A T	G G	T T	A G	A T	A C	C T	G G	T T	A C	C G	A G	C T	G G	T T	C T	C G	G G	A C	A A	C C	C C	G G	C C	C C	C C	G G	G T	C C	A C	T T	T T	A G	G G	C T	G G	A A	C T	C T	G T	T T	G G	G T	C T	C T	A G
POBLACION_HUILA_2323	Palmira	T T	A T	A A	G T	G G	A G	A T	A C	C T	G T	T T	A C	C G	A G	C T	G T	T T	C T	C C	A G	A C	A A	C T	C C	G G	A C	C C	C C	A G	G T	G G	A C	T T	T T	A G	A G	0 0	G G	A A	C T	C C	G T	T T	A G	G G	C T	C T	A G
POBLACION_HUILA_2324	Palmira	T T	A T	A A	G T	G G	A G	A T	A C	C T	G T	T T	A C	C G	A G	C T	G T	T T	C T	C C	A G	A C	A A	C T	C C	G G	A C	C C	C C	A G	G T	G G	A C	T T	T T	A G	A G	C T	G G	A A	C T	C C	G T	T T	A G	G G	C T	C T	A G
POBLACION_HUILA_2325	Palmira	T T	A T	A T	G T	T T	A G	A T	A C	C T	T T	A A	A A	C G	A G	C C	T T	T T	C C	C C	A A	A C	A T	C C	C C	G G	A A	C T	T T	A G	G T	G G	A A	C C	T T	A G	A G	T T	G T	A A	C T	C C	T T	T T	A A	G G	C C	T T	A G
POBLACION_HUILA_2326	Palmira	T T	A T	A A	G T	G G	A G	A T	A C	C T	G T	T T	A C	C G	A G	C T	G T	T T	C T	C C	A G	A C	A A	C T	C C	G G	A C	C C	C C	A G	G T	G G	A C	T T	T T	A G	A G	C T	G G	A A	C T	C C	G T	T T	A G	G G	C T	C T	A G
POBLACION_HUILA_2327	Palmira	T T	A T	A A	G T	G G	A G	A T	A C	C T	G T	T T	A C	C G	A G	C T	G T	T T	C T	C C	A G	A C	A A	C T	C C	G G	A C	0 0	C C	A G	G T	G G	A C	T T	T T	A G	A G	C T	G G	A A	C T	C C	G T	T T	A G	G G	C T	C T	A G
POBLACION_HUILA_2328	Palmira	T T	T T	A A	T T	G G	G G	T T	C C	C C	G G	A A	A A	G G	A A	C C	T T	T T	C C	C C	G G	A A	A A	C C	C C	G G	A A	C T	T T	G G	T T	C C	A A	T T	T T	A A	A A	C C	G G	A A	T T	T T	T T	T T	A A	G G	C C	T T	G G
POBLACION_HUILA_2329	Palmira	T T	T T	A A	T T	G G	G G	T T	C C	C C	G G	A A	A A	G G	A A	C C	T T	T T	C C	C C	G G	A A	A A	C C	C C	G G	A A	C T	T T	G G	T T	C C	A A	T T	T T	A A	A A	C C	G G	A A	T T	T T	T T	T T	A A	G G	C C	T T	G G
POBLACION_HUILA_2330	Palmira	T T	T T	A A	T T	G G	G G	T T	C C	C C	G G	A A	A A	G G	A A	C C	T T	T T	C C	C C	G G	A A	A A	C C	C C	G G	A A	C T	T T	G G	T T	C C	A A	T T	T T	A A	A A	C C	G G	A A	T T	T T	T T	T T	A A	G G	C C	T T	G G
POBLACION_HUILA_2331	Palmira	T T	T T	A A	T T	G G	G G	T T	C C	C C	G G	A A	A A	G G	A A	C C	T T	T T	C C	C C	G G	A A	A A	C C	C C	G G	A A	C T	T T	G G	T T	C C	A A	T T	T T	A A	A A	C C	G G	A A	T T	T T	T T	T T	A A	G G	C C	T T	G G
POBLACION_HUILA_2332	Palmira	T T	T T	A A	T T	G G	G G	T T	C C	C C	G G	A A	A A	G G	A A	C C	T T	T T	C C	C C	G G	A A	A A	C C	C C	G G	A A	C T	T T	G G	T T	C C	A A	T T	T T	A A	A A	C C	G G	A A	T T	T T	T T	T T	A A	G G	C C	T T	G G
POBLACION_HUILA_2333	Palmira	T T	T T	A A	T T	G G	G G	T T	C C	C C	G G	A A	A A	G G	A A	C C	T T	T T	C C	C C	G G	A A	A A	C C	C C	G G	A A	C T	T T	G G	T T	C C	A A	T T	T T	A A	A A	C C	G G	A A	T T	T T	T T	T T	A A	G G	C C	T T	G G
POBLACION_HUILA_2340	Palmira	C T	A T	A T	T T	G G	A G	A T	A C	C T	T T	A T	A A	C G	A G	C T	T T	T T	C T	C G	G G	A C	A A	C C	C T	G G	A C	C T	C T	A G	T T	C C	C C	T T	A T	A G	A G	C T	T T	A A	T T	C T	T T	T T	A G	G G	C T	C T	A G
POBLACION_HUILA_2341	Palmira	T T	A T	A T	G T	G G	A G	A T	C C	C T	G G	A T	A C	G G	A A	C C	T T	T T	C C	C C	G G	A C	A T	C T	C C	G G	A A	C C	C T	A G	T T	C G	A C	T T	T T	A A	A G	C T	G T	A A	T T	C C	G T	T T	A A	G G	C C	T T	A G
POBLACION_HUILA_2342	Palmira	C T	A A	A T	G T	G T	A G	A A	C C	T T	G G	T T	A C	C C	A G	C T	G T	T T	C T	C G	A G	A C	A A	C C	C T	G G	A A	C C	C C	A G	G T	C G	C C	C C	T T	A G	0 0	C C	G G	T T	C C	C C	G T	C T	G G	G T	C T	T T	A G
POBLACION_HUILA_2343	Palmira	T T	A T	A A	G G	G T	G G	A T	C C	C T	G T	A T	A C	C G	A G	C C	T T	T T	C T	C G	G G	A C	A A	C T	C C	G G	0 0	C C	C T	G G	T T	G G	A C	C T	T T	G G	A G	C C	G G	A A	C T	C C	G T	T T	A G	G T	C C	T T	A G
POBLACION_HUILA_2344	Palmira	C T	T T	A T	T T	G G	A G	A T	C C	C C	G T	A T	A C	C G	A G	C C	G T	T T	T T	C C	A A	A C	A A	C T	C C	A G	A C	C C	C T	A G	G T	G G	A C	C T	A T	G G	G G	T T	G T	A T	C T	C T	T T	C T	A G	G G	C T	C T	A G
POBLACION_HUILA_2352	Palmira	T T	A A	A A	G G	G T	A G	A T	A C	C T	G T	A T	A C	C G	A G	C T	T T	T T	C T	C C	A A	A C	A A	C C	C C	G G	A C	C C	0 0	A G	T T	G G	A C	C T	T T	A A	A G	T T	G T	A A	T T	C T	G T	T T	A A	G G	0 0	T T	G G
POBLACION_HUILA_2353	Palmira	T T	A A	A A	G G	G T	A G	A T	A C	C T	G T	A T	A C	C G	A G	C T	T T	T T	C T	C C	A A	A C	A A	C C	C C	G G	A C	C C	C T	A G	T T	G G	A C	C T	T T	A A	A G	T T	G T	A A	T T	C T	G T	T T	A A	G G	C T	T T	G G
POBLACION_HUILA_2354	Palmira	T T	A A	A A	G G	G T	A G	A T	0 0	C T	0 0	A T	0 0	C G	A G	0 0	T T	T T	C T	C C	A A	A C	A A	C C	C C	G G	A C	C C	C T	A G	T T	G G	A C	C T	T T	A A	A G	T T	G T	A A	T T	C T	0 0	T T	A A	G G	C T	T T	G G
POBLACION_HUILA_2355	Palmira	C T	T T	A T	T T	0 0	A G	A A	C C	C C	G T	A T	A C	C G	G G	C C	T T	T T	C T	0 0	A G	C C	A A	0 0	0 0	G G	A A	C C	C T	A A	G G	G G	C C	T T	T T	A G	A G	C T	G T	A A	T T	C T	G T	T T	A A	G T	C T	C T	A G
POBLACION_HUILA_2356	Palmira	T T	A A	A A	G G	G T	A G	A T	0 0	C T	G T	A A	A C	0 0	A G	C T	T T	T T	C T	C C	0 0	0 0	A A	C C	C C	G G	A C	C C	T T	A G	T T	G G	A C	C T	T T	A A	A G	T T	G T	A A	0 0	0 0	0 0	T T	A A	G G	C T	T T	G G
POBLACION_HUILA_2358	Palmira	C T	T T	A T	0 0	T T	G G	A T	C C	C C	T T	A A	A A	C G	A G	C C	T T	T T	C C	C C	A G	A A	A A	C T	C C	G G	A A	C T	T T	A G	G T	C G	A A	C T	T T	A A	A A	C T	G T	A A	T T	T T	T T	T T	A A	G G	C C	T T	A G
POBLACION_HUILA_2359	Palmira	T T	T T	A A	T T	G G	G G	T T	C C	C C	G G	A A	A A	C G	A A	C C	T T	T T	C C	C C	A G	A C	A T	C T	C C	G G	A A	C C	T T	G G	T T	C C	A C	C T	T T	G G	A A	C T	G T	A A	T T	C T	G T	T T	A A	G G	C C	T T	A G
POBLACION_HUILA_2360	Palmira	T T	A A	A A	G T	G T	G G	A T	A C	C T	G G	A A	A A	C G	A G	T T	T T	T T	C T	C G	G G	A C	A T	C C	C T	G G	A C	C T	T T	A A	G G	C G	A C	C T	T T	A G	A G	C C	G T	A T	C C	C T	T T	T T	A G	G G	C T	T T	G G
POBLACION_HUILA_2361	Palmira	C T	T T	A T	G G	T T	G G	A T	C C	C C	T T	A A	A A	C G	A G	C C	T T	T T	C C	C C	A G	A A	A A	C T	C C	G G	A A	C T	T T	A G	G T	C G	A A	C T	T T	A A	A A	C T	G T	A A	T T	T T	T T	T T	A A	G G	C C	T T	A G
POBLACION_HUILA_2362	Palmira	C T	T T	A T	G G	T T	G G	A T	C C	C C	T T	A A	A A	C G	A G	C C	T T	T T	C C	C C	A G	A A	A A	C T	C C	G G	A A	C T	T T	A G	G T	C G	A A	C T	T T	A A	A A	C T	G T	A A	T T	T T	T T	T T	A A	G G	C C	T T	A G
POBLACION_HUILA_2363	Palmira	T T	T T	A A	G T	G T	G G	T T	A A	C C	T T	A A	C C	C C	A A	C C	T T	T T	C C	C C	A A	A A	A A	C C	C C	G G	A A	C C	T T	A A	T T	G G	C C	C T	T T	G G	A A	C C	G G	A A	T T	C C	T T	T T	A A	G G	C C	T T	G G
POBLACION_HUILA_2364	Palmira	T T	A T	T T	G T	G T	A G	A T	A C	C T	G G	A A	A A	C C	A G	T T	T T	T T	T T	C C	A A	C C	A A	C C	C C	G G	A A	C C	T T	A G	G T	C G	A A	C T	T T	A G	A G	C T	G G	A T	C C	C T	G T	T T	A A	G G	C C	T T	G G
POBLACION_HUILA_2365	Palmira	C T	A T	A T	G T	G T	G G	A T	A C	C T	G G	A A	A C	C G	A G	C T	G T	T T	T T	C G	A G	A C	A A	C T	C T	G G	A A	C C	C T	A G	T T	C G	A C	C T	T T	A G	G G	C C	G T	A T	C C	C T	G T	T T	A A	G G	C C	C T	G G
POBLACION_HUILA_2366	Palmira	T T	T T	A T	G T	G T	A A	A A	C C	T T	G G	A A	C C	C G	A A	C C	G T	T T	C T	C C	A G	A A	A A	C T	C C	G G	A A	C C	C T	G G	T T	C G	A C	C T	T T	A A	A A	T T	G G	A A	T T	C T	T T	C T	A G	G G	C C	C T	A A
POBLACION_HUILA_2367	Palmira	T T	T T	A T	G G	T T	A A	A A	A C	T T	G G	A A	A C	C C	A G	C T	T T	T T	T T	C C	A A	A C	A A	C T	C C	G G	A C	C C	T T	A G	G T	C C	A C	C T	T T	G G	A G	C T	G T	A A	C C	C T	G T	T T	A A	G G	C C	T T	G G
POBLACION_HUILA_2368	Palmira	C T	A T	A T	G T	G T	G G	A T	A A	T T	G G	A T	A C	C C	A G	C T	G T	T T	C T	C G	A A	A C	A A	C C	C T	A G	A C	C C	C T	A G	G T	C C	C C	T T	T T	A G	A G	C T	G G	A A	0 0	C T	T T	T T	A A	G G	C T	T T	A G
POBLACION_HUILA_2370	Palmira	T T	A A	A T	0 0	T T	A G	A A	A C	C C	G T	T T	A C	C C	A A	T T	G T	T T	C T	C G	A G	C C	A T	C T	C T	A G	A A	C T	C C	A G	G T	C C	C C	C T	T T	G G	A G	C T	G G	0 0	C T	C T	G T	C T	A G	G G	C T	C T	A G
POBLACION_HUILA_2371	Palmira	T T	A T	A T	G G	G T	A G	A T	C C	C T	T T	A A	A A	C C	A G	C C	T T	T T	C T	C C	A A	A A	A A	C T	C C	G G	A A	C C	T T	G G	G T	C G	A A	C T	T T	A A	A A	C T	G T	A A	C T	C T	T T	T T	A A	G G	C C	T T	A G
POBLACION_HUILA_2372	Palmira	T T	A A	A T	0 0	T T	A G	A A	A C	C C	G T	T T	A C	C C	A A	T T	G T	T T	C T	C G	A G	C C	A T	C T	C T	A G	A A	C T	C C	A G	G T	C C	C C	C T	T T	G G	A G	C T	G G	A T	C T	C T	G T	C T	A G	G G	C T	C T	A G
POBLACION_HUILA_2373	Palmira	T T	A A	A T	0 0	T T	A G	A A	A C	C C	G T	T T	A C	C C	A A	T T	G T	T T	C T	C G	A G	C C	A T	C T	C T	A G	A A	C T	C C	A G	G T	C C	C C	C T	T T	G G	A G	C T	G G	A T	0 0	C T	G T	C T	A G	G G	C T	C T	A G
POBLACION_HUILA_2374	Palmira	T T	A A	A T	0 0	T T	A G	A A	A C	C C	G T	T T	A C	C C	A A	T T	G T	T T	C T	C G	A G	C C	A T	C T	C T	A G	A A	C T	C C	A G	G T	C C	C C	C T	T T	G G	A G	C T	G G	A T	C T	C T	0 0	C T	A G	G G	C T	C T	A G
POBLACION_LA_MARINA_2379	Palmira	C T	T T	A A	T T	G T	A G	A A	C C	C T	G G	T T	A C	C C	G G	C T	T T	T T	T T	C G	A A	A A	A A	C T	C T	G G	A A	C C	C T	A G	G T	G G	A C	C T	T T	A A	A A	C T	G G	A A	C T	C T	T T	T T	A G	G T	C C	C C	A A
POBLACION_LA_MARINA_2380	Palmira	C T	T T	A T	T T	G G	G G	A A	C C	C C	G G	A T	A C	C C	A G	C C	T T	T T	C T	C G	A A	A C	A A	T T	C C	G G	A A	C C	C C	A A	G T	C G	C C	C T	T T	A G	A A	C T	G G	A A	T T	C C	T T	T T	A A	G T	C T	C T	A A
POBLACION_LA_MARINA_2381	Palmira	C T	A T	A T	G T	G T	A G	A A	C C	T T	G G	T T	A A	C G	A G	C T	G T	T T	T T	C C	G G	A A	A A	T T	C T	A G	A A	C C	C T	G G	T T	G G	C C	C T	A T	G G	A A	C T	G G	A T	C T	C C	T T	C T	A G	G T	T T	C T	A A
POBLACION_LA_MARINA_2382	Palmira	C C	A T	A T	T T	G G	A G	A A	C C	C T	T T	A T	A A	C G	G G	C C	T T	T T	T T	C C	G G	A A	A A	C T	C T	G G	A C	C T	C C	A G	G G	C C	A C	C T	T T	G G	A A	C T	G T	A A	C T	C C	T T	T T	A A	0 0	T T	C T	A A
POBLACION_LA_MARINA_2383	Palmira	T T	A T	A T	T T	T T	G G	A A	C C	C C	G T	A A	A C	C G	G G	C T	G G	T T	C T	C G	A A	A C	A T	C C	C C	G G	A A	C C	T T	A G	T T	C C	A C	C T	T T	A G	A G	C C	G G	A A	T T	C C	T T	C T	A G	T T	T T	C T	G G
POBLACION_LA_MARINA_2396	Palmira	C T	T T	A T	T T	G G	A G	A A	A C	C T	G G	T T	A A	C C	A G	C T	G G	T T	T T	C G	A G	A A	A A	C T	C C	G G	A A	C C	C C	A G	G G	C G	C C	C T	A T	G G	A A	C T	G T	A T	C T	C T	T T	C T	G G	G T	C C	C T	A A
POBLACION_LA_MARINA_2397	Palmira	C T	T T	A T	G G	T T	G G	A A	A A	C T	G G	T T	A A	C C	A G	C T	T T	T T	C T	C G	A G	A A	A A	T T	C C	A G	A A	C C	C C	A G	G T	G G	C C	C T	T T	G G	A G	C C	G G	A A	T T	C T	G T	C T	G G	G T	C T	C C	A A
POBLACION_LA_MARINA_2398	Palmira	C T	T T	A T	G G	T T	G G	A A	A A	C T	G G	T T	A A	C C	A G	C T	T T	T T	C T	C G	A G	A A	A A	T T	C C	A G	A A	C C	C C	A G	G T	G G	C C	C T	T T	G G	A G	C C	G G	A A	T T	C T	G T	C T	G G	G T	C T	C C	A A
POBLACION_LA_MARINA_2399	Palmira	C T	T T	A T	G G	T T	G G	A A	A A	C T	G G	T T	A A	C C	A G	C T	T T	T T	C T	C G	A G	A A	A A	T T	C C	A G	A A	C C	C C	A G	G T	G G	C C	C T	T T	G G	A G	C C	G G	A A	T T	C T	G T	C T	G G	G T	C T	C C	A A
POBLACION_LA_MARINA_2400	Palmira	C T	T T	A T	G G	T T	G G	A A	A A	C T	G G	T T	A A	C C	A G	C T	T T	T T	C T	C G	A G	A A	A A	T T	C C	A G	A A	C C	C C	A G	G T	G G	C C	C T	T T	G G	A G	C C	G G	A A	T T	C T	G T	C T	G G	G T	C T	C C	A A
POBLACION_LA_MARINA_2401	Palmira	C C	A T	A T	T T	G T	G G	A A	C C	C T	T T	A A	A A	C C	A G	C T	G T	T T	C T	C G	G G	A C	A A	C T	C T	G G	A A	C T	C C	A G	G G	C C	A C	T T	T T	A G	A A	C T	G G	A T	C T	C C	T T	T T	A A	G T	T T	C T	A A
POBLACION_LA_MARINA_2403	Palmira	T T	A T	A T	T T	0 0	A G	A T	A C	C T	G G	0 0	A A	C C	A A	C C	G T	T T	0 0	C G	A A	A C	A A	T T	C T	G G	A A	C C	C C	G G	G T	G G	A C	T T	T T	A A	A A	C C	G G	A A	T T	C C	G T	C T	A G	G T	C C	C C	A A
POBLACION_LA_MARINA_2404	Palmira	C T	A T	A T	G T	G G	G G	A A	C C	C T	G G	T T	A A	C C	A G	C T	G T	T T	T T	C G	A G	A A	A A	T T	C T	G G	A A	C C	C T	G G	T T	G G	C C	C T	A T	A G	A A	T T	G G	A T	C C	C C	T T	T T	A A	T T	T T	C T	A A
POBLACION_LA_MARINA_2405	Palmira	C T	A A	A T	G G	G T	G G	T T	C C	T T	G T	T T	A C	C G	A G	C T	G T	T T	C T	C G	A G	A C	A A	T T	C C	G G	A A	C C	C T	G G	G T	G G	0 0	C T	A T	A A	A A	C C	G G	A A	C T	C C	G T	C C	G G	T T	T T	C T	A A
POBLACION_LA_MARINA_2406	Palmira	T T	A T	A T	T T	G T	A G	A A	A C	C T	G G	A T	A A	C C	A G	C C	G T	T T	T T	C G	A A	A A	A A	C T	C T	G G	A A	C C	C T	G G	G T	C G	A A	C T	T T	A A	A A	C C	G G	A A	C T	C C	G T	T T	A G	G T	C C	C C	A A
POBLACION_LA_MARINA_2407	Palmira	T T	A T	A T	T T	G T	A G	A A	A C	C T	G G	A T	A A	C C	A G	C C	G T	T T	T T	C G	A A	A A	A A	C T	C T	G G	A A	C C	C T	G G	G T	C G	A A	C T	T T	A A	A A	C C	G G	A A	C T	C C	G T	T T	A G	G T	C C	C C	A A
POBLACION_LA_MARINA_2408	Palmira	T T	A T	A T	T T	G T	A G	A A	A C	C T	G G	A T	A A	C C	A G	C C	G T	T T	T T	C G	A A	A A	A A	C T	C T	G G	A A	C C	C T	G G	G T	C G	A A	C T	T T	A A	A A	C C	G G	A A	C T	C C	G T	T T	A G	0 0	C C	C C	A A
POBLACION_LA_MARINA_2409	Palmira	T T	A T	A T	T T	G T	A G	A A	A C	C T	G G	A T	A A	C C	A G	C C	G T	T T	T T	C G	A A	A A	A A	C T	C T	G G	A A	C C	C T	G G	G T	C G	A A	C T	T T	A A	A A	C C	G G	A A	C T	C C	0 0	T T	A G	G T	C C	C C	A A
POBLACION_LA_MARINA_2410	Palmira	T T	A T	A T	T T	G T	A G	A A	A C	C T	G G	A T	A A	C C	A G	C C	G T	T T	T T	C G	A A	A A	A A	C T	C T	G G	A A	C C	C T	G G	G T	C G	A A	C T	T T	A A	A A	C C	G G	A A	C T	C C	G T	T T	A G	G T	C C	C C	A A
POBLACION_LA_MARINA_2417	Palmira	0 0	A T	A A	G G	T T	G G	A A	C C	C C	G G	T T	A C	C C	A G	C C	0 0	T T	T T	C C	A A	C C	A A	T T	C C	G G	A A	C C	0 0	A G	T T	0 0	A A	C C	T T	0 0	A A	C C	G G	A A	T T	0 0	G G	0 0	G G	T T	T T	0 0	A A
POBLACION_LA_MARINA_2418	Palmira	T T	T T	A A	T T	T T	G G	A T	C C	C C	T T	T T	A A	C C	G G	C C	G T	T T	C C	C C	A A	A C	A A	T T	C C	G G	A C	T T	C C	A A	G G	C C	A A	C C	T T	G G	G G	C T	G G	A A	T T	C C	G G	C C	G G	T T	T T	C T	A A
POBLACION_LA_MARINA_2419	Palmira	T T	T T	A A	T T	T T	G G	A T	C C	C C	T T	T T	A A	C C	G G	C C	G T	T T	C C	C C	A A	A C	A A	T T	C C	G G	A C	T T	C C	A A	G G	C C	A A	C C	T T	G G	G G	C T	G G	A A	T T	C C	G G	C C	G G	T T	T T	C T	A A
POBLACION_LA_MARINA_2420	Palmira	C T	T T	A A	G T	G T	A G	A T	C C	C T	G T	T T	A A	C G	A G	C C	G G	T T	T T	C C	A A	A C	A A	T T	C T	G G	C C	C T	C T	A A	T T	C C	A A	C T	T T	A G	A A	C T	G G	A A	C T	C C	G G	C C	G G	G T	C T	C T	A A
POBLACION_LA_MARINA_2421	Palmira	T T	T T	A A	T T	T T	G G	A T	C C	C C	T T	T T	A A	C C	G G	C C	G T	T T	C C	C C	A A	A C	A A	T T	C C	G G	A C	T T	C C	A A	G G	C C	A A	C C	T T	G G	G G	C T	G G	A A	T T	C C	G G	C C	G G	T T	T T	C T	A A
POBLACION_LA_MARINA_2422	Palmira	C T	A T	A A	G T	G T	G G	A T	A A	C T	G T	T T	A A	G G	A G	C T	T T	T T	C T	C C	A G	C C	A T	C C	C T	G G	A C	C T	C C	A G	G G	G G	C C	C C	T T	A G	A G	C T	G T	A T	C T	C T	G T	C T	A A	G G	C T	T T	A G
POBLACION_LA_MARINA_2423	Palmira	C T	A T	A T	G G	G T	G G	A T	C C	C T	G T	T T	A C	C C	G G	C T	G G	T T	C T	C G	A A	C C	A A	T T	C C	G G	A A	C C	C T	A G	G G	G G	A C	C T	A T	A A	A A	C C	G G	A A	C T	C C	G T	C C	G G	0 0	C T	C T	0 0
POBLACION_LA_MARINA_2424	Palmira	C T	A T	A T	G G	G T	G G	A T	C C	C T	G T	T T	A C	C C	G G	C T	G G	T T	C T	C G	A A	C C	A A	T T	C C	G G	A A	C C	C T	A G	G G	G G	A C	C T	A T	A A	A A	C C	G G	A A	C T	C C	G T	C C	G G	T T	C T	C T	A A
POBLACION_LA_MARINA_2425	Palmira	C T	A T	A T	G G	G T	G G	A T	C C	C T	G T	T T	A C	C C	G G	C T	G G	T T	C T	C G	A A	C C	A A	T T	C C	G G	A A	C C	C T	A G	G G	G G	A C	C T	A T	A A	A A	C C	G G	A A	C T	C C	G T	C C	G G	T T	C T	C T	0 0
POBLACION_LA_MARINA_2426	Palmira	T T	T T	A T	T T	T T	G G	A T	C C	C C	T T	A T	A C	C G	A G	C T	G T	T T	C T	C G	A G	A A	A A	T T	C C	G G	A C	T T	C T	A A	G T	C C	C C	C T	T T	A A	A G	C T	G G	A A	T T	C T	G T	C T	A G	T T	C T	C T	A A
POBLACION_LA_MARINA_2430	Palmira	C T	T T	A A	G G	T T	A G	A A	A C	T T	G T	A T	A A	C C	A G	C T	G G	T T	C T	G G	A A	A A	A A	T T	C C	G G	A A	C C	C T	A G	G T	G G	C C	C T	T T	G G	A A	C T	G G	A A	T T	C C	T T	C C	G G	T T	T T	C T	A A
POBLACION_LA_MARINA_2432	Palmira	C T	A T	A T	G T	T T	G G	A T	C C	C T	G T	T T	A A	C G	G G	C C	G T	T T	C C	C C	A G	A C	A A	T T	C C	G G	A A	C C	C T	G G	G G	G G	A C	C T	T T	A A	A A	C C	G G	A A	C C	C C	G T	T T	G G	T T	C T	T T	0 0
POBLACION_LA_MARINA_2433	Palmira	C T	A T	A T	G T	T T	G G	A T	C C	C T	G T	T T	A A	C G	G G	C C	G T	T T	C C	C C	A G	A C	A A	T T	C C	G G	A A	C C	C T	G G	G G	G G	A C	C T	T T	A A	A A	C C	G G	A A	C C	C C	G T	T T	G G	T T	C T	T T	A A
POBLACION_LA_MARINA_2434	Palmira	C T	A T	A T	0 0	T T	G G	A T	C C	C T	G T	T T	A A	C G	G G	C C	G T	T T	C C	C C	A G	A C	A A	T T	C C	G G	A A	C C	C T	G G	G G	G G	A C	C T	T T	A A	A A	C C	G G	A A	C C	C C	G T	T T	G G	T T	C T	T T	A A
POBLACION_LA_MARINA_2435	Palmira	C T	A T	A T	G T	T T	G G	A T	C C	C T	G T	T T	A A	C G	G G	C C	G T	T T	C C	C C	A G	A C	A A	T T	C C	G G	A A	C C	C T	G G	G G	G G	A C	C T	T T	A A	A A	C C	G G	A A	C C	C C	G T	T T	0 0	T T	C T	T T	A A
POBLACION_LA_MARINA_2436	Palmira	C C	A T	A T	T T	G T	G G	A A	A C	C T	G T	A T	A A	C C	A G	C C	T T	T T	C T	C C	A G	A A	A A	C T	C T	G G	A A	C C	C C	A G	G G	C C	C C	C T	A T	G G	A A	C T	G G	A T	C T	C C	T T	T T	A A	G T	C T	C T	A A
POBLACION_LA_MARINA_2437	Palmira	C C	A T	A T	T T	G T	G G	A A	A C	C T	G T	A T	A A	C C	A G	C C	T T	T T	C T	C C	A G	A A	A A	C T	C T	G G	A A	C C	C C	A G	G G	C C	C C	C T	A T	G G	A A	C T	G G	A T	C T	C C	T T	T T	A A	G T	C T	C T	A A
POBLACION_LA_MARINA_2438	Palmira	C C	A T	A T	T T	G T	G G	A A	A C	C T	G T	A T	A A	C C	A G	C C	T T	T T	C T	C C	A G	A A	A A	C T	C T	G G	A A	C C	C C	A G	G G	C C	C C	C T	A T	G G	A A	C T	G G	A T	C T	C C	T T	T T	A A	G T	C T	C T	A A
POBLACION_LA_MARINA_2439	Palmira	T T	T T	A A	0 0	T T	G G	A A	C C	C C	G T	T T	A C	C G	A G	T T	T T	T T	T T	C C	A G	A C	A A	T T	C C	G G	A A	C C	C C	A G	G T	0 0	A A	C T	T T	A G	A A	C C	G G	A A	C T	C T	G G	T T	G G	T T	C T	C C	A A
POBLACION_LA_MARINA_2440	Palmira	C C	A T	A T	T T	G T	G G	A A	A C	C T	G T	A T	A A	C C	A G	C C	T T	T T	C T	C C	A G	A A	A A	C T	C T	G G	A A	C C	C C	A G	G G	C C	C C	C T	A T	G G	A A	C T	G G	A T	C T	C C	T T	T T	A A	G T	C T	C T	A A
POBLACION_LA_MARINA_2441	Palmira	C C	A T	0 0	T T	G T	G G	A A	A C	C T	G T	A T	A A	C C	A G	C C	T T	T T	C T	C C	A G	A A	A A	C T	C T	G G	A A	C C	C C	A G	G G	C C	C C	C T	A T	G G	A A	C T	G G	A T	C T	C C	T T	T T	A A	G T	C T	C T	A A
POBLACION_TUMACO_1	Palmira	C T	A T	A T	T T	T T	G G	A T	C C	T T	0 0	A A	A C	C C	A G	T T	T T	C T	T T	C C	A G	A C	A T	C T	C C	A A	A C	T T	C T	A G	G G	G G	A C	T T	A T	A A	A A	C T	G G	A A	T T	C T	G T	T T	A A	G G	T T	T T	A G
POBLACION_TUMACO_2	Palmira	C T	A T	A T	T T	T T	G G	A T	C C	T T	T T	A A	A C	C C	A G	T T	T T	C T	T T	C C	A G	A C	A T	C T	C C	A A	A C	T T	C T	A G	G G	G G	A C	T T	A T	A A	A A	C T	G G	A A	T T	C T	G T	T T	A A	G G	T T	T T	A G
POBLACION_TUMACO_2056	Palmira	C T	T T	T T	G T	T T	G G	A T	C C	C C	G T	A T	A A	G G	A A	C T	G T	C T	T T	C G	A A	A A	A T	C T	C C	A G	A A	C T	C T	A G	T T	G G	A C	C T	T T	A A	A A	C C	G G	A T	T T	C C	G T	C T	A G	G T	T T	C T	A G
POBLACION_TUMACO_2057	Palmira	C T	A A	A T	G T	T T	G G	A A	A A	T T	G T	A T	C C	C G	A G	C T	T T	C C	C T	C C	G G	A C	T T	C C	C T	A G	A C	C T	C C	A A	G G	C G	C C	C T	A T	A A	A G	C T	G T	A T	C T	C C	T T	C T	A A	G G	C T	T T	G G
POBLACION_TUMACO_2058	Palmira	C T	A A	A T	T T	G T	G G	A T	A C	C T	G T	A A	A C	C C	A A	C C	T T	C T	T T	C C	A G	A C	T T	C T	C C	G G	A C	C T	C T	A A	G G	G G	C C	C T	A T	A A	A G	T T	G G	A T	T T	C C	T T	C T	A A	G G	C C	T T	A G
POBLACION_TUMACO_2059	Palmira	C T	A T	A T	T T	G T	G G	T T	A C	C C	T T	A A	A C	C C	0 0	C C	T T	T T	T T	C C	A G	A A	A T	C T	C C	A G	C C	T T	C C	A G	G T	C C	A C	C T	A T	A A	A A	C T	G G	A A	C T	C C	G T	C T	A A	G G	C T	T T	A G
POBLACION_TUMACO_2060	Palmira	0 0	A T	A T	T T	G T	G G	T T	A C	C C	T T	A A	A C	C C	A A	C C	T T	T T	T T	C C	A G	A A	A T	C T	C C	A G	C C	T T	C C	A G	G T	C C	A C	C T	A T	A A	A A	C T	G G	A A	C T	C C	G T	C T	A A	G G	C T	T T	A G
POBLACION_TUMACO_2061	Palmira	C T	A T	A T	G T	T T	G G	A T	A A	T T	G G	A A	A C	C C	A G	C T	T T	T T	T T	C C	A G	A C	A T	C C	C T	A G	A C	C C	C C	A A	G G	C G	C C	C T	A T	A G	A G	C T	G T	A T	C C	C C	T T	C C	A A	G G	T T	T T	G G
POBLACION_TUMACO_2072	Palmira	C T	A T	T T	G T	G T	A G	A T	A C	C T	G G	A A	A C	C C	A G	C T	T T	C T	C T	C C	A G	C C	A T	C C	C T	A G	A C	C C	C T	A G	G T	C G	A C	C T	T T	A A	G G	T T	G G	A T	T T	C T	G T	T T	A A	G G	C C	T T	G G
POBLACION_TUMACO_2073	Palmira	C T	A T	T T	G T	G T	A G	A T	A C	C T	G G	A A	A C	C C	A G	C T	T T	C T	C T	C C	A G	C C	A T	C C	C T	A G	A C	C C	C T	A G	G T	C G	A C	C T	T T	A A	G G	T T	G G	A T	T T	C T	G T	T T	A A	G G	C C	T T	G G
POBLACION_TUMACO_2074	Palmira	C T	A A	A T	G G	T T	G G	A T	A C	C T	G T	A A	A C	C C	A A	T T	T T	C T	T T	C C	G G	C C	T T	C T	C T	A G	A C	C T	C T	A A	G G	C G	C C	T T	T T	A A	A G	T T	G G	A T	T T	C C	T T	C T	A A	G G	C T	T T	A G
POBLACION_TUMACO_2075	Palmira	C T	A T	T T	G T	G T	A G	A T	A C	C T	G G	A A	A C	C C	A G	C T	T T	C T	C T	C C	A G	C C	A T	C C	C T	A G	A C	C C	C T	A G	G T	0 0	A C	C T	T T	A A	G G	T T	G G	A T	T T	C T	G T	T T	A A	G G	C C	T T	G G
POBLACION_TUMACO_2290	Palmira	T T	A T	A T	G T	G T	A G	A A	A A	T T	G G	A A	A C	C C	A G	C C	T T	T T	C T	C C	A G	A C	A T	C C	C T	A G	A A	C C	0 0	A A	G G	C G	C C	C T	T T	A A	G G	C T	G T	T T	T T	C T	T T	C T	A A	G G	0 0	T T	A G
POBLACION_TUMACO_2291	Palmira	C T	A A	A A	G T	G T	G G	A T	C C	C T	G T	A A	A C	C C	A G	C C	T T	T T	C T	C C	G G	A A	T T	C C	C C	G G	A C	C T	C C	A G	G T	C G	C C	T T	A T	A A	A G	C T	G T	A T	C T	C T	T T	C T	A A	G G	C T	T T	G G
POBLACION_TUMACO_2292	Palmira	T T	A T	A T	G T	G T	A G	A A	A A	T T	G G	A A	A C	C C	A G	C C	T T	T T	C T	C C	A G	A C	A T	C C	C T	A G	A A	C C	C C	A A	G G	C G	C C	C T	T T	A A	G G	C T	G T	T T	T T	C T	T T	C T	A A	G G	C T	T T	A G
POBLACION_TUMACO_2293	Palmira	C T	A A	A A	G T	G T	G G	A T	C C	C T	G T	A A	A C	C C	A G	C C	T T	T T	C T	C C	G G	A A	T T	C C	C C	G G	A C	C T	C C	A G	G T	C G	0 0	T T	A T	A A	A G	C T	G T	A T	C T	C T	T T	C T	A A	G G	C T	T T	G G
POBLACION_TUMACO_2309	Palmira	C T	A T	A T	0 0	T T	A G	A A	A C	C T	Bad	A T	A A	C G	A G	T T	T T	T T	T T	C G	G G	C C	A T	C T	C C	A G	A A	C T	C T	A A	G G	G G	C C	T T	A T	A A	A A	T T	G G	T T	C C	C C	G T	0 0	A G	G G	T T	C T	A G
POBLACION_TUMACO_2310	Palmira	C T	A A	T T	G T	T T	G G	A T	A C	C T	G T	A A	C C	C G	A G	T T	T T	C T	T T	C C	G G	A C	T T	C T	T T	A G	A A	C T	C T	A A	G G	C G	C C	T T	A T	A A	A G	C T	G T	T T	T T	C T	T T	C T	A A	G G	C C	T T	A G
POBLACION_TUMACO_2311	Palmira	T T	A T	A T	G T	T T	A G	A T	A A	C T	G T	A A	A C	C G	A G	C T	T T	T T	C C	C C	A A	C C	A T	C T	C C	G G	A C	C T	T T	A A	T T	C C	A C	T T	T T	A A	G G	C T	G T	A A	T T	T T	T T	T T	A A	G G	C C	T T	A G
POBLACION_TUMACO_2312	Palmira	C T	A A	T T	G T	T T	G G	A T	A C	C T	G T	A A	C C	C G	A G	T T	T T	C T	T T	C C	G G	A C	T T	C T	T T	A G	A A	C T	C T	A A	G G	C G	C C	T T	A T	A A	A G	C T	G T	T T	T T	C T	T T	C T	A A	G G	C C	T T	A G
POBLACION_TUMACO_2313	Palmira	C T	A A	T T	G T	T T	G G	A T	A C	C T	G T	A A	C C	C G	A G	T T	T T	C T	T T	C C	G G	A C	T T	C T	T T	A G	A A	C T	C T	A A	G G	C G	C C	T T	A T	A A	A G	C T	G T	T T	T T	C T	T T	C T	A A	G G	C C	T T	A G
POBLACION_TUMACO_2314	Palmira	T T	T T	A T	T T	G T	G G	A A	C C	T T	G T	A A	C C	C C	A A	C C	T T	C T	C T	C C	A G	A C	A A	C C	C C	A A	A C	C T	C T	G G	T T	C C	C C	T T	A A	A G	A G	C T	G G	A A	T T	C T	T T	T T	A A	G G	C T	T T	G G
POBLACION_TUMACO_3	Palmira	C T	A A	A A	G T	G T	G G	A T	C C	C T	G T	A A	A C	C C	A G	C C	T T	T T	C T	C C	G G	A A	T T	C C	C C	G G	A C	C T	C C	A G	G T	C G	C C	T T	A T	A A	A G	C T	G T	A T	C T	C T	T T	C T	A A	G G	C T	T T	G G
POBLACION_TUMACO_4	Palmira	C T	A A	A A	G T	G T	G G	A T	C C	C T	G T	A A	A C	C C	A G	C C	T T	T T	C T	C C	G G	A A	T T	C C	C C	G G	A C	C T	C C	A G	G T	C G	C C	T T	A T	A A	A G	C T	G T	A T	C T	C T	T T	C T	A A	G G	C T	T T	G G
POBLACION_TUMACO_5	Palmira	T T	A T	A A	G T	T T	G G	T T	C C	C C	T T	A A	A C	C C	A G	C C	T T	T T	C T	C C	A G	A C	A T	C T	C C	A G	A C	T T	C T	A G	G T	C G	C C	T T	A T	A A	A A	C T	G G	A T	T T	C C	T T	T T	A A	G G	C T	T T	A G
POBLACION_TUMACO_6	Palmira	C T	A T	A T	T T	T T	G G	A T	C C	T T	T T	A A	A C	C C	A G	T T	T T	C T	T T	C C	A G	A C	A T	C T	C C	A A	A C	T T	C T	A G	G G	G G	A C	T T	A T	A A	A A	C T	G G	A A	T T	C T	G T	T T	A A	G G	T T	T T	A G
PUEBLO_BELLO_1	Palmira	T T	T T	A T	G T	G T	A G	A A	A C	C C	G T	A A	A C	C C	A G	C C	T T	T T	C C	C C	A A	A A	A A	C T	C C	G G	A C	C T	T T	A A	T T	C C	C C	T T	T T	A G	G G	C T	G G	A A	C T	C T	G T	T T	A A	G G	C C	T T	A G
PUEBLO_BELLO_2	Palmira	T T	T T	A T	G T	G T	A G	A A	A C	C C	G T	A A	A C	C C	A G	C C	T T	T T	C C	C C	A A	A A	A A	C T	C C	G G	A C	C T	T T	A A	T T	C C	C C	T T	T T	A G	G G	C T	G G	A A	C T	C T	G T	T T	A A	G G	C C	T T	A G
PUEBLO_BELLO_2633	Palmira	T T	T T	A T	G T	G T	A G	A A	A C	C C	G T	A A	A C	C C	A G	C C	T T	T T	C C	C C	A A	A A	A A	C T	C C	G G	A C	C T	T T	A A	T T	C C	C C	T T	T T	A G	G G	C T	G G	A A	C T	C T	0 0	T T	A A	G G	C C	T T	A G
PUEBLO_BELLO_2634	Palmira	T T	T T	A T	G T	G T	A G	A A	A C	C C	G T	A A	A C	C C	A G	C C	T T	T T	C C	C C	A A	A A	A A	C T	C C	G G	A C	C T	T T	A A	T T	C C	C C	T T	T T	A G	G G	C T	G G	A A	C T	C T	G T	T T	A A	G G	C C	T T	A G
PUEBLO_BELLO_2635	Palmira	T T	T T	A T	G T	G T	A G	A A	A C	C C	G T	A A	A C	C C	A G	C C	T T	T T	C C	C C	A A	A A	A A	C T	C C	G G	A C	C T	T T	A A	T T	C C	C C	T T	T T	A G	G G	C T	G G	A A	C T	C T	G T	T T	A A	G G	C C	T T	A G
PUEBLO_BELLO_2636	Palmira	T T	T T	A T	G T	G T	A G	A A	A C	C C	G T	A A	A C	C C	A G	C C	T T	T T	C C	C C	A A	A A	A A	C T	C C	G G	A C	C T	T T	A A	T T	C C	C C	T T	T T	A G	G G	C T	G G	A A	C T	C T	G T	T T	A A	G G	C C	T T	A G
PUEBLO_BELLO_2637	Palmira	T T	T T	A T	G T	G T	A G	A A	A C	C C	G T	A A	A C	C C	A G	C C	T T	T T	C C	C C	A A	A A	A A	C T	C C	G G	A C	C T	T T	A A	T T	C C	C C	T T	T T	A G	G G	C T	G G	A A	C T	C T	G T	T T	A A	G G	C C	T T	A G
PUEBLO_BELLO_3	Palmira	T T	T T	A T	G T	G T	A G	A A	A C	C C	G T	A A	A C	C C	A G	C C	T T	T T	C C	C C	A A	A A	A A	C T	C C	G G	A C	C T	T T	A A	T T	C C	C C	T T	T T	A G	G G	C T	G G	A A	C T	C T	G T	T T	A A	G G	C C	T T	A G
PUEBLO_BELLO_4	Palmira	T T	T T	A T	G T	G T	A G	A A	A C	C C	G T	A A	A C	C C	A G	C C	T T	T T	C C	C C	A A	A A	A A	C T	C C	G G	A C	C T	T T	A A	T T	C C	C C	T T	T T	A G	0 0	C T	0 0	A A	C T	C T	G T	T T	A A	G G	C C	T T	A G
PUEBLO_BELLO_5	Palmira	T T	T T	A T	G T	G T	A G	A A	A C	C C	G T	A A	A C	C C	A G	C C	T T	T T	C C	C C	A A	A A	A A	C T	C C	G G	A C	C T	T T	A A	T T	C C	C C	T T	T T	A G	G G	C T	G G	A A	C T	C T	G T	T T	A A	G G	C C	T T	A G
PUEBLO_BELLO_6	Palmira	T T	T T	A T	G T	G T	A G	A A	A C	C C	G T	A A	A C	C C	A G	C C	T T	T T	C C	C C	A A	A A	A A	C T	C C	G G	A C	C T	T T	A A	T T	C C	C C	T T	T T	A G	G G	C T	G G	A A	C T	C T	G T	T T	A A	G G	C C	T T	A G
PUEBLO_BELLO_7	Palmira	T T	T T	A T	G T	G T	A G	A A	A C	C C	G T	A A	A C	C C	A G	C C	T T	T T	C C	C C	A A	A A	A A	C T	C C	G G	A C	C T	T T	A A	T T	C C	C C	T T	T T	A G	G G	C T	G G	A A	C T	C T	G T	T T	A A	G G	C C	T T	A G
PUEBLO_BELLO_8	Palmira	T T	T T	A T	G T	G T	A G	A A	A C	C C	G T	A A	A C	C C	A G	C C	T T	T T	C C	C C	A A	A A	A A	C T	C C	G G	A C	C T	T T	A A	T T	C C	C C	T T	T T	A G	G G	C T	G G	A A	C T	C T	G T	T T	A A	G G	C C	T T	A G
PUEBLO_QUEMAO_2231	Palmira	T T	A T	A T	G T	G T	A G	A T	A C	C T	G T	A T	A C	C G	A G	C T	T T	T T	C T	C C	A G	A C	A T	C T	C C	G G	A C	C T	C T	A G	G T	C C	A C	C T	T T	A G	A G	C T	G T	A A	C T	C T	G G	T T	A A	G G	C C	T T	A G
PUEBLO_QUEMAO_2232	Palmira	T T	A T	A T	G T	G T	A G	A T	A C	C T	G T	A T	A C	C G	A G	C T	T T	T T	C T	C C	A G	A C	A T	C T	C C	G G	A C	C T	C T	A G	G T	C C	A C	C T	T T	A G	A G	C T	G T	A A	C T	C T	G G	T T	A A	G G	C C	T T	A G
PUEBLO_QUEMAO_2233	Palmira	T T	A T	A T	G T	G T	A G	A T	A C	C T	G T	A T	A C	C G	A G	C T	T T	T T	C T	C C	A G	A C	A T	C T	C C	G G	A C	C T	C T	A G	G T	C C	A C	C T	T T	A G	A G	C T	G T	A A	C T	C T	G G	T T	A A	G G	C C	T T	A G
PUEBLO_QUEMAO_2234	Palmira	T T	A T	A T	G T	G T	A G	A T	A C	C T	G T	A T	A C	C G	A G	C T	T T	T T	C T	C C	A G	A C	A T	C T	C C	G G	A C	C T	C T	A G	G T	C C	A C	C T	T T	A G	A G	C T	G T	A A	C T	C T	G G	T T	A A	G G	C C	T T	A G
R105_645	Palmira	T T	A T	0 0	G T	G T	A G	A T	A C	C T	G T	A T	A C	C G	A G	C T	T T	T T	C T	C C	A G	A C	A T	C T	C C	G G	A C	C T	C T	A G	G T	C C	A C	C T	T T	A G	A G	C T	G T	A A	C T	0 0	G G	T T	A A	G G	C C	T T	A G
R105_646	Palmira	T T	A T	A T	G T	G T	A G	A T	A C	C T	G T	A T	A C	C G	A G	C T	T T	T T	C T	C C	A G	A C	A T	C T	C C	G G	A C	C T	C T	A G	G T	C C	A C	C T	T T	A G	A G	C T	G T	A A	C T	C T	G G	T T	A A	G G	C C	T T	A G
R105_647	Palmira	T T	A T	A T	G T	G T	A G	A T	A C	C T	G T	A T	A C	C G	A G	C T	T T	T T	C T	C C	0 0	A C	A T	C T	C C	G G	A C	C T	C T	A G	G T	C C	A C	C T	T T	A G	A G	C T	G T	A A	C T	C T	G G	T T	A A	G G	C C	T T	A G
R105_648	Palmira	T T	A T	A T	G T	0 0	A G	A T	A C	C T	G T	A T	0 0	C G	A G	C T	T T	T T	0 0	C C	A G	0 0	A T	C T	C C	G G	A C	C T	0 0	A G	G T	C C	A C	0 0	T T	G G	A G	C T	G T	A A	C C	0 0	0 0	0 0	A A	G G	C C	T T	A A
R105_649	Palmira	T T	A T	A T	G T	G T	A G	A T	A C	C T	G T	A T	A C	C G	A G	C T	T T	T T	C T	C C	A G	A C	A T	C T	C C	G G	A C	C T	C T	A G	G T	C C	A C	C T	T T	A G	A G	C T	G T	A A	C T	0 0	G G	T T	A A	G G	C C	T T	A G
R117_650	Palmira	T T	A T	A T	G T	G T	A G	A T	A C	C T	G T	A T	A C	C G	A G	C T	T T	T T	C T	C C	A G	A C	A T	C T	C C	G G	A C	C T	C T	A G	G T	C C	A C	C T	T T	A G	A G	C T	G T	A A	C T	C T	G G	T T	A A	G G	C C	T T	A G
R117_651	Palmira	T T	A T	A T	G T	G T	A G	A T	A C	C T	G T	A T	A C	C G	A G	C T	T T	T T	C T	C C	A G	A C	A T	C T	C C	G G	A C	C T	C T	A G	G T	C C	A C	C T	T T	A G	A G	C T	G T	A A	C T	C T	G G	T T	A A	G G	C C	T T	A G
R117_652	Palmira	T T	A T	A T	G T	G T	A G	A T	A C	0 0	G T	A T	A C	C G	A G	C T	T T	T T	C T	C C	A G	A C	A T	C T	C C	G G	A C	C T	C T	A G	G T	C C	A C	C T	T T	A G	A G	C T	G T	A A	C T	C T	G G	T T	A A	G G	C C	T T	A G
R117_653	Palmira	T T	A T	A T	G T	G T	A G	A T	A C	C T	G T	A T	A C	C G	A G	C T	T T	T T	C T	C C	A G	A C	A T	C T	C C	G G	A C	C T	C T	A G	G T	C C	A C	C T	T T	A G	A G	C T	G T	A A	C T	C T	G G	0 0	A A	G G	C C	T T	A G
R117_655	Palmira	T T	A T	A T	G T	G T	A G	A T	A C	C T	G T	A T	A C	0 0	A G	C T	T T	T T	C T	C C	A G	A C	A T	C T	C C	G G	A C	C T	0 0	A G	G T	C C	A C	C T	T T	A G	0 0	C T	G T	A A	C T	C T	G G	T T	A A	G G	C C	T T	A G
R13_635	Palmira	0 0	A T	A A	G T	G T	A G	A T	0 0	C T	G T	A T	A C	C G	A G	C T	T T	T T	0 0	C C	0 0	A A	0 0	C T	C C	G G	A C	T T	0 0	A G	G T	C C	A C	C T	T T	0 0	A G	C T	G T	A A	C T	C T	G G	0 0	A A	G G	C C	T T	A G
R13_636	Palmira	T T	A T	A T	G T	G T	A G	A T	0 0	T T	G T	0 0	A C	C G	A G	C T	T T	T T	C C	C C	A G	A C	A T	C T	C C	G G	A C	C T	C T	A G	G T	C C	0 0	T T	T T	A G	A G	C T	G T	A A	C T	C T	G G	T T	A A	G G	C C	T T	A G
R13_637	Palmira	T T	A T	T T	G G	G T	A G	A T	A C	0 0	0 0	A T	A C	0 0	A G	C T	T T	T T	C C	C C	A G	0 0	A T	0 0	C C	G G	A C	C T	C T	A G	G T	C C	A C	C T	T T	0 0	A A	0 0	0 0	0 0	C T	0 0	G G	0 0	A A	0 0	C C	T T	A G
R13_638	Palmira	T T	A T	A T	G T	G T	A G	A T	A C	0 0	G T	A T	0 0	C G	A G	C T	T T	T T	C T	C C	A G	A C	A T	C T	C C	G G	A C	C T	C T	A G	G T	C C	A C	C T	T T	A G	0 0	C T	G T	A A	C T	C T	G G	T T	A A	G G	C C	T T	A G
R13_639	Palmira	T T	A T	A T	G T	G T	A G	A T	A C	C T	G T	A T	A C	C G	A G	C T	T T	T T	C T	C C	A G	A C	A T	C T	C C	G G	A C	C T	C T	A G	G T	C C	A C	C T	T T	A G	A G	C T	G T	A A	C T	C T	G G	T T	A A	G G	C C	T T	A G
R2_629	Palmira	T T	A T	A T	G T	G T	A G	A T	A C	C T	G T	A T	A C	C G	A G	C T	T T	T T	C T	C C	A G	A C	A A	C T	C C	G G	A C	C T	0 0	A G	G T	C C	A C	C T	T T	0 0	A G	C T	G T	A A	C T	C T	G G	T T	A A	G G	C C	T T	A G
[truncated: 2,787 more rows]
[truncated: 29 more columns]
