# Supplementary material for: Assessing genetic redundancy and diversity in Colombian cacao germplasm banks using SNP fingerprinting
Source: Front Plant Sci. 2025 Jul 4;16:1632888. doi: 10.3389/fpls.2025.1632888 (PMC12271136; doi:10.3389/fpls.2025.1632888)
Supplement: Supplementary file 5 [file Table5.xlsx]

## Sheet: Supplementary Table 5
Supplementary Table 5. List of 172 heterogenous plots (plots with mixed genotypes) identified in the AGROSAVIA Cacao Germplasm bank, using multi-locus matching of SNP markers.
Plot number	Accession	Germplasm bank	TcSNP13	TcSNP32	TcSNP64	TcSNP131	TcSNP139	TcSNP141	TcSNP143	TcSNP144	TcSNP148	TcSNP150	TcSNP154	TcSNP173	TcSNP226	TcSNP230	TcSNP242	TcSNP281	TcSNP290	TcSNP309	TcSNP339	TcSNP341	TcSNP363	TcSNP372	TcSNP380	TcSNP414	TcSNP429	TcSNP519	TcSNP522	TcSNP534	TcSNP546	TcSNP560	TcSNP577	TcSNP591	TcSNP619	TcSNP636	TcSNP642	TcSNP645	TcSNP703	TcSNP723	TcSNP953	TcSNP994	TcSNP1060	Tcm001s08353112	Tcm001s36937466	Tcm001s37350335	Tcm002s00846551	Tcm002s07831310	Tcm002s10122518
1	830711_1507	Palmira	C C	A T	T T	0 0	T T	G G	A A	A C	C T	G G	T T	A A	C G	A A	C C	G G	T T	T T	G G	G G	A C	A A	C T	C T	G G	A A	C C	C C	A G	G T	G G	A C	C C	T T	A G	A A	C C	G G	A T	T T	C C	G T	C C	G G	T T	T T	T T
	830711_1508	Palmira	C T	A T	T T	G T	G T	A G	A A	C C	C T	G T	A T	A C	C G	A G	C C	G T	T T	C T	C C	A G	A A	A A	C T	C C	G G	A A	C C	C T	A G	G G	C G	C C	C T	T T	A G	A A	C T	G G	A A	T T	C C	T T	C C	G G	T T	C T	C T
	830711_1509	Palmira	T T	T T	A A	T T	G G	G G	T T	C C	C C	T T	A A	A C	C C	A A	C C	T T	T T	T T	C C	A A	A A	A A	C C	C C	G G	A C	T T	T T	G G	T T	C G	A C	T T	T T	G G	A A	T T	G G	A A	T T	C C	G T	T T	A A	G G	T T	T T
	830711_1510	Palmira	C T	A T	A T	0 0	T T	G G	A A	C C	C T	G T	T T	A C	C C	A G	C C	0 0	T T	T T	C G	A A	A C	A A	T T	C T	G G	A A	C C	C C	G G	T T	G G	A C	C T	T T	A G	A A	C C	G G	A T	C T	C C	G T	C C	G G	T T	T T	C T
	830711_1511	Palmira	T T	T T	A A	T T	G G	G G	T T	C C	C C	T T	A A	A C	C C	A A	C C	T T	C C	T T	C C	A A	A A	A A	C C	C C	G G	A C	T T	T T	G G	T T	C G	A C	T T	T T	G G	A A	T T	G G	A A	T T	C C	G T	T T	A A	G G	T T	T T
2	830713_1153	Palmira	T T	A A	A T	T T	G T	G G	A A	A C	T T	G G	A T	C C	C C	A G	C C	G T	C T	T T	C G	G G	A C	A T	C T	C T	G G	A A	C C	C C	A A	G G	C G	C C	T T	A A	G G	G G	T T	G T	T T	C T	C C	T T	C T	A G	G T	T T	C T
	830713_1154	Palmira	0 0	A T	A T	T T	G T	G G	A A	C C	C T	G T	0 0	C C	G G	A G	C C	G T	C T	T T	C C	G G	A C	A T	C C	C T	G G	A A	C C	C C	A A	0 0	C C	C C	C T	A A	G G	A G	C T	G T	A A	T T	C T	T T	C T	A G	G T	T T	C T
	830713_1155	Palmira	C T	A A	T T	T T	T T	G G	A A	C C	C T	G T	A T	C C	C G	A G	C C	T T	T T	T T	C G	G G	A C	A T	C C	C T	G G	A A	C C	C C	A A	G G	C C	C C	T T	A T	G G	A G	C T	G T	T T	C C	C C	T T	T T	A G	G T	T T	C T
	830713_1157	Palmira	T T	A T	A T	T T	T T	G G	A A	A C	C T	G G	A T	C C	G G	A G	C C	G T	T T	T T	C C	G G	A C	A T	C T	C T	A G	A A	C C	C C	A A	G G	G G	C C	C T	A T	A G	G G	C T	G T	T T	C T	C T	T T	C T	A G	G G	T T	C T
3	830714_1159	Palmira	T T	A T	T T	T T	G T	G G	A T	C C	C C	G T	T T	C C	C C	0 0	C C	G T	T T	C T	C C	A A	A A	A T	C T	C C	G G	A C	C T	C C	G G	T T	C G	C C	C C	T T	A A	A G	C C	G G	A A	0 0	C C	G T	C T	A G	G T	T T	C T
	830714_1160	Palmira	C T	A T	A T	G T	G T	G G	A T	C C	C T	G T	A A	A C	C C	A G	C C	T T	T T	C T	C C	A G	A C	A T	C T	C T	G G	A C	C T	C T	A G	G T	C C	A C	T T	T T	A A	A G	C T	G T	A T	C T	C C	G T	0 0	A A	G G	C T	T T
4	830723_1190	Palmira	C T	T T	A A	T T	G T	G G	A T	A C	C T	G T	A T	A C	C C	A A	C T	G T	T T	C T	C G	A A	A C	A A	T T	C C	G G	A C	C T	C T	G G	G T	G G	C C	C T	T T	A A	A A	C C	G G	A A	T T	C C	T T	C T	A G	G G	C T	C T
	830723_1192	Palmira	T T	T T	A T	T T	T T	G G	A T	A C	C C	G G	A T	A A	C C	A A	C T	T T	T T	T T	C G	A A	A C	A A	T T	C T	G G	A A	C C	C T	A G	G T	G G	A A	C T	A T	A A	A A	C C	G G	A A	C T	C T	G G	T T	G G	T T	C C	C C
5	830729_662	Palmira	C T	A T	T T	G T	T T	G G	A T	C C	T T	G T	A A	A C	C C	A G	C C	T T	C T	C T	C C	A G	A C	A T	C C	C T	A G	A A	C C	C T	A A	G G	C G	C C	T T	A T	A A	G G	C T	G G	A T	T T	C C	T T	C T	A A	G G	T T	T T
	830729_664	Palmira	C T	A A	T T	T T	T T	G G	A A	A A	T T	G G	A T	C C	C C	G G	C C	T T	C C	T T	C C	G G	C C	T T	C C	T T	A G	A A	C C	C C	A A	G G	C G	C C	C T	A T	G G	A A	T T	G T	A T	T T	T T	G T	C T	A A	G G	C C	T T
6	830736_1	Palmira	C T	A A	T T	G T	T T	G G	A T	C C	C T	G G	T T	C C	C G	G G	C T	T T	C T	T T	C C	A G	C C	T T	C T	T T	A A	A A	C C	C C	A G	G T	G G	C C	C T	T T	A G	G G	T T	T T	T T	C T	C C	T T	C T	A A	G G	C T	T T
	830736_6	Palmira	T T	A A	T T	G T	G G	A A	A A	A A	T T	G G	A A	A A	G G	G G	C T	T T	T T	T T	C C	G G	C C	T T	C C	C C	G G	A A	C C	T T	A A	G G	C C	A A	C C	T T	A A	G G	T T	T T	A A	C C	T T	G G	T T	A A	G G	C C	T T
7	830745_1513	Palmira	C C	T T	A T	T T	T T	G G	A A	C C	C C	G T	T T	A C	C C	G G	C T	G G	T T	T T	G G	A A	A A	A A	T T	C C	G G	A A	C C	C C	G G	T T	G G	A C	C C	T T	A A	A A	C C	G G	A A	T T	C C	G G	C C	G G	T T	T T	T T
	830745_1514	Palmira	T T	A A	A A	G T	T T	G G	A T	C C	C T	G T	A A	A A	C C	A A	C T	T T	C T	T T	C C	A A	A C	T T	C T	C C	A G	A A	C T	C T	G G	T T	C G	A C	C C	A A	A G	A G	C T	G G	A T	C T	C T	G T	T T	A A	G G	C T	T T
	830745_1515	Palmira	T T	A A	A A	G T	T T	G G	A T	C C	C T	G T	A A	A A	C C	A A	C T	T T	C T	T T	C C	A A	A C	T T	C T	C C	A G	A A	C T	C T	G G	T T	C G	A C	C C	A A	A G	A G	C T	G G	A T	0 0	C T	G T	T T	A A	G G	C T	T T
	830745_1516	Palmira	T T	T T	A T	T T	T T	A G	A A	A C	C T	T T	A T	A C	C G	A A	C T	G T	T T	C T	C G	A G	A C	A A	T T	C C	G G	A A	C C	C C	A A	G T	C C	C C	C T	T T	A G	A A	C T	G G	A A	T T	C C	G T	C T	A G	T T	C T	C T
	830745_1517	Palmira	T T	A A	A A	G T	T T	G G	A T	C C	C T	G T	A A	A A	C C	A A	C T	T T	C T	T T	C C	A A	A C	T T	C T	C C	A G	A A	C T	C T	G G	T T	C G	A C	C C	A A	A G	A G	C T	G G	A T	C T	C T	G T	T T	A A	G G	C T	T T
8	830746_1518	Palmira	T T	A T	A T	G T	G T	A A	A A	A C	T T	G T	A A	A C	C G	G G	C T	G T	T T	C T	C C	A G	A C	A T	C T	C C	A G	C C	C C	T T	A A	G T	C C	A C	T T	T T	A G	A A	C T	G T	A A	C T	C C	T T	T T	A A	G G	C T	T T
	830746_1519	Palmira	C C	A A	A T	T T	G G	G G	A A	A C	T T	G G	T T	A C	C C	A G	C C	G G	T T	C T	C C	0 0	A A	T T	C C	C C	A G	C C	C C	C C	A G	G T	C C	A C	T T	A T	G G	A G	C T	G G	A A	C T	C C	T T	T T	0 0	G G	C T	T T
	830746_1520	Palmira	C T	A A	A T	T T	G G	A G	A A	A C	T T	G G	A T	A C	C C	A G	C T	G T	T T	C T	C G	A G	A A	A T	C C	C T	A G	A C	C C	C T	A G	G T	C C	A C	C T	A T	A G	A G	C T	G G	A T	C T	C C	T T	T T	A A	G G	C T	T T
	830746_1521	Palmira	C T	A A	A T	T T	G G	A G	A A	A C	T T	G G	0 0	A C	C C	A G	C T	G T	T T	C T	C G	A G	A A	A T	C C	C T	A G	A C	C C	C T	A G	0 0	C C	A C	C T	A T	A G	A G	C T	G G	A T	0 0	C C	0 0	T T	A A	G G	C T	T T
	830746_1522	Palmira	C C	A T	A T	T T	G T	G G	A T	A A	C T	G G	A T	A C	C G	A G	C T	T T	T T	C T	C C	A G	A C	A T	C T	C T	G G	C C	C C	T T	A G	G G	C G	A A	C T	A T	A G	A G	C T	G G	A A	T T	C C	0 0	T T	A G	G T	C T	T T
	830746_1523	Palmira	C T	A T	A T	T T	G G	A G	A T	A C	C T	G T	A T	A C	C G	A G	T T	G T	T T	T T	C G	G G	A A	A A	C T	C C	A G	A C	C T	C T	G G	T T	C C	C C	C T	T T	A A	A A	C C	G G	A A	C C	C C	T T	T T	A A	G G	C T	T T
9	830747_1526	Palmira	C T	A T	A T	0 0	T T	A G	A A	A C	C T	G T	T T	C C	G G	A G	C T	G G	T T	T T	C C	G G	A C	A T	C T	C C	G G	A A	C C	C C	A G	G G	0 0	C C	C C	T T	A G	A G	C C	G G	A A	C T	C T	T T	C C	G G	T T	C T	C T
	830747_1528	Palmira	C T	A A	A T	T T	G G	A G	A A	A C	T T	G G	A T	A C	C C	A G	C T	G T	T T	0 0	C G	0 0	A A	A T	C C	C T	A G	A C	C C	0 0	A G	G T	C C	A C	C T	A T	A G	A G	C T	G G	A T	C T	C C	T T	T T	A A	G G	C T	T T
10	830752_1532	Palmira	0 0	A T	A T	G T	G T	G G	A T	A C	C T	G T	A A	A C	C C	A G	C C	T T	T T	C T	C C	A G	A C	A T	C T	C T	G G	A C	C T	C T	A G	G T	G G	C C	T T	T T	A G	A A	C T	G G	A T	T T	C C	G T	C T	A A	G G	C C	T T
	830752_1535	Palmira	T T	A A	A T	T T	G T	A G	A T	A C	C T	G T	A T	A C	C C	G G	C C	T T	T T	C T	C C	A A	A C	A T	C C	C C	G G	A C	C T	C C	G G	T T	C C	A A	T T	T T	A A	A A	C T	G G	A A	C T	C C	T T	T T	A G	G T	C C	C T
11	830759_1444	Palmira	T T	A T	A T	G G	T T	A G	A T	C C	C T	G T	A A	A C	C G	A A	C T	T T	T T	C C	C C	A G	A C	T T	C T	C C	G G	A A	C T	T T	G G	T T	C C	A C	T T	T T	G G	A G	C T	T T	A A	T T	C T	G G	T T	A A	G G	C C	T T
	830759_1445	Palmira	T T	A T	A T	G G	T T	A G	A T	A C	C T	G T	A T	A C	G G	A A	C C	T T	T T	C T	C C	A G	A C	T T	C T	C C	G G	A A	C T	C T	A G	T T	C C	A C	T T	T T	G G	A G	C T	T T	A A	C T	C T	G G	T T	A A	G G	C C	T T
	830759_1448	Palmira	T T	A T	A T	G G	T T	A G	A A	A C	T T	T T	T T	A C	G G	A A	C C	T T	T T	C T	C C	A G	A A	T T	C T	C C	G G	A A	T T	C C	A G	T T	C C	A C	T T	T T	G G	G G	C C	T T	A A	C T	C C	G G	T T	A A	G G	C C	T T
12	830761_1546	Palmira	C T	A A	A T	G G	T T	A G	A A	A A	T T	T T	T T	A C	C G	A G	C C	T T	T T	T T	C G	A G	A C	A T	C C	C T	G G	A A	C C	C C	A G	G G	C C	C C	C C	T T	G G	A A	T T	G T	A T	C T	C C	G T	T T	A G	G T	C T	T T
	830761_1547	Palmira	T T	A T	A T	0 0	G T	A G	A A	A C	C T	G G	T T	A A	C G	G G	0 0	G T	T T	T T	0 0	A G	A C	A A	C T	C C	G G	A A	C C	C T	A G	G T	0 0	A A	C T	T T	G G	A A	C T	G G	A A	0 0	C C	G T	C T	G G	G T	0 0	C C
13	861310_1577	Palmira	T T	T T	A T	T T	G T	A A	A T	C C	C T	G G	A T	A A	C C	A G	C T	T T	C T	T T	C C	A A	C C	A T	C T	C T	G G	A A	C C	T T	A A	G G	C G	A A	C C	T T	A G	A G	T T	G T	A A	C T	C T	G T	T T	A G	G T	C T	C T
	861310_1580	Palmira	T T	A T	A T	G T	G T	A G	A T	A A	C T	G T	A A	A A	C C	A G	C C	T T	T T	C C	C C	A A	A C	T T	C T	C C	G G	A C	C T	T T	0 0	T T	C C	A C	C T	T T	A G	A A	C C	G G	A A	T T	C T	G T	T T	A A	G G	C C	T T
14	861311_1900	Palmira	T T	T T	A T	G T	G T	G G	A A	C C	C C	G G	T T	A A	C G	G G	C C	G T	T T	T T	C G	G G	C C	A A	T T	C C	A G	A A	C C	C C	A A	G G	G G	A C	C T	A T	G G	A A	C C	G G	A A	C T	C C	G T	C T	G G	G T	T T	T T
	861311_1901	Palmira	T T	T T	A T	0 0	T T	G G	A A	C C	C C	T T	T T	A C	C C	0 0	C T	G G	T T	T T	C G	A A	A C	A A	T T	C C	G G	A A	C C	0 0	A A	0 0	0 0	A C	C C	T T	A G	A A	C C	G G	A A	T T	C C	G T	C C	G G	T T	T T	C T
15	861312_4	Palmira	C T	A T	A A	0 0	G T	A G	A A	A C	C T	G T	T T	A A	C G	A G	C T	G T	T T	C T	C G	A G	A C	A T	C T	C C	G G	A C	C C	C C	A G	G G	C C	A C	C T	T T	A G	A G	C T	G G	A A	T T	C T	G G	C T	A G	G T	C T	T T
	861312_5	Palmira	T T	A T	A A	G T	G T	A G	A A	A A	T T	G T	A A	A C	C G	A G	C T	T T	T T	C T	C C	A G	A A	T T	C T	C C	G G	C C	C T	T T	A A	G T	C C	A A	C T	T T	A G	A G	C C	G T	A A	C T	C T	G G	T T	A A	G G	C C	T T
16	861317_1912	Palmira	T T	A A	A A	0 0	T T	A G	A T	A C	0 0	G G	A A	A A	C C	A G	C C	T T	T T	C T	C C	A A	A A	T T	C C	C C	G G	A A	C C	0 0	A G	0 0	C C	A A	C T	T T	G G	A A	0 0	G T	A A	T T	0 0	T T	0 0	A A	G G	C C	T T
	861317_1913	Palmira	T T	A T	A T	G G	T T	A G	A T	A C	T T	G G	A A	A A	C C	A G	C T	T T	T T	C T	C C	A A	A A	A T	C C	C C	G G	A C	C C	T T	A G	G T	G G	A A	C T	T T	G G	A A	C T	G T	A A	C T	T T	T T	T T	A A	G G	C C	T T
	861317_1914	Palmira	T T	A T	A T	G T	G T	A G	A T	A C	T T	G G	A A	A A	C C	A G	C T	T T	T T	T T	C C	A A	A A	A T	C T	C C	G G	A C	C C	C T	A G	G G	C C	A C	T T	T T	G G	A A	C T	G T	A A	C C	C C	G T	C T	A G	G G	C C	0 0
	861317_1915	Palmira	T T	T T	A T	G G	T T	A A	A T	A A	T T	G G	A A	A A	C C	A A	T T	T T	T T	C T	C C	A A	A A	A T	C C	C C	G G	C C	C C	T T	A A	G T	C C	A A	C T	T T	G G	A G	T T	G T	A A	C C	C C	T T	T T	A A	G G	C C	T T
	861317_1916	Palmira	T T	A T	A T	G T	T T	A G	A T	A A	T T	G G	A T	A C	C C	A A	T T	G T	T T	T T	C G	A A	A A	A T	C C	C C	G G	A C	C C	C T	A G	G T	C G	A C	C T	T T	G G	A G	T T	G T	A T	C C	C T	T T	T T	A G	G G	C C	T T
17	861321_3	Palmira	T T	A A	T T	G G	T T	A A	A A	A A	T T	G G	T T	C C	G G	G G	T T	T T	T T	T T	C C	G G	C C	T T	C C	C C	G G	A A	C C	C C	A A	G G	C C	C C	C C	T T	G G	G G	T T	T T	A A	C C	T T	G G	T T	A A	G G	C C	T T
	861321_4	Palmira	T T	A T	A T	G G	T T	G G	A A	A A	T T	G T	T T	A C	C C	A G	T T	T T	T T	C T	C G	A A	A C	A A	T T	C T	G G	A A	C C	C C	A G	G G	C C	A C	T T	T T	G G	G G	T T	G G	A T	T T	C T	G G	C T	A G	G T	C T	T T
18	861326_1605	Palmira	C T	A T	A T	T T	G T	G G	A T	C C	T T	G G	A T	A A	C G	A A	C T	G T	T T	C T	C G	A G	A A	A A	C T	C T	G G	A C	C C	C T	A A	G G	C G	A C	T T	A T	A G	A A	C T	G G	A T	C T	C T	G T	T T	A A	G T	C T	C T
	861326_1606	Palmira	C C	A A	A T	G T	G T	A G	A T	C C	C T	G G	A T	A C	C G	A A	C T	T T	T T	C T	C C	G G	A C	A T	C C	C T	G G	A A	C C	C T	A A	G G	G G	A C	C T	A T	G G	A G	C T	G G	A T	C T	T T	T T	T T	A A	G T	C T	C C
19	861338_3	Palmira	T T	T T	A A	G T	G T	A G	A A	C C	C T	G G	T T	A C	C C	A G	C C	G T	T T	C T	C C	A A	C C	A A	T T	C C	G G	A A	C C	C C	A A	G T	C G	A C	C T	T T	A G	A G	C T	G G	A A	T T	C C	G G	C T	A G	G T	C T	C T
	861338_4	Palmira	T T	A T	A T	T T	T T	G G	A T	A C	C C	G G	T T	C C	C G	A A	C T	G G	T T	C T	C G	A A	C C	A A	T T	C T	G G	A A	C C	C C	A A	G T	G G	A C	C T	T T	G G	A A	C C	G G	A A	C T	C C	G T	C C	G G	G T	T T	C T
20	861339_1661	Palmira	T T	A A	T T	G G	T T	A A	A A	A A	T T	G G	T T	C C	G G	G G	T T	T T	T T	T T	C C	G G	C C	T T	C C	C C	G G	A A	C C	C C	A A	G G	C C	C C	C C	T T	G G	G G	T T	T T	A A	C C	T T	G G	T T	A A	G G	C C	T T
	861339_1662	Palmira	C T	A T	T T	G T	0 0	A G	A A	C C	C C	G T	A T	A A	C C	A G	C C	G T	T T	T T	C C	A A	A C	A A	T T	C C	G G	A C	C T	C C	A G	G G	G G	A A	C C	T T	A G	A G	C C	G G	A A	C T	C T	G T	C T	A G	T T	C T	C T
21	861340_2127	Palmira	T T	A A	A A	G G	T T	G G	T T	A C	0 0	T T	A A	A A	G G	A A	C T	T T	T T	T T	C C	G G	A C	T T	C T	C C	G G	C C	0 0	T T	A G	G T	G G	C C	T T	T T	G G	A A	T T	G T	A A	C C	C C	T T	T T	A A	G G	C C	T T
	861340_2128	Palmira	T T	A T	A A	G T	G T	G G	T T	A C	C C	G T	A A	A A	C G	A G	C T	T T	T T	C T	C C	A G	A C	A T	C T	C C	G G	A C	C T	T T	A G	G T	C G	C C	T T	T T	A G	A G	T T	G T	A A	C T	C C	T T	T T	A A	G G	C C	T T
	861340_2129	Palmira	T T	A T	A A	G G	T T	G G	T T	A C	C C	G G	A A	A A	C C	G G	C T	T T	T T	C T	C C	A A	C C	A T	C C	C C	G G	A C	C C	T T	A G	G G	C C	C C	T T	T T	G G	A G	T T	T T	A A	C T	C C	T T	T T	A A	G G	C C	T T
	861340_2131	Palmira	T T	A T	A A	T T	G G	G G	T T	A A	C C	T T	A A	A A	G G	A G	C C	T T	T T	C T	C C	G G	A C	A A	C T	C C	G G	C C	T T	T T	A A	G G	G G	C C	T T	T T	A G	A A	T T	G T	A A	C T	C C	T T	T T	A A	G G	C C	T T
22	861345_2132	Palmira	T T	A A	T T	G G	T T	A A	A A	A A	T T	G G	T T	C C	G G	G G	T T	T T	T T	T T	C C	G G	C C	T T	C C	C C	G G	A A	C C	C C	A A	G G	C C	C C	C C	T T	G G	G G	T T	T T	A A	C C	T T	G G	T T	A A	G G	C C	T T
	861345_2134	Palmira	C T	A A	T T	G T	G T	G G	A A	C C	T T	G G	0 0	A C	C C	A A	C C	G T	T T	T T	C G	G G	A C	A T	C C	T T	A G	A A	C C	0 0	A A	G G	C C	C C	T T	A A	G G	A A	C T	G T	A T	T T	C T	T T	C T	0 0	G T	C T	T T
23	861365_2154	Palmira	C T	A T	T T	G T	T T	A A	A A	A C	C T	G T	T T	C C	C G	A G	T T	T T	T T	T T	C G	A G	C C	A T	C T	C C	G G	A A	C C	C C	A G	G T	C G	C C	C C	T T	A G	G G	C T	G T	A A	0 0	C T	G T	T T	A G	G T	C T	C T
	861365_2155	Palmira	T T	A A	T T	G T	T T	A A	A A	A C	C T	G G	A T	A C	C G	A G	T T	G T	T T	T T	C G	A G	A C	A T	C C	C C	G G	A A	C C	C C	A G	G T	C G	C C	C C	T T	A G	A G	C T	G T	A A	C T	T T	G T	C T	A G	G G	C T	C T
	861365_2156	Palmira	T T	A A	T T	0 0	T T	A G	A A	A C	C T	G T	T T	A C	C G	A G	T T	G T	T T	T T	C G	A G	A C	A T	C C	C C	G G	A A	C C	C C	A G	G T	C G	C C	C C	T T	A G	G G	C T	G T	A A	C T	T T	G T	C T	A G	G T	C T	C T
	861365_2157	Palmira	C T	A T	T T	G T	G G	A G	A A	A A	C T	G G	A T	A C	C G	A G	C T	T T	T T	T T	C C	A G	A C	A T	C T	0 0	G G	A A	C C	C C	A A	G T	C G	C C	C C	T T	A G	A G	C T	G T	A A	C T	T T	G T	T T	A G	G T	C T	0 0
24	861372_2174	Palmira	T T	A T	A T	0 0	G T	G G	T T	A A	C C	G T	A T	A A	C C	A G	C T	G T	T T	T T	C C	A A	C C	A T	C T	C T	G G	A A	C T	T T	A A	G T	C G	A C	T T	T T	A G	G G	C T	G T	A A	C T	T T	G T	C T	A A	G G	C C	C T
	861372_2175	Palmira	T T	A T	A T	T T	G T	A G	A T	A C	C C	G T	A T	A C	G G	G G	T T	T T	T T	T T	C C	G G	C C	A A	C T	C C	G G	A A	C T	C T	A G	T T	C G	A C	T T	T T	A A	G G	T T	T T	A A	C T	T T	G G	T T	A A	G G	C C	C T
	861372_2176	Palmira	C C	A T	A T	0 0	T T	G G	A A	A C	C T	G G	T T	A C	C G	A G	C C	G G	T T	T T	C G	A G	A A	A A	C T	C T	G G	A A	C C	C C	G G	G G	G G	C C	C T	T T	A G	A A	C T	G G	A A	T T	C C	T T	C T	G G	T T	T T	C T
	861372_2177	Palmira	T T	A T	A T	G T	G T	G G	T T	A A	C C	G T	A T	A A	C C	A G	C T	G T	T T	T T	C C	A A	C C	A T	C T	C T	G G	A A	C T	T T	A A	G T	C G	A C	T T	T T	A G	G G	C T	G T	A A	C T	T T	G T	C T	A A	G G	C C	C T
	861372_2178	Palmira	T T	A T	A A	G T	G T	A A	A A	A C	T T	G T	A T	A A	C C	0 0	C T	G T	T T	C T	C C	A A	A C	A T	C T	C C	G G	A C	C C	C T	A G	G T	C G	C C	C T	A T	G G	G G	T T	G T	A A	C T	T T	T T	T T	A A	G G	C C	C T
25	861391_2208	Palmira	C T	A T	T T	T T	T T	A G	A A	A C	C T	G G	A T	A A	C G	A A	C C	G T	T T	C T	C C	A G	A A	A A	C T	C C	G G	A A	C C	C C	A G	G T	G G	A C	0 0	T T	A G	A A	C C	G G	A A	T T	C C	G T	C C	G G	T T	C T	C T
	861391_2210	Palmira	T T	A T	A T	G T	G T	A G	A T	A C	0 0	G T	A T	A C	0 0	0 0	0 0	T T	T T	T T	C C	A G	0 0	0 0	0 0	C C	G G	A C	0 0	T T	A G	G T	C C	A C	C T	T T	0 0	A G	C T	G T	A A	C T	C T	G G	T T	0 0	G G	C C	T T
26	861395_2220	Palmira	T T	A A	T T	G G	T T	A A	A A	A A	T T	G G	T T	C C	G G	G G	T T	T T	T T	T T	C C	G G	C C	T T	C C	C C	G G	A A	C C	C C	A A	G G	C C	C C	C C	T T	G G	G G	T T	T T	A A	C C	T T	G G	T T	A A	G G	C C	T T
	861395_2222	Palmira	C T	A T	T T	T T	G T	G G	A T	C C	C T	0 0	A A	A C	C G	A A	C C	T T	C T	C T	C C	A G	A A	A T	C T	C T	A G	A C	C T	C T	A A	G T	C G	C C	C T	A T	A A	A G	C T	G G	A T	T T	C C	T T	0 0	A A	G G	C T	T T
	861395_2223	Palmira	T T	A T	T T	G G	T T	A G	A A	A A	T T	G G	A T	A C	G G	A G	T T	T T	T T	C T	C C	A G	C C	A T	C T	C C	G G	A A	C C	C T	A A	G G	C G	A C	C T	T T	A G	A G	T T	T T	A A	C T	T T	G G	T T	A G	G G	C C	T T
27	861403_2247	Palmira	T T	A T	A T	G T	G T	A G	A T	A C	C T	G G	A T	A C	C G	0 0	C T	0 0	T T	T T	C C	A G	0 0	A T	T T	C C	G G	0 0	C C	C T	A A	G T	C C	A C	C T	T T	A G	A G	C T	G T	A T	C T	0 0	G G	0 0	A A	G G	C C	T T
	861403_2248	Palmira	T T	A T	A T	G T	T T	A G	A T	A A	C T	G G	A T	A C	C G	A G	C T	T T	T T	C T	C C	A G	A C	A T	C T	C C	G G	A C	C T	C T	A A	G T	C C	A C	C T	T T	A G	A G	C T	G T	A A	C T	C T	G G	T T	A A	G G	C T	T T
	861403_2249	Palmira	C C	A T	A T	G T	G T	G G	A A	C C	C T	G T	T T	A C	C C	A G	T T	G G	T T	T T	C G	A A	A A	A A	T T	C T	A G	A A	C C	C C	A G	G T	G G	A C	C C	A T	G G	A A	C T	G G	A T	T T	C C	G T	C C	G G	G T	T T	C T
	861403_2250	Palmira	T T	A T	T T	G T	T T	A G	A T	A A	C T	G G	A T	A C	C G	A G	C T	T T	T T	C T	C C	A G	C C	A T	C T	C C	G G	A A	C C	C T	A A	G T	C C	A C	C T	T T	A G	A G	C T	G T	A T	C T	C T	G T	T T	A A	G G	C T	T T
28	861406_3	Palmira	C T	T T	A T	G T	G T	0 0	T T	A C	0 0	G T	A T	A C	C C	A G	C T	T T	T T	C C	C C	A A	A C	0 0	C T	C T	G G	A C	C T	C T	A A	G T	C G	C C	C T	T T	A G	A G	0 0	G G	A A	T T	C C	G G	T T	A A	G G	C T	T T
	861406_4	Palmira	T T	A T	A T	G T	T T	A G	A T	A A	C T	G T	A T	A C	G G	A G	0 0	G T	T T	C T	C C	A G	A C	A T	C T	C C	G G	A C	C T	0 0	A A	G T	C G	A C	C T	T T	A G	A G	C T	G T	A A	C T	C T	G T	C T	A A	G G	C T	T T
29	861610_1	Palmira	C T	T T	A A	T T	G T	G G	A T	C C	C T	G T	0 0	A C	C C	A G	C C	T T	T T	C C	C C	A A	A A	A A	C T	C C	A G	C C	C C	C T	A G	G T	C C	0 0	T T	T T	A A	A A	C C	G G	A A	T T	C C	T T	T T	A A	G G	C C	T T
	861610_2	Palmira	T T	A T	A T	G T	G T	G G	T T	A A	C C	G T	A T	A A	C C	A G	C T	G T	T T	T T	C C	A A	C C	A T	C T	C T	G G	A A	C T	T T	A A	G T	C G	A C	T T	T T	A G	G G	C T	G T	A A	C T	T T	G T	C T	A A	G G	C C	C T
30	861611_3	Palmira	T T	T T	A A	G T	G T	A G	0 0	A C	C C	G T	A A	A A	C C	A A	0 0	T T	T T	C T	C C	A A	A C	A A	C T	C C	G G	A A	C T	T T	A G	T T	0 0	A A	C T	T T	A A	A A	C C	G G	A A	0 0	T T	T T	T T	A A	G G	C C	0 0
	861611_4	Palmira	T T	T T	A A	T T	G T	0 0	A T	C C	C C	0 0	A A	A A	0 0	A A	T T	T T	T T	C T	C C	0 0	A C	A A	C T	C C	G G	A A	0 0	T T	A G	T T	0 0	A A	C T	T T	A A	A A	C C	G G	A A	C T	C C	0 0	T T	A A	0 0	C C	0 0
	861611_6	Palmira	T T	A T	T T	G T	G T	A G	A A	A A	C T	G G	T T	C C	C G	A G	C T	G T	T T	T T	C G	A G	A C	A T	C T	C C	G G	A A	C C	C C	A G	G G	0 0	C C	C C	A T	G G	A G	T T	G T	A T	C T	0 0	G T	C T	A G	G G	C T	T T
31	861612_1	Palmira	C T	A T	A T	G T	G T	G G	A T	A C	C C	G T	A T	A A	C C	A G	C C	G T	T T	T T	C C	A A	A A	A A	C T	C T	A G	A C	C C	C T	G G	G T	C G	A C	C T	T T	A G	A A	C T	G T	A A	C C	C T	T T	T T	A A	G G	C T	C T
	861612_1724	Palmira	C T	A A	A A	T T	G T	G G	A T	A C	C T	G T	T T	A C	C C	A A	C T	G T	T T	T T	C G	A G	A A	A T	C C	C T	A G	A C	C T	C C	A G	G T	G G	C C	C T	A T	G G	A G	C T	G G	A T	C C	C T	G T	T T	A G	G G	C T	C T
	861612_1725	Palmira	T T	A T	A T	T T	G T	G G	A A	C C	C T	G T	A T	A A	C C	A A	C T	T T	T T	T T	G G	A G	A C	A A	C T	T T	A G	A C	C T	C C	A A	G T	G G	A C	C C	A T	A G	A A	C T	G G	A A	C C	T T	G T	T T	A G	G T	C C	C T
	861612_1726	Palmira	T T	A T	A A	T T	T T	G G	T T	C C	C C	G T	T T	A C	C C	A A	C T	T T	T T	T T	G G	A G	A C	A T	C T	T T	G G	A A	C T	C T	A A	G T	G G	A C	C C	T T	A G	A A	C C	G G	A T	C C	T T	G G	T T	A G	G T	C C	C T
	861612_1727	Palmira	C T	A T	A T	G T	G T	G G	A T	A C	C C	G T	A T	A A	C C	A G	C C	G T	T T	T T	C C	A A	A A	A A	C T	C T	A G	A C	C C	C T	G G	G T	C G	A C	C T	T T	A G	A A	C T	G T	A A	C C	C T	T T	T T	A A	G G	C T	C T
	861612_6	Palmira	C T	A A	A A	T T	G T	G G	A T	A C	C T	G T	0 0	A C	C C	A A	C T	0 0	T T	T T	C G	A G	A A	A T	C C	C T	A G	A C	C T	C C	A G	G T	G G	C C	C T	A T	G G	A G	C T	G G	A T	C C	C T	G T	T T	A G	G G	C T	C T
32	861614_1	Palmira	C T	A T	A T	G T	G T	G G	A T	C C	C C	T T	A T	A A	C C	A G	C T	T T	T T	C T	C G	A A	A A	A T	C T	C C	G G	A A	C C	C T	G G	G T	G G	A A	T T	T T	A G	A G	C T	G T	A A	T T	C C	T T	T T	A A	G G	C T	T T
	861614_1933	Palmira	T T	A A	A T	G T	G T	A G	A T	C C	C T	G T	A A	A A	C G	A G	C C	T T	T T	C C	C C	A A	A C	A T	C T	C C	G G	A C	C C	T T	G G	T T	C C	A A	C T	T T	A G	G G	C T	T T	A A	T T	T T	T T	T T	A A	G G	C C	T T
	861614_1934	Palmira	C T	A T	A T	G T	G T	G G	A T	C C	C C	T T	A T	A A	C C	A G	C T	T T	T T	C T	C G	A A	A A	A T	C T	C C	G G	0 0	C C	C T	G G	G T	G G	A A	T T	T T	A G	A G	C T	G T	A A	T T	C C	T T	T T	A A	G G	C T	T T
	861614_1935	Palmira	C T	A T	A T	G T	G T	G G	A T	C C	C C	T T	A T	A A	C C	A G	C T	T T	T T	C T	C G	A A	A A	A T	C T	C C	G G	A A	C C	C T	G G	G T	G G	A A	T T	T T	A G	A G	C T	G T	A A	T T	C C	T T	T T	A A	G G	C T	T T
	861614_1936	Palmira	T T	A A	A T	G T	G T	A G	A T	C C	C T	G T	A A	A A	C G	A G	C C	T T	T T	C C	C C	A A	A C	A T	C T	C C	G G	A C	C C	T T	G G	T T	C C	A A	C T	T T	A G	G G	C T	T T	A A	T T	T T	T T	T T	A A	G G	C C	T T
	861614_1937	Palmira	C T	A T	A T	G T	G T	G G	A T	C C	C C	T T	A T	A A	C C	A G	C T	T T	T T	C T	C G	A A	A A	A T	C T	C C	G G	A A	C C	C T	G G	G T	G G	A A	T T	T T	A G	A G	C T	G T	A A	T T	C C	T T	T T	A A	G G	C T	T T
	861614_2	Palmira	0 0	T T	A A	G T	T T	G G	A T	A C	C T	T T	T T	C C	C C	A G	C T	G T	T T	C C	C C	A G	A A	A A	C T	C C	G G	0 0	T T	C T	A A	G T	C C	A C	C T	T T	A G	A G	C C	G G	A A	T T	0 0	G G	T T	A A	G G	C T	C T
33	861619_1	Palmira	C T	A T	T T	0 0	G G	G G	T T	A C	C C	G G	T T	A C	C C	A G	C T	G T	T T	C T	C C	A A	A A	A T	C T	C C	G G	C C	C C	C T	A A	G T	C G	C C	C C	T T	A G	G G	C C	G G	A A	C T	C C	G G	T T	A A	G G	T T	C T
	861619_2	Palmira	T T	A T	A T	G G	T T	G G	T T	C C	C C	T T	A T	A A	G G	A A	C C	T T	T T	C T	C C	G G	A A	A T	C C	C C	G G	A A	T T	C T	0 0	T T	C C	A A	C T	T T	G G	A A	C C	G G	A A	T T	C T	T T	T T	A A	G G	C C	T T
34	861622_2014	Palmira	C T	A T	A A	T T	G G	A G	A T	A C	C T	G T	A A	A C	C G	A A	C T	T T	T T	C C	C C	A G	A C	A T	C T	C C	G G	A C	C T	T T	G G	T T	C C	A A	C T	T T	A A	A A	C T	T T	A A	C T	C T	T T	T T	A A	G G	C C	C T
	861622_2015	Palmira	T T	A A	T T	T T	G T	A A	A A	C C	T T	G G	A T	C C	G G	G G	T T	T T	T T	C T	C C	A G	A C	T T	C C	C C	G G	C C	C C	C T	G G	T T	0 0	A C	C T	T T	A G	G G	C T	T T	A A	T T	C T	G T	T T	A A	G G	C C	T T
	861622_2016	Palmira	C T	A T	A A	T T	G G	A G	A T	A C	C T	G T	A A	A C	C G	A A	C T	T T	T T	C C	C C	A G	A C	A T	C T	C C	G G	A C	C T	T T	G G	T T	C C	A A	C T	T T	A A	A A	C T	T T	A A	C T	C T	T T	T T	A A	G G	C C	C T
	861622_2017	Palmira	C T	A T	A T	T T	G T	A G	A T	C C	C T	G T	A T	A C	G G	G G	T T	T T	T T	C T	C C	A G	A C	A T	C T	C C	G G	A C	C C	C C	A G	G T	G G	A C	C T	T T	A A	A G	C T	G T	A A	T T	C T	G G	T T	A G	G G	C C	C T
	861622_2018	Palmira	T T	A A	T T	T T	G G	A G	A T	C C	C T	G G	T T	C C	C G	G G	C T	T T	T T	C T	C C	A G	C C	A T	C T	C T	G G	A C	C T	C C	A G	G T	G G	A C	C T	A T	A G	A G	C C	T T	A A	T T	C T	T T	0 0	A G	G T	C C	C T
	861622_2019	Palmira	T T	A T	T T	T T	T T	A G	A A	C C	T T	G G	A T	C C	G G	G G	T T	T T	T T	T T	C C	A G	A C	A T	C T	C T	G G	A C	C C	C T	A G	G T	G G	A C	C C	T T	A A	A G	C T	0 0	A A	T T	C T	T T	C T	A G	0 0	C C	T T
35	861623_1964	Palmira	T T	T T	A A	T T	G G	G G	T T	A C	C T	T T	A A	A C	C C	A G	C C	T T	T T	C C	C C	A G	A C	A T	C T	C C	G G	A C	C T	T T	A G	T T	C C	A A	T T	T T	A A	A A	C T	T T	A A	T T	T T	G T	T T	A A	G G	C C	T T
	861623_1965	Palmira	C C	T T	A T	G T	T T	G G	A A	A C	C C	G T	T T	C C	C C	A A	T T	G G	T T	T T	C C	A A	A C	A A	T T	C T	G G	A A	C C	C C	A G	G T	0 0	C C	C T	T T	A A	A A	C C	G G	A T	T T	C C	T T	0 0	G G	T T	T T	C C
36	861631_1708	Palmira	T T	T T	A A	T T	G G	A G	A T	C C	C T	G G	A A	A A	G G	A A	T T	T T	T T	T T	C C	G G	A A	A A	C C	C C	G G	A A	C C	T T	G G	T T	C G	A A	T T	T T	A A	A A	C C	G G	A A	T T	C C	T T	T T	A A	G G	C C	T T
	861631_1709	Palmira	T T	T T	A A	T T	G G	A A	A A	C C	T T	G G	0 0	A A	C C	A A	C T	T T	T T	0 0	C C	A A	A C	A A	C C	C C	G G	A A	T T	T T	G G	T T	C G	A A	T T	T T	A A	A A	T T	G T	A A	T T	C C	T T	T T	0 0	G G	C C	T T
	861631_1710	Palmira	T T	T T	A T	T T	T T	A G	A A	C C	C T	G G	T T	A C	C C	A G	C T	G T	T T	T T	C C	A A	A C	A A	C T	C T	G G	A A	C C	C T	A G	G T	G G	A C	C C	T T	A A	A A	C C	G G	A A	T T	C C	G T	C T	G G	T T	T T	C T
	861631_1711	Palmira	T T	A T	A T	T T	T T	A G	A A	C C	C T	G G	T T	A C	C G	A G	C C	G T	C T	T T	C C	G G	C C	A A	T T	C T	G G	A A	C C	C C	A G	G G	G G	A C	C C	T T	G G	A A	C C	G G	A A	T T	C C	G G	C T	G G	T T	C T	C C
	861631_1712	Palmira	T T	T T	A T	T T	T T	A G	A A	C C	C T	G G	T T	A C	C C	A G	C T	G T	T T	T T	C C	A A	A C	A A	C T	C T	G G	A A	C C	0 0	A G	G T	G G	A C	C C	T T	A A	A A	C C	G G	A A	T T	C C	G T	C T	G G	T T	T T	C T
37	861632_1987	Palmira	T T	A A	A T	T T	G G	G G	A T	C C	C C	G G	A A	A A	G G	A A	C T	T T	T T	C T	C C	G G	A A	T T	C T	C C	G G	A A	C C	T T	G G	G T	C G	A A	T T	T T	A A	A G	C C	G G	A A	T T	C C	T T	T T	A A	G G	C C	T T
	861632_1990	Palmira	T T	A A	A T	G T	G T	G G	A T	A C	C C	G G	A A	A A	C G	A A	C T	T T	T T	C T	C C	A G	A A	T T	C T	C C	G G	A A	C C	T T	A G	G T	C G	A A	C T	T T	A G	A G	C C	G G	A A	T T	C C	G T	T T	A A	G G	C T	T T
38	861641_1	Palmira	T T	A T	A T	G G	T T	G G	T T	C C	C C	T T	A T	A A	G G	A A	C C	T T	T T	C T	C C	G G	A A	A T	C C	C C	G G	A A	T T	C T	G G	T T	C C	A A	C T	T T	G G	A A	C C	G G	A A	T T	C T	T T	T T	A A	G G	C C	T T
	861641_2	Palmira	C T	A A	A T	G T	G T	G G	A T	A C	C T	G T	T T	A C	C C	A A	C T	G T	T T	T T	C G	A G	A C	A T	C T	C T	A G	A C	C T	C C	A G	G T	C G	C C	C T	A T	A G	A A	T T	G G	A T	C C	C C	G T	T T	A A	G G	C T	C T
39	861646_2026	Palmira	T T	A A	T T	T T	G T	A A	A A	C C	T T	G G	A T	C C	G G	G G	T T	T T	T T	C T	C C	A G	A C	T T	C C	C C	G G	0 0	C C	C T	G G	T T	0 0	A C	C T	T T	A G	G G	C T	T T	A A	T T	C T	G T	T T	A A	G G	C C	T T
	861646_2029	Palmira	T T	A T	A T	G G	T T	A A	A A	C C	T T	G T	A T	A C	G G	A A	C T	T T	T T	C C	C C	G G	A A	A T	C T	C C	G G	A C	C T	C T	G G	T T	C C	A C	T T	T T	A G	A G	T T	G G	A A	C T	C T	G T	T T	A A	G G	C C	T T
40	861654_1	Palmira	T T	A A	T T	G T	G T	A G	A T	A C	C T	G T	A A	A A	C C	G G	T T	T T	T T	C T	C C	A A	A A	A T	C T	C C	G G	C C	C T	T T	A A	G T	C C	A A	C T	T T	A G	G G	C T	G G	A A	T T	T T	T T	T T	A A	G G	C C	T T
	861654_2046	Palmira	T T	A A	T T	G T	G T	A G	A T	A C	C T	G T	A A	A A	C C	G G	T T	T T	T T	C T	C C	A A	A A	A T	C T	C C	G G	C C	C T	T T	A A	G T	C C	A A	C T	T T	A G	G G	C T	G G	A A	T T	T T	T T	T T	A A	G G	C C	T T
	861654_2047	Palmira	C T	T T	T T	G T	T T	G G	A T	A C	C C	T T	A T	C C	C G	A A	C T	G T	T T	C T	C G	A A	C C	A A	C T	C C	G G	A A	C C	C T	A A	T T	C C	C C	C T	T T	A A	A G	C T	G G	A A	T T	C T	T T	C T	A G	G T	C T	T T
41	861683_1699	Palmira	T T	A T	A T	T T	T T	G G	A A	A C	C C	T T	0 0	0 0	C C	A G	C T	G T	T T	C T	C G	A A	A A	A A	C T	C C	G G	A A	C C	C T	A A	G G	C C	C C	C T	T T	G G	A A	C T	G G	A A	T T	C C	T T	C C	G G	T T	C T	C T
	861683_1701	Palmira	T T	A T	T T	T T	G G	A G	A T	A C	T T	G G	A T	C C	C G	G G	T T	T T	T T	C T	C C	A G	A C	T T	T T	C C	G G	C C	C C	0 0	0 0	G G	C C	C C	C T	T T	0 0	G G	C T	G G	A A	C T	C C	G G	T T	A G	G G	C C	T T
42	871854_2	Palmira	T T	A T	A T	0 0	G T	G G	A A	A C	C T	G T	A A	A A	C C	A G	C T	T T	T T	C C	C C	A A	C C	A A	T T	C C	G G	A C	C T	T T	A A	T T	C C	C C	C T	A T	G G	A A	C C	G G	A A	T T	C C	G T	T T	A G	G T	T T	T T
	871854_2241	Palmira	T T	A T	A T	0 0	G T	G G	A A	A C	C T	G T	A A	A A	C C	A G	C T	T T	T T	C C	C C	A A	C C	A A	T T	C C	G G	A C	C T	T T	A A	T T	C C	C C	C T	A T	G G	A A	C C	G G	A A	T T	C C	G T	T T	A G	G T	T T	T T
	871854_2243	Palmira	C T	A T	T T	0 0	T T	A G	A A	A C	C T	G T	T T	C C	C C	G G	C C	G T	C T	T T	C G	A G	A C	A A	T T	C T	G G	A A	C C	C C	A G	G T	G G	C C	C C	T T	A A	A A	C T	G G	A A	T T	C C	G G	C T	G G	T T	C T	C T
43	871863_2476	Palmira	T T	A T	A A	G T	G T	0 0	A T	A A	C T	T T	A A	A A	C G	A G	C T	T T	T T	C C	C C	A G	C C	A T	C T	C C	G G	C C	T T	T T	A G	G G	C G	C C	T T	T T	G G	A A	C T	G T	A A	T T	C C	G T	T T	A A	G G	C C	T T
	871863_2478	Palmira	T T	T T	A A	G T	T T	A G	A A	A A	T T	G T	A A	A A	C G	G G	C T	T T	T T	C C	C C	A G	A C	A T	C C	C C	G G	A C	T T	T T	A G	G T	C C	A C	T T	T T	A G	A G	C T	G T	A A	T T	C T	G G	T T	A A	G G	C C	T T
44	871951_1994	Palmira	T T	A T	A A	T T	G G	G G	T T	C C	T T	G T	T T	A C	C C	G G	C C	T T	T T	C C	C C	A A	A C	A T	T T	C C	G G	C C	C T	C C	A A	T T	G G	A A	T T	T T	A A	A G	C T	T T	A A	C C	C T	G T	T T	A A	G G	C C	T T
	871951_1995	Palmira	T T	A T	A T	G T	G G	G G	T T	C C	C T	G T	A T	0 0	C C	G G	0 0	T T	T T	C T	C C	A A	A C	A T	T T	C C	G G	A C	0 0	0 0	A G	T T	C G	A C	T T	T T	A A	A G	C T	T T	A A	C C	C T	G T	T T	A A	G G	C C	T T
45	ABC062_1109	Palmira	C T	A A	T T	G T	T T	0 0	A A	C C	C T	G G	T T	0 0	C G	A A	C C	0 0	T T	T T	C C	G G	C C	A A	C C	C C	0 0	A A	C C	0 0	A A	G G	0 0	C C	C C	T T	G G	A G	T T	G T	0 0	0 0	C T	0 0	T T	A A	0 0	C C	C T
	ABC062_1110	Palmira	C C	A A	T T	G T	T T	A A	A A	C C	C T	G G	T T	C C	G G	A A	C C	T T	T T	T T	C C	G G	C C	A A	C C	C C	G G	A A	C C	C C	A A	G G	0 0	C C	C C	T T	G G	G G	T T	G T	T T	C C	C T	T T	T T	A A	G G	C C	C C
	ABC062_1111	Palmira	T T	T T	T T	G T	T T	G G	A A	C C	C C	G T	T T	C C	C G	G G	C T	G G	T T	T T	C G	A G	C C	A A	T T	C C	G G	A A	C C	C C	A G	G T	0 0	C C	C C	T T	A G	A A	C C	G G	A A	T T	C C	T T	C C	G G	T T	T T	C T
	ABC062_1112	Palmira	C C	A A	T T	G T	T T	A A	A A	C C	C T	G G	T T	C C	G G	A A	C C	0 0	T T	T T	C C	G G	C C	A A	C C	C C	G G	A A	C C	C C	A A	G G	0 0	C C	C C	T T	G G	G G	T T	G T	T T	C C	C T	T T	T T	A A	G G	C C	C C
	ABC062_1113	Palmira	T T	T T	A T	G T	G T	G G	A T	A A	C C	G T	A A	A A	C C	A A	C T	T T	T T	C T	C C	A A	A A	A A	T T	T T	G G	A C	C T	C T	G G	T T	C G	A A	T T	T T	A A	A A	C C	G G	A A	C T	C C	G T	T T	A G	G T	C T	C C
46	CAUCASIA39_1352	Palmira	T T	A T	T T	G T	G T	G G	A T	C C	C T	G G	A T	A A	C C	A G	C T	G T	T T	C T	C G	A A	A C	A A	C T	C C	G G	A A	C C	C C	G G	G T	G G	A C	C T	T T	A A	A A	C C	G G	A A	T T	C C	G T	C T	G G	G T	C T	T T
	CAUCASIA39_1353	Palmira	C T	T T	A T	G G	G T	G G	A T	C C	C T	G T	A T	A A	C C	A G	C T	G T	T T	C T	C G	A A	A A	A A	C T	C C	G G	A A	C C	C C	G G	G T	C C	A C	C T	T T	A G	A A	C C	G G	A A	C T	C C	G T	C C	A G	G T	C T	T T
47	CC10_1262	Palmira	T T	T T	A T	G T	G T	A G	A T	C C	C T	G T	A T	A C	C G	A G	C T	T T	T T	C T	C C	A G	A C	A T	C T	C C	G G	C C	C T	C T	G G	T T	C C	A C	C T	T T	A G	A G	C T	G T	A A	C T	C T	G G	T T	A A	G G	C C	T T
	CC10_1263	Palmira	C T	T T	A A	T T	G T	G G	A T	A C	C T	G T	A T	A C	C C	A A	C T	G T	T T	C T	C G	A A	A C	A A	T T	C C	G G	A C	C T	C T	G G	G T	G G	C C	C T	T T	A A	A A	C C	G G	A A	T T	C C	T T	C T	A G	G G	C T	C T
48	CCN51_1326	Palmira	C T	T T	T T	G T	T T	G G	A T	A C	C C	T T	A T	C C	C G	A A	C T	G T	T T	C T	C G	A A	C C	A A	C T	C C	G G	A A	C C	C T	A A	T T	C C	C C	C T	T T	A A	A G	C T	G G	A A	T T	C T	T T	C T	A G	G T	C T	T T
	CCN51_1329	Palmira	T T	A T	A A	T T	G G	G G	T T	A C	C C	T T	A A	A A	C C	A A	C C	T T	T T	T T	C C	A A	A A	A A	C T	C C	G G	C C	T T	T T	A G	G T	C G	C C	C C	T T	A A	A A	C C	G G	A A	C C	T T	G T	T T	A A	G G	C C	T T
49	CHOCOLATE4_1102	Palmira	C T	A A	A T	G T	T T	G G	T T	A C	C T	G T	A T	C C	C C	A G	C T	T T	T T	C T	C C	A G	A C	T T	C C	C C	A G	A A	C C	C T	A A	G G	C C	C C	C T	A T	A G	A G	T T	G T	A A	C T	C T	G T	T T	A A	G G	C T	T T
	CHOCOLATE4_1103	Palmira	T T	A T	A T	G G	G T	A G	A T	A C	C T	G T	T T	C C	C G	G G	T T	T T	T T	T T	C C	A G	A C	A T	C C	C C	0 0	A C	C T	C C	A G	G G	C C	C C	C C	T T	A G	A G	C T	T T	A A	C C	C T	G G	T T	A A	G G	C C	T T
	CHOCOLATE4_1104	Palmira	C T	A A	A T	G T	T T	G G	T T	A C	C T	G T	A T	C C	C C	A G	C T	T T	T T	C T	C C	A G	A C	T T	C C	C C	A G	A A	C C	C T	A A	G G	C C	C C	C T	A T	A G	A G	T T	G T	A A	C T	C T	G T	T T	A A	G G	C T	T T
50	CHUAO120_1316	Palmira	C T	T T	T T	0 0	T T	G G	A T	C C	C C	G G	T T	A A	G G	A A	T T	G G	T T	T T	C C	G G	A C	A A	T T	C T	G G	A C	C C	T T	A A	G G	G G	A A	C C	T T	A G	A A	C C	G G	A A	T T	C C	G G	C C	A A	T T	C T	C T
	CHUAO120_1317	Palmira	T T	A T	A T	T T	G T	A G	A T	C C	C T	G T	A T	A C	C C	G G	0 0	T T	T T	C C	C C	A A	A C	A T	C C	C C	G G	0 0	C T	C T	A G	T T	C C	A C	C T	T T	A A	A G	C C	G G	A A	C T	C C	G T	T T	A A	G G	C T	T T
51	DON_DIEGO_1	Palmira	T T	A A	T T	G T	T T	A A	A A	A A	T T	G G	T T	C C	C G	A G	C T	T T	T T	T T	C G	G G	C C	T T	C C	C C	G G	A A	C C	C C	A A	G G	C C	C C	C C	T T	A G	G G	T T	G T	A A	C C	C T	G T	T T	A G	G G	C T	T T
	DON_DIEGO_2	Palmira	T T	A A	A T	G T	T T	A G	A T	A A	C T	G G	A T	C C	C G	G G	T T	T T	T T	T T	C C	A G	C C	T T	C C	C C	G G	A A	C C	C T	A A	G G	C G	C C	C C	T T	G G	A G	T T	T T	A A	C C	T T	G T	T T	A A	G G	C C	T T
52	DON_DIEGO_CRIOLLO_8	Palmira	T T	A A	T T	G T	T T	A A	A A	A A	T T	G G	T T	C C	C G	A G	C T	T T	T T	T T	C G	G G	C C	T T	C C	C C	G G	A A	C C	C C	A A	G G	C C	C C	0 0	T T	A G	G G	T T	G T	A A	C C	C T	G T	T T	A G	G G	C T	T T
	DON_DIEGO_CRIOLLO_9	Palmira	T T	A A	A T	G T	T T	A G	A T	A A	C T	G G	A T	C C	C G	G G	T T	T T	T T	T T	C C	A G	C C	T T	C C	C C	G G	A A	C C	C T	A A	G G	C G	C C	C C	T T	G G	A G	T T	T T	A A	C C	T T	G T	T T	A A	G G	C C	T T
53	EBC06_1800	Palmira	C C	A A	T T	G G	T T	A A	A A	C C	C T	G G	T T	C C	G G	A A	C T	0 0	T T	T T	C C	G G	C C	T T	C C	C C	G G	A C	C C	C C	A A	G G	0 0	C C	C C	T T	G G	G G	T T	G G	A A	C C	T T	T T	0 0	A A	G G	C C	C C
	EBC06_1802	Palmira	C C	A A	T T	G G	T T	A A	A A	A C	C C	G G	T T	C C	G G	A A	T T	0 0	T T	T T	C C	A G	C C	T T	C C	C C	G G	A A	C C	C C	A A	G G	0 0	C C	C C	T T	G G	G G	T T	G G	A A	C C	T T	T T	T T	A A	G T	C C	C C
	EBC06_1803	Palmira	C C	A A	T T	G G	T T	A A	A A	C C	T T	G G	T T	C C	G G	A A	C T	0 0	T T	T T	C C	A G	C C	T T	C C	C C	G G	C C	C C	C C	A A	G G	0 0	C C	C C	T T	G G	G G	T T	G G	A A	C C	T T	T T	0 0	A A	G T	C C	C C
	EBC06_1804	Palmira	C C	A A	T T	G G	T T	A A	0 0	C C	C T	G G	T T	C C	G G	A A	T T	T T	T T	T T	C C	G G	C C	T T	C C	C C	G G	A C	C C	C C	A A	G G	0 0	C C	C C	T T	G G	G G	T T	G G	A A	C C	T T	T T	0 0	A A	G G	C C	C C
54	EBC09_1807	Palmira	C C	A A	T T	G G	T T	A A	A A	A C	T T	G G	T T	C C	G G	A A	C C	0 0	T T	T T	C C	G G	C C	T T	C C	C C	G G	A A	C C	C C	A A	G G	0 0	C C	C C	T T	G G	G G	T T	G G	A A	C C	T T	T T	T T	A A	G T	C C	C C
	EBC09_1808	Palmira	C C	A A	T T	G G	T T	A A	A A	C C	T T	G G	T T	C C	G G	A A	C T	T T	T T	T T	C C	G G	C C	T T	C C	C C	G G	A C	C C	C C	A A	G G	0 0	C C	C T	T T	G G	G G	T T	G G	A A	C C	T T	T T	T T	A A	T T	C C	C C
	EBC09_1809	Palmira	C C	A A	T T	G G	T T	A A	A A	A C	T T	G G	T T	C C	G G	A A	C C	T T	T T	T T	C C	G G	C C	T T	C C	C C	G G	A C	C C	C C	A A	G G	0 0	C C	C C	T T	G G	G G	T T	G G	A A	C C	T T	T T	T T	A A	G T	C C	C C
	EBC09_1810	Palmira	C C	A A	T T	G G	T T	A A	A A	C C	T T	G G	T T	C C	G G	A A	C T	0 0	T T	T T	C C	G G	C C	T T	C C	C C	G G	A C	C C	C C	A A	G G	0 0	C C	C T	T T	G G	G G	T T	G G	A A	C C	T T	T T	T T	A A	T T	C C	C C
55	EBC101_1864	Palmira	T T	A A	T T	T T	G G	A A	A A	A C	C C	T T	A T	A C	G G	0 0	C C	T T	T T	T T	C C	A A	A A	A A	T T	C C	G G	C C	C T	C C	A G	G T	G G	A A	C C	T T	G G	G G	C C	G T	A A	C C	T T	G T	T T	A A	T T	C C	C C
	EBC101_1865	Palmira	T T	A A	T T	G T	G G	A A	A A	A C	C C	T T	A T	A C	C C	G G	C C	T T	T T	T T	C C	A A	A C	A A	T T	C C	G G	C C	C C	C C	A A	G T	G G	A A	C C	T T	G G	G G	C C	G T	A A	C C	T T	G G	T T	A A	T T	C C	C C
	EBC101_1866	Palmira	T T	A A	T T	T T	G G	A A	A A	A C	C C	G T	A A	A C	G G	G G	C C	T T	T T	T T	C C	A A	C C	A T	T T	C C	G G	C C	C T	C C	A A	G T	G G	A A	C C	T T	G G	G G	C C	G T	A A	C C	T T	G T	C T	A A	T T	C C	C C
	EBC101_1867	Palmira	T T	A T	T T	G T	G G	A A	A A	C C	C C	G T	A A	A C	C G	G G	C C	T T	T T	T T	C C	A A	A A	A A	T T	C C	G G	C C	C T	C C	A G	G G	G G	A A	C C	T T	G G	G G	C C	G T	A A	C C	T T	G T	C T	A A	T T	C C	C C
	EBC101_1868	Palmira	T T	A T	T T	G T	G G	A A	A A	A C	C C	T T	A T	A C	C C	G G	C C	T T	T T	T T	C C	A A	C C	A T	T T	C C	G G	C C	C C	C C	A G	G T	G G	A A	C C	T T	G G	G G	C C	G G	A A	C C	T T	G G	C T	A A	T T	C C	C C
56	EBC121_1871	Palmira	C T	A T	T T	T T	G T	A A	A A	C C	C C	G T	A A	A A	C C	G G	C C	T T	T T	T T	C C	A A	A A	A A	T T	C C	G G	C C	C T	C C	A A	T T	G G	A A	C C	T T	G G	A A	C T	G G	A A	C C	T T	G T	T T	A G	G T	C C	C C
	EBC121_1872	Palmira	C T	T T	T T	T T	G T	A G	A A	C C	C C	G T	A T	A A	C G	A G	C T	T T	T T	T T	C C	A G	A A	A A	T T	C C	G G	A C	C T	C T	A A	G T	G G	A A	C C	T T	G G	A A	C T	G G	A A	C T	C T	G T	C T	A A	G T	C T	C T
	EBC121_1873	Palmira	C T	T T	T T	T T	G T	A G	A A	A C	C C	G G	A T	A A	C C	A G	C C	T T	T T	T T	C C	A A	A A	A A	T T	C C	G G	A C	C C	C T	A A	G T	G G	A A	C C	T T	G G	A A	C C	G G	A A	C T	C T	G G	C T	A A	T T	C T	C T
	EBC121_1874	Palmira	C C	A T	T T	T T	T T	0 0	A A	A C	C T	G G	0 0	A A	C C	G G	0 0	T T	T T	T T	C C	A A	A C	A A	C T	0 0	G G	C C	C C	C T	A G	G G	G G	A C	C C	0 0	G G	A A	0 0	G G	0 0	C C	T T	T T	C T	A G	G G	C C	C C
57	EBC125_1875	Palmira	T T	T T	A T	T T	T T	A G	A A	A C	C C	G T	T T	A C	C G	A G	T T	T T	C T	T T	C C	A A	A C	A T	T T	C T	G G	A C	C C	C T	A G	G T	G G	A C	C C	T T	A G	A A	C C	G G	A A	C T	C T	G T	T T	A G	T T	C C	C C
	EBC125_1876	Palmira	C T	T T	A T	G G	T T	G G	A A	C C	C T	G T	T T	A A	C G	A G	C T	G G	T T	T T	C G	A G	A A	A A	C T	C C	G G	A A	C C	C C	G G	T T	0 0	A A	C T	A T	G G	A A	C T	G G	A A	T T	C C	G G	C T	G G	T T	T T	T T
	EBC125_1877	Palmira	T T	T T	A T	T T	T T	A G	A T	A A	C C	G T	T T	A C	C G	A G	C C	T T	T T	T T	C G	G G	A A	A T	T T	C T	G G	A C	C C	C T	A A	G T	G G	A C	C C	T T	A G	A A	C T	G G	A A	C T	C T	G T	C T	G G	T T	C T	C T
	EBC125_1878	Palmira	T T	A T	A T	G G	T T	A G	A A	A C	C C	G G	T T	A C	C G	A G	C T	T T	C T	T T	C G	A G	A A	A T	T T	C C	G G	A A	C T	T T	A A	G T	G G	A C	C C	T T	A G	A A	C C	G G	A A	C T	C C	0 0	T T	A G	T T	C T	C T
	EBC125_1879	Palmira	C C	T T	T T	G T	T T	G G	A A	C C	C T	G G	T T	A C	G G	A G	C T	G G	T T	T T	C G	G G	A C	A A	T T	C C	G G	A A	C C	C C	A G	G G	G G	A C	C T	T T	A G	A A	C T	G G	A T	C T	C C	G T	C T	G G	G T	T T	T T
58	EBC130_1880	Palmira	T T	A T	T T	G G	T T	G G	A T	A A	C C	G G	T T	C C	C G	A G	C C	T T	T T	T T	C C	A A	A A	T T	C T	C C	G G	A A	C C	C C	A G	G T	G G	A C	C C	T T	G G	A A	C C	G G	A A	C T	T T	G T	C C	A A	G T	C C	C C
	EBC130_1883	Palmira	T T	T T	T T	G G	T T	G G	A T	A A	C C	G G	T T	A A	G G	G G	C C	T T	T T	T T	C C	A A	A A	T T	C T	C C	G G	A A	C C	C C	A G	G T	G G	A A	C C	T T	G G	A A	C C	T T	A A	C C	T T	G G	C C	A A	T T	C C	C C
59	EBC138_1455	Palmira	T T	A T	T T	G G	T T	G G	A T	A A	C C	G G	T T	A C	C G	A G	C C	T T	T T	T T	C C	A A	A A	T T	C T	C C	G G	A C	C C	C C	A G	G T	G G	A C	C C	T T	G G	A A	C T	G T	A A	C T	T T	G T	C T	A A	G T	C C	C C
	EBC138_1457	Palmira	C T	T T	T T	G G	T T	G G	A T	A C	C C	G G	T T	C C	C C	A A	C C	G T	T T	T T	C C	A G	A A	A T	C T	C T	G G	A C	C T	C T	G G	G G	G G	A C	0 0	T T	A G	A A	C T	G T	A A	C T	C T	G T	C T	A A	T T	C T	C T
	EBC138_1458	Palmira	T T	T T	A T	G G	T T	G G	T T	A C	C C	G G	T T	C C	C G	A A	C C	G T	T T	T T	C C	A G	A C	A T	T T	C T	G G	A A	C C	C T	G G	T T	G G	A C	C C	A T	A G	A A	C T	G G	A A	C T	C T	G G	C C	A A	G T	C C	C C
	EBC138_1459	Palmira	T T	T T	A T	G G	T T	G G	A T	A C	C C	G G	T T	A C	C C	A G	C C	T T	T T	T T	C C	A G	A A	A T	T T	C C	0 0	A A	C C	C C	A G	G T	G G	C C	C C	A T	A G	A A	C C	G T	A A	C T	C T	T T	T T	A G	G T	C T	C T
	EBC138_1460	Palmira	T T	T T	A T	G G	T T	G G	A T	A C	C C	G G	T T	C C	C C	A G	C C	T T	T T	T T	C G	A A	A A	A T	C T	C T	G G	A C	C T	C C	G G	G T	G G	C C	C C	T T	A G	A A	C T	G T	A A	T T	C T	G T	0 0	A A	T T	C C	C C
60	EBC143_1466	Palmira	C T	A T	T T	0 0	T T	A G	A A	C C	C T	G T	A T	A C	C C	A G	C T	G T	T T	C T	C C	A A	A A	A A	T T	C C	G G	A A	C C	C C	A G	G G	C G	A C	C T	T T	G G	A A	C C	G G	A A	T T	C C	G T	C C	G G	T T	C T	C T
	EBC143_1468	Palmira	T T	T T	A T	T T	T T	A G	A A	A C	C C	G T	T T	A A	C G	G G	T T	T T	T T	T T	C C	A A	A A	A A	T T	C T	G G	C C	C C	T T	A G	G G	G G	A A	C C	T T	G G	A A	C T	G G	A A	C T	T T	G T	C C	A G	T T	C C	C C
61	EBC144_1628	Palmira	C T	A T	A T	T T	G T	A G	A A	A C	C T	G G	T T	A C	C C	G G	C T	G T	T T	T T	C G	A A	A A	A A	C T	C C	G G	A A	C C	C T	A G	G T	C G	A C	C T	T T	A G	A A	C T	G G	A A	C T	C C	T T	C T	G G	G T	C T	C C
	EBC144_1629	Palmira	T T	A A	A A	G T	G T	A G	A A	A C	T T	G T	A T	A A	C C	G G	C T	G T	T T	T T	C G	A G	A A	A A	T T	C C	G G	A C	C C	C C	G G	G T	G G	A C	C T	A T	G G	A A	C T	G G	A A	C T	C T	G G	C C	A G	G T	C T	C T
	EBC144_1630	Palmira	T T	A A	A T	G T	G T	A G	A T	A C	C T	G T	0 0	A A	C C	A G	0 0	G T	T T	T T	C C	A G	A A	A A	T T	C T	G G	A C	C C	C C	G G	G T	G G	A C	C T	A T	A G	A A	T T	G G	A T	C T	C T	0 0	C T	G G	G T	C T	C C
62	EBC146_2531	Palmira	C T	A T	T T	G G	T T	A G	T T	A C	C C	G T	A T	A C	C C	A A	C C	T T	T T	T T	C G	A A	A C	A A	T T	C T	G G	A C	C T	C T	G G	T T	G G	A A	C C	A T	A G	A A	C C	G G	A A	C T	C T	G G	T T	A G	T T	C T	C T
	EBC146_2532	Palmira	0 0	A T	T T	G G	T T	A A	0 0	A A	C C	G T	A T	A A	C C	A A	C C	T T	T T	T T	C C	A A	A C	A A	T T	C C	G G	0 0	T T	C T	G G	T T	G G	A A	C C	T T	G G	A A	0 0	G G	A A	C C	T T	0 0	T T	A A	T T	C C	C C
63	EBC147_1884	Palmira	0 0	A A	A T	G T	G T	A G	A A	A C	T T	G G	A T	C C	C C	A A	C T	T T	T T	0 0	C G	A A	A A	T T	C T	C C	G G	A C	C C	C T	G G	G T	C G	C C	T T	A T	A G	A G	C C	G T	A T	T T	C T	T T	C T	A A	G T	C T	T T
	EBC147_1885	Palmira	T T	A A	T T	G T	T T	A A	A A	A A	C C	T T	A T	A C	G G	G G	C C	T T	T T	0 0	C C	A A	0 0	A T	C T	C C	G G	A C	0 0	C T	A A	G T	G G	A C	C C	T T	G G	A G	C T	G G	A A	C T	T T	G T	C T	A A	G G	C C	C C
	EBC147_1886	Palmira	C T	A A	A A	T T	G T	G G	A A	A C	T T	G G	T T	A C	C C	A G	C T	G T	C T	C C	G G	A G	A A	A T	C T	C T	G G	A A	C C	C C	A G	G T	G G	C C	T T	A T	G G	A A	C C	G T	A T	T T	C T	T T	C C	A G	G T	T T	C T
	EBC147_1887	Palmira	T T	A A	T T	G T	T T	A A	A A	A A	C C	T T	A T	A C	G G	G G	C C	T T	T T	T T	C C	A A	C C	A T	C T	C C	G G	A C	T T	C T	A A	G T	G G	A C	C C	T T	G G	A G	C T	G G	A A	C T	T T	G T	C T	A A	G G	C C	C C
	EBC147_1888	Palmira	C T	A A	A A	G T	G T	A G	A A	A A	T T	G T	T T	A C	C G	A G	T T	G T	T T	C C	C G	G G	A C	T T	C C	C C	G G	A A	C T	C C	A G	G T	G G	0 0	T T	A T	G G	A A	C T	G T	A T	T T	C T	0 0	C T	A G	G G	C T	T T
64	EBC148_1889	Palmira	T T	A T	A T	G G	G T	A G	A T	A C	C C	G G	A A	A C	C C	A G	C C	T T	T T	T T	C C	A A	A A	A A	C T	C C	G G	C C	T T	C C	G G	G G	G G	A A	C C	T T	G G	G G	C C	G G	A A	C T	T T	G T	C T	A A	T T	C C	C C
	EBC148_1890	Palmira	T T	A T	A T	G G	T T	G G	T T	A A	C C	G T	A T	A A	C G	A A	C T	T T	T T	T T	C C	A G	A A	A A	C T	C C	G G	C C	T T	C C	G G	G T	G G	A C	C C	T T	G G	A G	C C	G T	A A	C T	T T	G T	C T	A A	T T	C C	C C
	EBC148_1891	Palmira	T T	T T	A T	G T	T T	A G	A T	A A	C C	G T	T T	A C	C G	A G	C C	T T	T T	T T	C C	A G	A A	A T	T T	C C	G G	C C	C T	C C	A G	T T	G G	C C	C C	T T	G G	A G	C C	G T	A A	C C	C T	T T	C T	A G	T T	C C	C C
	EBC148_1892	Palmira	T T	A A	T T	G T	G T	A G	A T	A C	C C	G T	A T	A C	C G	A G	C C	T T	T T	T T	C C	A A	A A	A A	T T	C C	G G	C C	T T	C C	G G	G T	G G	A A	C C	T T	G G	G G	C C	G T	A A	C C	T T	G G	C T	A A	T T	C C	C C
	EBC148_1893	Palmira	T T	A T	A T	G G	G T	A G	A T	A C	C C	G T	A A	A C	C C	A G	C T	T T	T T	T T	C C	A A	A A	A A	T T	C C	G G	C C	T T	C C	A G	G G	G G	A C	C C	T T	G G	A G	C C	G G	A A	C C	T T	G T	C C	A A	T T	C C	C C
65	EBC270_1497	Palmira	T T	A T	A T	T T	G T	G G	A T	A C	C T	G T	A A	A C	C C	A A	C T	T T	T T	C T	C C	A G	A C	A T	C T	C T	A G	A C	C T	C T	A G	G T	G G	C C	T T	A T	A A	A G	C T	G G	A T	T T	C C	T T	C T	A A	G G	C C	T T
	EBC270_1500	Palmira	C C	T T	T T	G T	T T	G G	A A	C C	C C	G G	T T	A A	C G	G G	C C	G G	T T	T T	C C	A G	A A	A A	T T	C C	G G	A A	C C	C C	A A	G G	G G	A A	C C	T T	A A	A A	C C	G G	A A	T T	C C	G G	C C	G G	T T	T T	C T
	EBC270_1502	Palmira	C T	A T	T T	G T	T T	G G	A A	C C	C C	G T	T T	A A	C G	G G	C T	G G	T T	T T	C C	A G	A C	A A	T T	C T	A G	A A	C C	C C	A G	G T	G G	A A	C C	T T	A G	A A	C C	G G	A T	T T	C C	G G	C C	G G	G T	T T	C T
66	EBC58_1826	Palmira	C C	A A	T T	T T	T T	A A	A A	A C	C T	G G	T T	C C	G G	A G	C C	T T	T T	T T	C C	A G	C C	T T	C T	C C	G G	A A	C C	C C	A A	G G	G G	C C	C C	T T	G G	G G	T T	G G	A A	C C	T T	T T	C C	A G	G G	C C	C C
	EBC58_1827	Palmira	C T	A T	T T	T T	G T	G G	A A	A C	C C	T T	A T	A A	C G	A G	C C	G T	T T	C T	C C	A G	A C	A A	T T	C C	G G	A A	C C	C T	A G	G G	C C	A C	C T	T T	G G	A A	C T	G G	A A	T T	C C	G T	C C	A G	T T	C T	C T
	EBC58_1828	Palmira	T T	A T	T T	T T	G T	A G	A A	C C	C C	G T	A T	A C	C C	A G	C T	G T	T T	T T	C G	A A	A A	A A	T T	C C	G G	A C	C T	C C	A G	G T	G G	A C	C C	T T	A G	A G	C C	G T	A A	C T	C T	T T	C C	A G	T T	C T	C C
	EBC58_1829	Palmira	T T	A T	A T	0 0	T T	A G	A A	A C	C T	G T	A T	A A	C C	A G	C T	G T	T T	C T	C G	A A	A C	A A	C T	C C	G G	A A	C C	C C	A A	G G	G G	A C	C T	T T	G G	A A	C T	G G	A A	T T	C C	G T	C C	G G	T T	C T	C T
67	EBC76_1842	Palmira	C C	A A	T T	T T	G T	A A	T T	0 0	C C	G G	T T	A C	0 0	A G	C C	T T	T T	T T	C C	A A	0 0	T T	0 0	C C	G G	0 0	T T	0 0	A A	G G	G G	A C	C C	T T	G G	A A	0 0	G G	A A	C C	T T	G T	0 0	A A	0 0	C C	C T
	EBC76_1843	Palmira	C C	A A	T T	T T	G T	A G	A T	A C	C C	G T	T T	A C	C G	A A	C C	T T	T T	T T	C C	A A	A C	A T	C T	C C	G G	A C	C T	C C	A A	G T	G G	A C	C C	T T	G G	G G	T T	G G	A A	C C	T T	G T	C C	A A	T T	C C	C C
	EBC76_1844	Palmira	C T	A A	T T	T T	G T	A A	A A	A C	C C	G G	T T	A C	C G	A G	C C	T T	T T	T T	C C	A G	A C	A T	C T	C C	G G	A C	C T	C C	A A	G T	G G	A C	C C	T T	G G	A G	T T	G T	A A	C C	T T	G T	C C	A A	G T	C C	C C
	EBC76_1845	Palmira	C T	A A	T T	T T	G T	A A	A A	A C	C C	G G	T T	A C	C G	A A	C C	T T	T T	T T	C C	A G	A C	A T	T T	C C	G G	A C	C T	C C	A A	G T	G G	A C	C C	T T	G G	A G	T T	G T	A A	C C	T T	G T	C C	A G	T T	C C	C C
	EBC76_1846	Palmira	C T	T T	A T	G T	T T	G G	A A	C C	C C	G T	T T	C C	C G	A G	C T	0 0	T T	T T	G G	G G	A A	A A	C T	C C	G G	A A	C C	C C	A G	G T	G G	C C	C C	T T	A G	A A	C C	G G	A T	C T	C C	T T	C T	G G	T T	T T	C T
68	EET228_269	Palmira	T T	A T	A A	G T	G T	A G	A T	A C	C T	G T	A T	A C	C G	A G	C T	T T	T T	C C	C C	A A	A C	A T	C T	C C	G G	A C	C C	C T	G G	T T	C C	C C	C T	T T	0 0	A G	C C	G G	A A	C T	C C	T T	T T	A G	T T	T T	C T
	EET228_270	Palmira	C T	A T	A T	T T	G T	G G	A T	C C	C T	G T	A T	A C	C C	A A	C T	T T	C T	T T	C C	A G	A C	A T	C T	C T	G G	A C	C C	C T	A A	G T	C G	C C	T T	A T	A A	A G	C T	G T	A T	T T	C T	T T	C T	A G	G T	C T	T T
69	EET248_277	Palmira	C T	A T	T T	T T	G T	G G	A T	C C	C T	G T	A A	A C	C G	A A	C C	T T	C T	C T	C C	A G	A C	A T	C T	C T	G G	A C	C T	C T	A A	G T	C G	C C	T T	T T	A A	A G	C T	G G	A T	T T	C C	T T	C T	A A	G G	C T	T T
	EET248_279	Palmira	T T	A T	A A	G T	G T	G G	T T	A C	C C	G T	A A	A A	C G	A G	C C	T T	T T	C T	C C	A A	A A	A T	C T	C C	G G	A A	C T	T T	A G	T T	C G	A C	T T	T T	A G	A G	C C	G T	A A	C T	C T	T T	T T	A A	G G	C C	T T
70	EET253_501	Palmira	T T	A T	A A	G T	G T	A G	A T	A A	C C	G T	A A	A A	C G	A A	C T	T T	T T	C T	C C	A G	A C	A A	T T	C C	G G	A C	C T	C T	A A	G G	C C	C C	C T	T T	A G	A G	C T	G G	A A	C T	C C	G T	T T	A A	G G	C T	T T
	EET253_503	Palmira	C T	A A	T T	G T	T T	G G	A T	C C	T T	G G	A T	C C	C C	A A	C C	T T	T T	T T	C C	A A	A A	T T	C C	C T	A G	A C	C T	C C	A A	G T	C G	C C	C T	T T	A G	A G	C T	G G	A T	T T	C C	T T	C T	A A	G T	C T	T T
71	EET377_350	Palmira	T T	A T	T T	T T	G T	A G	A A	A C	C T	G T	A A	A A	C C	A A	C C	T T	T T	C C	C C	A A	A A	A A	C T	C C	G G	A A	C C	C T	A G	G G	C G	C C	T T	T T	G G	A A	C T	G G	A A	T T	C C	T T	C T	A G	T T	C C	C T
	EET377_354	Palmira	C T	A A	A T	G T	G T	G G	A A	A C	C T	T T	A T	A A	C C	A A	C C	T T	T T	C T	C G	A G	A C	A A	C T	C T	G G	A A	C C	C T	A A	G T	C C	A A	T T	A T	A G	G G	C T	G G	A T	C T	C T	G T	T T	A G	G T	C T	T T
72	EET395_541	Palmira	T T	A T	A T	G T	T T	A G	A T	A A	C T	G T	A A	A C	C G	A G	C T	T T	T T	C C	C C	A A	C C	A T	C T	C C	G G	A C	C T	T T	A A	T T	C C	A C	T T	T T	A A	G G	C T	G T	A A	T T	T T	T T	T T	A A	G G	C C	T T
	EET395_542	Palmira	C T	A A	T T	T T	G T	G G	A A	A C	T T	G G	A T	A C	C C	A A	C T	G T	C T	T T	C G	G G	A C	A T	C T	T T	G G	A C	0 0	C C	A G	G G	C G	C C	0 0	A T	A G	A G	T T	G G	A T	C T	C C	T T	C T	A A	G G	C T	C T
73	FBO1_2280	Palmira	C T	A A	A A	T T	G T	A G	A A	A A	T T	G G	A T	A A	C C	A G	C T	T T	T T	C T	C G	A G	A C	A A	C T	C T	G G	A A	C T	C T	A G	G T	C C	A C	T T	A T	A G	G G	T T	G T	A T	C T	T T	T T	T T	A G	G G	C T	C T
	FBO1_2281	Palmira	T T	A T	T T	0 0	G T	A G	A A	C C	C T	G T	T T	A A	C C	A G	C C	G T	T T	C T	C C	A G	A C	A T	C T	C C	G G	A C	C C	C C	A G	G T	C C	A C	C C	T T	A G	A G	C C	G G	A A	C T	C C	G G	C T	A G	G T	T T	T T
74	FCM4_1	Palmira	T T	A T	A T	G T	G T	A G	A A	A C	C T	G G	T T	A C	C C	G G	C T	G T	T T	C T	C C	A G	C C	A T	C T	C C	G G	A A	C C	C C	A A	G G	C G	A C	C T	T T	A A	A A	C T	G T	A A	T T	C C	G G	C T	A G	G T	C T	C T
	FCM4_3	Palmira	T T	T T	A T	G G	T T	G G	A T	A C	C C	G T	A T	A A	C G	G G	C T	T T	T T	C C	C C	A G	A C	A A	C T	C C	G G	A C	C T	C T	A G	G T	G G	A A	T T	T T	A G	A G	C T	G T	A A	T T	C T	G T	T T	A A	G T	C C	T T
75	FEL3_1450	Palmira	T T	A T	A T	G T	G T	A G	A T	A C	C T	G T	A T	A C	C G	A G	C T	T T	T T	C T	C C	A G	A C	A T	C T	C C	G G	A C	C T	C T	A G	G T	C C	A C	C T	T T	A G	A G	C T	0 0	A A	C T	C T	G G	T T	A A	G G	C C	T T
	FEL3_1451	Palmira	0 0	A A	A T	G T	T T	A G	A A	A C	C T	G T	T T	A C	G G	A G	C T	G T	T T	T T	C C	G G	A C	A T	C T	C T	G G	A A	C T	C C	A A	G T	G G	C C	C C	T T	A A	A G	T T	G T	A A	C T	C T	0 0	C T	A G	G T	C T	T T
76	FGA4_1976	Palmira	C T	A A	A T	G T	G T	G G	A A	A C	C T	T T	0 0	A A	C C	A A	C C	T T	T T	C T	C G	A G	A C	A A	C T	C T	G G	A A	C C	C T	A A	G T	C C	A A	T T	A T	A G	G G	C T	G G	A T	C T	C T	G T	T T	A G	G T	C T	T T
	FGA4_1979	Palmira	C T	A T	A A	T T	G T	G G	T T	C C	C C	G T	A T	A A	C G	A G	C C	G T	T T	C T	C G	A A	A A	A A	C T	C C	G G	A C	C T	C T	A A	T T	C G	A C	C T	T T	A G	A G	C T	G T	A A	T T	C T	T T	C T	A A	G T	C T	C T
77	FLE3_2305	Palmira	T T	T T	A T	G T	G T	G G	A T	C C	C T	G T	A T	A C	C G	A G	C C	G T	T T	C T	C C	A A	A C	A A	C C	C C	G G	A A	C C	C C	A G	G T	G G	C C	C T	T T	A A	A G	C C	G G	A A	T T	C T	T T	C C	A G	G T	C C	T T
	FLE3_2306	Palmira	0 0	T T	A T	G T	G T	G G	A A	C C	C T	G T	A T	A C	C C	A G	T T	0 0	T T	C T	C G	A A	A A	A A	C T	C C	G G	A C	C T	C T	A G	G T	C G	A C	C C	T T	A G	A G	C C	G T	A A	T T	C C	G G	C T	0 0	G T	T T	C T
78	FTA2_2199	Palmira	T T	A T	A A	G T	T T	A G	A A	A C	C T	T T	0 0	A A	C G	A G	C T	0 0	T T	C T	C C	A A	0 0	A T	C T	C C	G G	A A	C C	C T	A A	G T	C C	A A	C T	T T	A A	A G	C C	G T	A A	T T	C T	G T	C T	A G	G T	C T	T T
	FTA2_2200	Palmira	T T	A T	0 0	G T	G T	A G	A T	A C	C T	G T	0 0	A C	C G	A G	C T	T T	T T	C T	C C	A G	A C	A T	C T	C C	G G	A C	C T	C T	A G	G T	0 0	C C	C T	T T	A G	A G	C T	G T	A A	C T	C T	G T	T T	A A	G G	C C	T T
79	FTS02_1960	Palmira	C T	A T	A T	0 0	G T	A G	A A	A A	C T	G G	A T	A A	C C	A G	C C	G T	T T	C C	C C	A G	A C	A A	C C	C C	G G	A A	C C	C T	A A	G T	G G	A C	T T	T T	G G	A G	T T	G T	A A	T T	C T	G G	C T	A G	G T	C T	C T
	FTS02_1961	Palmira	T T	A T	A T	0 0	G T	A G	A T	0 0	C T	G T	A T	A C	C G	A G	C T	T T	T T	C T	C C	A G	A C	A T	C T	C C	G G	A C	C T	C T	A G	G T	C G	C C	C T	T T	A G	A G	C T	G T	A A	C T	C T	G T	T T	A A	G G	C C	T T
80	ICA12_1039	Palmira	C C	A T	A T	T T	G G	G G	A A	A C	T T	G G	T T	A A	C C	A A	C T	G T	T T	T T	G G	G G	A A	A A	C C	T T	A G	A A	C C	C C	A G	G G	C G	C C	T T	A A	G G	A G	T T	G G	T T	C C	C T	T T	T T	G G	G G	T T	C T
	ICA12_1040	Palmira	T T	A T	A T	G T	G T	A A	A A	A C	T T	G T	A T	A C	C G	A G	C T	T T	T T	C T	C C	A G	C C	A T	C C	C C	G G	A C	C T	C T	A G	G T	C G	C C	C T	T T	A G	A G	T T	G T	A A	C T	T T	G T	T T	A A	G G	C C	T T
81	ICA12_2	Palmira	T T	A T	A T	G T	G T	A G	A T	A C	C T	G T	A T	A C	C G	A G	C T	T T	T T	C C	C C	A G	A C	A T	C T	C C	G G	A C	C T	C T	A G	G T	C G	A C	T T	T T	A A	A G	C T	G T	A A	C T	C T	T T	T T	A A	G G	C C	T T
	ICA12_3	Palmira	C T	T T	A T	G T	G T	A G	A A	A C	C T	G G	A T	A C	C C	G G	T T	G T	T T	C T	C C	A A	C C	A A	T T	C C	G G	A C	C C	C T	A G	G T	C G	A C	C T	T T	G G	A G	C T	G T	A A	T T	C C	G T	C T	A G	G T	C T	T T
	ICA12_4	Palmira	C T	A T	A A	G T	T T	A G	A A	C C	C T	G T	A T	A C	C G	A A	C T	G T	T T	0 0	C C	A G	A A	A T	T T	C C	G G	A C	C T	C T	A G	T T	G G	A A	C T	T T	A G	A A	C C	G G	A A	T T	C C	G G	C T	A G	G T	C T	T T
82	ICS98_1296	Palmira	C T	A A	T T	G T	G T	A G	A A	A C	T T	G G	A T	A C	C C	A G	C C	T T	T T	C T	C G	A G	A C	A A	C T	C T	G G	A A	C T	C T	A A	G T	C C	C C	T T	A T	A G	A G	T T	G G	A T	C T	T T	T T	T T	A G	G G	C T	C T
	ICS98_1297	Palmira	T T	A T	A T	G T	G T	A G	A T	A C	C T	G T	A T	A C	C G	G G	C T	T T	T T	C T	C C	G G	A C	A T	C T	C C	G G	A C	C T	C T	A A	G T	C C	C C	C T	T T	A G	A G	C T	T T	A A	C T	C T	G T	T T	A A	G G	C T	T T
83	LUKER40_5	Palmira	T T	A T	A T	G T	T T	A G	A A	A C	C T	G T	A A	A C	C C	A G	C C	T T	T T	C T	C G	A A	C C	A T	C T	C C	G G	A C	C T	C T	A A	G T	C G	A A	T T	T T	A A	A G	C T	G G	A A	T T	T T	G T	T T	A G	G T	C C	C T
	LUKER40_6	Palmira	T T	A T	T T	G T	T T	A G	A T	C C	C C	G G	A A	A A	C G	A G	C T	G T	T T	C C	C G	A G	A C	A A	C T	C C	G G	A A	C C	T T	A G	T T	C C	C C	T T	T T	A G	G G	C T	G T	A A	T T	C T	T T	T T	A G	G T	C T	T T
84	NACIONAL_DEL_ECUADOR_977	Palmira	C T	A T	A T	T T	T T	A G	A A	C C	T T	G G	A A	C C	C C	A A	C C	T T	C T	C T	C C	G G	A C	T T	C C	C T	A G	A A	C C	C C	A A	G G	G G	C C	C T	A A	A A	A G	C T	G G	A T	T T	C C	T T	C C	A A	G G	T T	T T
	NACIONAL_DEL_ECUADOR_978	Palmira	C T	A T	T T	G T	T T	A G	A A	C C	T T	G G	A A	A C	C C	A A	C C	0 0	C T	C T	C C	G G	A C	A T	C C	C T	A A	A A	C C	C T	A G	G T	C G	A C	T T	A T	A A	A G	C T	G G	T T	T T	C C	G T	C T	A A	G G	C T	T T
85	PA169_1245	Palmira	T T	A T	T T	T T	G T	A G	A A	A C	C T	G T	A A	A A	C C	A A	C C	T T	T T	C C	C C	A A	A A	A A	C T	C C	G G	A A	C C	C T	A G	G G	C G	C C	T T	T T	G G	A A	C T	G G	A A	T T	C C	T T	C T	A G	T T	C C	C T
	PA169_1248	Palmira	0 0	A T	A A	T T	G G	0 0	A A	C C	T T	G G	A T	C C	C G	A G	C C	G T	T T	C C	C G	A A	A C	A A	C C	C C	G G	A C	C C	C T	A A	G T	C C	A C	C T	A T	0 0	A G	C T	G G	A T	C T	C T	T T	T T	A A	G G	C C	T T
86	PA30_1483	Palmira	T T	A T	A A	T T	G G	G G	T T	C C	C C	T T	A A	A A	C C	A G	T T	T T	T T	C C	C C	A A	A A	A T	C T	C C	G G	A C	T T	T T	G G	T T	G G	A A	T T	T T	A G	0 0	C C	G T	A A	T T	C T	G G	T T	A A	G G	C C	T T
	PA30_1484	Palmira	T T	T T	A T	T T	T T	A G	A A	A C	C C	G T	T T	A A	C G	G G	T T	T T	T T	T T	C C	A A	A A	A A	T T	C T	G G	C C	C C	T T	A G	G G	G G	A A	C C	T T	G G	A A	C T	G G	A A	C T	T T	G T	C C	A G	T T	C C	C C
	PA30_1485	Palmira	T T	A T	A A	G T	T T	G G	T T	A C	C C	T T	T T	A A	C C	A A	C C	T T	T T	C C	C C	A A	A C	A T	C T	C C	G G	A C	T T	C C	A G	G T	G G	A A	T T	T T	G G	A A	C T	G G	A A	T T	T T	G G	T T	A A	G G	C C	T T
	PA30_1486	Palmira	T T	A T	A A	T T	G G	G G	T T	A C	C C	T T	A A	A C	C C	G G	C T	T T	T T	C C	C C	A A	A C	A T	C C	C C	G G	C C	T T	T T	A G	G T	G G	A A	T T	T T	A G	A A	C T	G T	A A	T T	C C	G G	T T	A A	G G	C C	T T
	PA30_1487	Palmira	C T	T T	A T	0 0	G T	G G	A A	C C	C T	G T	T T	A C	C C	A G	C C	G G	T T	T T	C G	A A	A C	A A	T T	C C	G G	A A	C C	C C	A G	G T	G G	A C	C C	A T	G G	A A	C C	G G	A T	T T	C C	G T	C C	G G	T T	T T	C T
87	PA39_1008	Palmira	T T	A T	A T	G G	G G	G G	T T	A C	T T	G G	A T	A A	C C	G G	C C	T T	T T	C C	C C	A A	A A	A A	C C	C C	G G	A A	C C	C T	A G	G G	C G	A C	T T	A T	A G	A A	C C	G G	A A	C T	C C	G T	C T	A G	G T	C C	T T
	PA39_1009	Palmira	T T	A T	A T	G T	G T	G G	A T	A C	C T	G G	A A	A A	C C	A A	C C	T T	T T	T T	C C	A A	A A	A A	C C	C C	G G	A A	C C	C T	A G	T T	C G	A C	T T	T T	A G	A A	C C	G G	A A	C C	C C	T T	C T	A G	G T	C C	C C
88	PA39A_2496	Palmira	T T	A T	A T	G G	G G	G G	T T	A C	T T	G G	A T	A A	C C	G G	C C	T T	T T	C C	C C	A A	A A	A A	C C	C C	G G	A A	C C	C T	A G	G G	C G	A C	T T	A T	A G	A A	C C	G G	A A	C T	C C	G T	C T	A G	G T	C C	T T
	PA39A_2498	Palmira	T T	A T	T T	0 0	G T	A G	A A	A C	C T	G T	T T	A C	G G	G G	C T	G T	T T	C T	C G	G G	A C	A T	T T	C C	G G	A A	C C	C C	A A	G G	C C	A C	C T	T T	A A	A G	C T	G T	A A	T T	C C	G G	C T	A G	G T	C T	C T
89	PERSEA2_1077	Palmira	T T	T T	A A	G G	T T	G G	T T	C C	C C	T T	A A	A A	C C	A A	C T	T T	T T	C C	C C	A A	A A	A A	T T	C C	G G	C C	T T	T T	G G	T T	C C	A A	T T	T T	A A	A A	C C	G T	A A	T T	C C	G G	T T	A A	G G	C C	T T
	PERSEA2_1079	Palmira	T T	A T	A T	0 0	G T	A G	A A	C C	C T	G T	A T	A C	C G	G G	C T	G T	T T	C T	C G	A G	A C	A T	C T	C C	G G	A C	C C	C T	A G	T T	C C	A C	C T	T T	A G	A G	C C	G G	A A	T T	C C	T T	C T	A G	G T	C T	C T
	PERSEA2_1080	Palmira	T T	T T	A A	G G	T T	G G	T T	C C	C C	T T	A A	A A	C C	A A	C T	T T	T T	0 0	C C	A A	A A	A A	T T	C C	0 0	C C	T T	T T	G G	T T	C C	A A	T T	T T	A A	A A	0 0	G T	A A	T T	C C	G G	T T	A A	G G	C C	T T
	PERSEA2_1082	Palmira	T T	A T	A T	G T	G T	A G	A A	C C	C T	G T	A T	A C	C G	G G	C T	G T	T T	C T	C G	A G	A C	A T	C T	C C	G G	A C	C C	C T	A G	T T	C C	A C	C T	T T	A G	A G	C C	G G	A A	T T	C C	T T	C T	A G	G T	C T	C T
90	POBLACION_DON_DIEGO_CARIBIA_1051	Palmira	T T	A A	A T	G T	T T	A G	A T	A A	C T	G G	A T	C C	C G	G G	T T	T T	T T	T T	C C	A G	C C	T T	C C	C C	G G	A A	C C	C T	A A	G G	C G	C C	C C	T T	G G	A G	T T	T T	A A	C C	T T	G T	T T	A A	G G	C C	T T
	POBLACION_DON_DIEGO_CARIBIA_1053	Palmira	T T	A A	T T	G T	T T	A A	A A	A A	T T	G G	T T	C C	C G	A G	C T	T T	T T	T T	C G	G G	C C	T T	C C	C C	G G	A A	C C	C C	A A	G G	C C	C C	C C	T T	A G	G G	T T	G T	A A	C C	C T	G T	T T	A G	G G	C T	T T
91	POBLACION_HUILA_2318	Palmira	T T	T T	T T	G G	T T	A G	A T	A A	C T	T T	A T	A C	C G	A A	T T	T T	T T	C C	C C	A G	A A	A A	C C	C C	A G	A A	C C	C T	A A	G T	C G	A C	T T	T T	A A	A G	C C	G G	A A	T T	C T	G T	T T	A G	G T	C C	T T
	POBLACION_HUILA_2319	Palmira	C T	A T	A T	G G	T T	G G	A T	C C	C T	G G	A A	A C	C C	A G	C T	T T	T T	C T	C G	A A	A C	A A	C C	C T	G G	A C	C C	C T	G G	T T	C C	A C	T T	T T	A G	A G	C C	T T	A A	C T	C C	G T	T T	A G	G G	C T	T T
	POBLACION_HUILA_2321	Palmira	T T	A T	A T	0 0	T T	A G	A T	A C	T T	G T	A T	C C	C G	A A	C C	T T	T T	C T	C C	A G	A A	A A	C T	C C	G G	A A	C C	C T	A G	G T	C C	A C	T T	T T	A A	A A	C T	G G	A A	T T	C C	T T	C T	A G	G T	C T	C T
	POBLACION_HUILA_2322	Palmira	C T	A A	A T	G G	T T	A G	A T	A C	C T	G G	T T	A C	C G	A G	C T	G G	T T	C T	C G	G G	A C	A A	C C	C C	G G	C C	C C	C C	G G	G T	C C	A C	T T	T T	A G	G G	C T	G G	A A	C T	C T	G T	T T	G G	G T	C T	C T
	POBLACION_HUILA_2324	Palmira	T T	A T	A A	G T	G G	A G	A T	A C	C T	G T	T T	A C	C G	A G	C T	G T	T T	C T	C C	A G	A C	A A	C T	C C	G G	A C	C C	C C	A G	G T	G G	A C	T T	T T	A G	A G	C T	G G	A A	C T	C C	G T	T T	A G	G G	C T	C T
	POBLACION_HUILA_2325	Palmira	T T	A T	A T	G T	T T	A G	A T	A C	C T	T T	A A	A A	C G	A G	C C	T T	T T	C C	C C	A A	A C	A T	C C	C C	G G	A A	C T	T T	A G	G T	G G	A A	C C	T T	A G	A G	T T	G T	A A	C T	C C	T T	T T	A A	G G	C C	T T
	POBLACION_HUILA_2326	Palmira	T T	A T	A A	G T	G G	A G	A T	A C	C T	G T	T T	A C	C G	A G	C T	G T	T T	C T	C C	A G	A C	A A	C T	C C	G G	A C	C C	C C	A G	G T	G G	A C	T T	T T	A G	A G	C T	G G	A A	C T	C C	G T	T T	A G	G G	C T	C T
	POBLACION_HUILA_2328	Palmira	T T	T T	A A	T T	G G	G G	T T	C C	C C	G G	A A	A A	G G	A A	C C	T T	T T	C C	C C	G G	A A	A A	C C	C C	G G	A A	C T	T T	G G	T T	C C	A A	T T	T T	A A	A A	C C	G G	A A	T T	T T	T T	T T	A A	G G	C C	T T
	POBLACION_HUILA_2340	Palmira	C T	A T	A T	T T	G G	A G	A T	A C	C T	T T	A T	A A	C G	A G	C T	T T	T T	C T	C G	G G	A C	A A	C C	C T	G G	A C	C T	C T	A G	T T	C C	C C	T T	A T	A G	A G	C T	T T	A A	T T	C T	T T	T T	A G	G G	C T	C T
	POBLACION_HUILA_2341	Palmira	T T	A T	A T	G T	G G	A G	A T	C C	C T	G G	A T	A C	G G	A A	C C	T T	T T	C C	C C	G G	A C	A T	C T	C C	G G	A A	C C	C T	A G	T T	C G	A C	T T	T T	A A	A G	C T	G T	A A	T T	C C	G T	T T	A A	G G	C C	T T
	POBLACION_HUILA_2342	Palmira	C T	A A	A T	G T	G T	A G	A A	C C	T T	G G	T T	A C	C C	A G	C T	G T	T T	C T	C G	A G	A C	A A	C C	C T	G G	A A	C C	C C	A G	G T	C G	C C	C C	T T	A G	0 0	C C	G G	T T	C C	C C	G T	C T	G G	G T	C T	T T
	POBLACION_HUILA_2343	Palmira	T T	A T	A A	G G	G T	G G	A T	C C	C T	G T	A T	A C	C G	A G	C C	T T	T T	C T	C G	G G	A C	A A	C T	C C	G G	0 0	C C	C T	G G	T T	G G	A C	C T	T T	G G	A G	C C	G G	A A	C T	C C	G T	T T	A G	G T	C C	T T
	POBLACION_HUILA_2344	Palmira	C T	T T	A T	T T	G G	A G	A T	C C	C C	G T	A T	A C	C G	A G	C C	G T	T T	T T	C C	A A	A C	A A	C T	C C	A G	A C	C C	C T	A G	G T	G G	A C	C T	A T	G G	G G	T T	G T	A T	C T	C T	T T	C T	A G	G G	C T	C T
	POBLACION_HUILA_2352	Palmira	T T	A A	A A	G G	G T	A G	A T	A C	C T	G T	A T	A C	C G	A G	C T	T T	T T	C T	C C	A A	A C	A A	C C	C C	G G	A C	C C	0 0	A G	T T	G G	A C	C T	T T	A A	A G	T T	G T	A A	T T	C T	G T	T T	A A	G G	0 0	T T
	POBLACION_HUILA_2355	Palmira	C T	T T	A T	T T	0 0	A G	A A	C C	C C	G T	A T	A C	C G	G G	C C	T T	T T	C T	0 0	A G	C C	A A	0 0	0 0	G G	A A	C C	C T	A A	G G	G G	C C	T T	T T	A G	A G	C T	G T	A A	T T	C T	G T	T T	A A	G T	C T	C T
	POBLACION_HUILA_2356	Palmira	T T	A A	A A	G G	G T	A G	A T	0 0	C T	G T	A A	A C	0 0	A G	C T	T T	T T	C T	C C	0 0	0 0	A A	C C	C C	G G	A C	C C	T T	A G	T T	G G	A C	C T	T T	A A	A G	T T	G T	A A	0 0	0 0	0 0	T T	A A	G G	C T	T T
	POBLACION_HUILA_2358	Palmira	C T	T T	A T	0 0	T T	G G	A T	C C	C C	T T	A A	A A	C G	A G	C C	T T	T T	C C	C C	A G	A A	A A	C T	C C	G G	A A	C T	T T	A G	G T	C G	A A	C T	T T	A A	A A	C T	G T	A A	T T	T T	T T	T T	A A	G G	C C	T T
	POBLACION_HUILA_2359	Palmira	T T	T T	A A	T T	G G	G G	T T	C C	C C	G G	A A	A A	C G	A A	C C	T T	T T	C C	C C	A G	A C	A T	C T	C C	G G	A A	C C	T T	G G	T T	C C	A C	C T	T T	G G	A A	C T	G T	A A	T T	C T	G T	T T	A A	G G	C C	T T
	POBLACION_HUILA_2360	Palmira	T T	A A	A A	G T	G T	G G	A T	A C	C T	G G	A A	A A	C G	A G	T T	T T	T T	C T	C G	G G	A C	A T	C C	C T	G G	A C	C T	T T	A A	G G	C G	A C	C T	T T	A G	A G	C C	G T	A T	C C	C T	T T	T T	A G	G G	C T	T T
	POBLACION_HUILA_2361	Palmira	C T	T T	A T	G G	T T	G G	A T	C C	C C	T T	A A	A A	C G	A G	C C	T T	T T	C C	C C	A G	A A	A A	C T	C C	G G	A A	C T	T T	A G	G T	C G	A A	C T	T T	A A	A A	C T	G T	A A	T T	T T	T T	T T	A A	G G	C C	T T
	POBLACION_HUILA_2362	Palmira	C T	T T	A T	G G	T T	G G	A T	C C	C C	T T	A A	A A	C G	A G	C C	T T	T T	C C	C C	A G	A A	A A	C T	C C	G G	A A	C T	T T	A G	G T	C G	A A	C T	T T	A A	A A	C T	G T	A A	T T	T T	T T	T T	A A	G G	C C	T T
	POBLACION_HUILA_2363	Palmira	T T	T T	A A	G T	G T	G G	T T	A A	C C	T T	A A	C C	C C	A A	C C	T T	T T	C C	C C	A A	A A	A A	C C	C C	G G	A A	C C	T T	A A	T T	G G	C C	C T	T T	G G	A A	C C	G G	A A	T T	C C	T T	T T	A A	G G	C C	T T
	POBLACION_HUILA_2364	Palmira	T T	A T	T T	G T	G T	A G	A T	A C	C T	G G	A A	A A	C C	A G	T T	T T	T T	T T	C C	A A	C C	A A	C C	C C	G G	A A	C C	T T	A G	G T	C G	A A	C T	T T	A G	A G	C T	G G	A T	C C	C T	G T	T T	A A	G G	C C	T T
	POBLACION_HUILA_2365	Palmira	C T	A T	A T	G T	G T	G G	A T	A C	C T	G G	A A	A C	C G	A G	C T	G T	T T	T T	C G	A G	A C	A A	C T	C T	G G	A A	C C	C T	A G	T T	C G	A C	C T	T T	A G	G G	C C	G T	A T	C C	C T	G T	T T	A A	G G	C C	C T
	POBLACION_HUILA_2366	Palmira	T T	T T	A T	G T	G T	A A	A A	C C	T T	G G	A A	C C	C G	A A	C C	G T	T T	C T	C C	A G	A A	A A	C T	C C	G G	A A	C C	C T	G G	T T	C G	A C	C T	T T	A A	A A	T T	G G	A A	T T	C T	T T	C T	A G	G G	C C	C T
	POBLACION_HUILA_2367	Palmira	T T	T T	A T	G G	T T	A A	A A	A C	T T	G G	A A	A C	C C	A G	C T	T T	T T	T T	C C	A A	A C	A A	C T	C C	G G	A C	C C	T T	A G	G T	C C	A C	C T	T T	G G	A G	C T	G T	A A	C C	C T	G T	T T	A A	G G	C C	T T
	POBLACION_HUILA_2368	Palmira	C T	A T	A T	G T	G T	G G	A T	A A	T T	G G	A T	A C	C C	A G	C T	G T	T T	C T	C G	A A	A C	A A	C C	C T	A G	A C	C C	C T	A G	G T	C C	C C	T T	T T	A G	A G	C T	G G	A A	0 0	C T	T T	T T	A A	G G	C T	T T
	POBLACION_HUILA_2370	Palmira	T T	A A	A T	0 0	T T	A G	A A	A C	C C	G T	T T	A C	C C	A A	T T	G T	T T	C T	C G	A G	C C	A T	C T	C T	A G	A A	C T	C C	A G	G T	C C	C C	C T	T T	G G	A G	C T	G G	0 0	C T	C T	G T	C T	A G	G G	C T	C T
	POBLACION_HUILA_2371	Palmira	T T	A T	A T	G G	G T	A G	A T	C C	C T	T T	A A	A A	C C	A G	C C	T T	T T	C T	C C	A A	A A	A A	C T	C C	G G	A A	C C	T T	G G	G T	C G	A A	C T	T T	A A	A A	C T	G T	A A	C T	C T	T T	T T	A A	G G	C C	T T
	POBLACION_HUILA_2372	Palmira	T T	A A	A T	0 0	T T	A G	A A	A C	C C	G T	T T	A C	C C	A A	T T	G T	T T	C T	C G	A G	C C	A T	C T	C T	A G	A A	C T	C C	A G	G T	C C	C C	C T	T T	G G	A G	C T	G G	A T	C T	C T	G T	C T	A G	G G	C T	C T
92	POBLACION_LA_MARINA_2379	Palmira	C T	T T	A A	T T	G T	A G	A A	C C	C T	G G	T T	A C	C C	G G	C T	T T	T T	T T	C G	A A	A A	A A	C T	C T	G G	A A	C C	C T	A G	G T	G G	A C	C T	T T	A A	A A	C T	G G	A A	C T	C T	T T	T T	A G	G T	C C	C C
	POBLACION_LA_MARINA_2380	Palmira	C T	T T	A T	T T	G G	G G	A A	C C	C C	G G	A T	A C	C C	A G	C C	T T	T T	C T	C G	A A	A C	A A	T T	C C	G G	A A	C C	C C	A A	G T	C G	C C	C T	T T	A G	A A	C T	G G	A A	T T	C C	T T	T T	A A	G T	C T	C T
	POBLACION_LA_MARINA_2381	Palmira	C T	A T	A T	G T	G T	A G	A A	C C	T T	G G	T T	A A	C G	A G	C T	G T	T T	T T	C C	G G	A A	A A	T T	C T	A G	A A	C C	C T	G G	T T	G G	C C	C T	A T	G G	A A	C T	G G	A T	C T	C C	T T	C T	A G	G T	T T	C T
	POBLACION_LA_MARINA_2382	Palmira	C C	A T	A T	T T	G G	A G	A A	C C	C T	T T	A T	A A	C G	G G	C C	T T	T T	T T	C C	G G	A A	A A	C T	C T	G G	A C	C T	C C	A G	G G	C C	A C	C T	T T	G G	A A	C T	G T	A A	C T	C C	T T	T T	A A	0 0	T T	C T
	POBLACION_LA_MARINA_2383	Palmira	T T	A T	A T	T T	T T	G G	A A	C C	C C	G T	A A	A C	C G	G G	C T	G G	T T	C T	C G	A A	A C	A T	C C	C C	G G	A A	C C	T T	A G	T T	C C	A C	C T	T T	A G	A G	C C	G G	A A	T T	C C	T T	C T	A G	T T	T T	C T
	POBLACION_LA_MARINA_2396	Palmira	C T	T T	A T	T T	G G	A G	A A	A C	C T	G G	T T	A A	C C	A G	C T	G G	T T	T T	C G	A G	A A	A A	C T	C C	G G	A A	C C	C C	A G	G G	C G	C C	C T	A T	G G	A A	C T	G T	A T	C T	C T	T T	C T	G G	G T	C C	C T
	POBLACION_LA_MARINA_2397	Palmira	C T	T T	A T	G G	T T	G G	A A	A A	C T	G G	T T	A A	C C	A G	C T	T T	T T	C T	C G	A G	A A	A A	T T	C C	A G	A A	C C	C C	A G	G T	G G	C C	C T	T T	G G	A G	C C	G G	A A	T T	C T	G T	C T	G G	G T	C T	C C
	POBLACION_LA_MARINA_2398	Palmira	C T	T T	A T	G G	T T	G G	A A	A A	C T	G G	T T	A A	C C	A G	C T	T T	T T	C T	C G	A G	A A	A A	T T	C C	A G	A A	C C	C C	A G	G T	G G	C C	C T	T T	G G	A G	C C	G G	A A	T T	C T	G T	C T	G G	G T	C T	C C
	POBLACION_LA_MARINA_2399	Palmira	C T	T T	A T	G G	T T	G G	A A	A A	C T	G G	T T	A A	C C	A G	C T	T T	T T	C T	C G	A G	A A	A A	T T	C C	A G	A A	C C	C C	A G	G T	G G	C C	C T	T T	G G	A G	C C	G G	A A	T T	C T	G T	C T	G G	G T	C T	C C
	POBLACION_LA_MARINA_2400	Palmira	C T	T T	A T	G G	T T	G G	A A	A A	C T	G G	T T	A A	C C	A G	C T	T T	T T	C T	C G	A G	A A	A A	T T	C C	A G	A A	C C	C C	A G	G T	G G	C C	C T	T T	G G	A G	C C	G G	A A	T T	C T	G T	C T	G G	G T	C T	C C
	POBLACION_LA_MARINA_2401	Palmira	C C	A T	A T	T T	G T	G G	A A	C C	C T	T T	A A	A A	C C	A G	C T	G T	T T	C T	C G	G G	A C	A A	C T	C T	G G	A A	C T	C C	A G	G G	C C	A C	T T	T T	A G	A A	C T	G G	A T	C T	C C	T T	T T	A A	G T	T T	C T
	POBLACION_LA_MARINA_2403	Palmira	T T	A T	A T	T T	0 0	A G	A T	A C	C T	G G	0 0	A A	C C	A A	C C	G T	T T	0 0	C G	A A	A C	A A	T T	C T	G G	A A	C C	C C	G G	G T	G G	A C	T T	T T	A A	A A	C C	G G	A A	T T	C C	G T	C T	A G	G T	C C	C C
	POBLACION_LA_MARINA_2404	Palmira	C T	A T	A T	G T	G G	G G	A A	C C	C T	G G	T T	A A	C C	A G	C T	G T	T T	T T	C G	A G	A A	A A	T T	C T	G G	A A	C C	C T	G G	T T	G G	C C	C T	A T	A G	A A	T T	G G	A T	C C	C C	T T	T T	A A	T T	T T	C T
	POBLACION_LA_MARINA_2405	Palmira	C T	A A	A T	G G	G T	G G	T T	C C	T T	G T	T T	A C	C G	A G	C T	G T	T T	C T	C G	A G	A C	A A	T T	C C	G G	A A	C C	C T	G G	G T	G G	0 0	C T	A T	A A	A A	C C	G G	A A	C T	C C	G T	C C	G G	T T	T T	C T
	POBLACION_LA_MARINA_2406	Palmira	T T	A T	A T	T T	G T	A G	A A	A C	C T	G G	A T	A A	C C	A G	C C	G T	T T	T T	C G	A A	A A	A A	C T	C T	G G	A A	C C	C T	G G	G T	C G	A A	C T	T T	A A	A A	C C	G G	A A	C T	C C	G T	T T	A G	G T	C C	C C
	POBLACION_LA_MARINA_2407	Palmira	T T	A T	A T	T T	G T	A G	A A	A C	C T	G G	A T	A A	C C	A G	C C	G T	T T	T T	C G	A A	A A	A A	C T	C T	G G	A A	C C	C T	G G	G T	C G	A A	C T	T T	A A	A A	C C	G G	A A	C T	C C	G T	T T	A G	G T	C C	C C
	POBLACION_LA_MARINA_2408	Palmira	T T	A T	A T	T T	G T	A G	A A	A C	C T	G G	A T	A A	C C	A G	C C	G T	T T	T T	C G	A A	A A	A A	C T	C T	G G	A A	C C	C T	G G	G T	C G	A A	C T	T T	A A	A A	C C	G G	A A	C T	C C	G T	T T	A G	0 0	C C	C C
	POBLACION_LA_MARINA_2409	Palmira	T T	A T	A T	T T	G T	A G	A A	A C	C T	G G	A T	A A	C C	A G	C C	G T	T T	T T	C G	A A	A A	A A	C T	C T	G G	A A	C C	C T	G G	G T	C G	A A	C T	T T	A A	A A	C C	G G	A A	C T	C C	0 0	T T	A G	G T	C C	C C
	POBLACION_LA_MARINA_2410	Palmira	T T	A T	A T	T T	G T	A G	A A	A C	C T	G G	A T	A A	C C	A G	C C	G T	T T	T T	C G	A A	A A	A A	C T	C T	G G	A A	C C	C T	G G	G T	C G	A A	C T	T T	A A	A A	C C	G G	A A	C T	C C	G T	T T	A G	G T	C C	C C
	POBLACION_LA_MARINA_2417	Palmira	0 0	A T	A A	G G	T T	G G	A A	C C	C C	G G	T T	A C	C C	A G	C C	0 0	T T	T T	C C	A A	C C	A A	T T	C C	G G	A A	C C	0 0	A G	T T	0 0	A A	C C	T T	0 0	A A	C C	G G	A A	T T	0 0	G G	0 0	G G	T T	T T	0 0
	POBLACION_LA_MARINA_2418	Palmira	T T	T T	A A	T T	T T	G G	A T	C C	C C	T T	T T	A A	C C	G G	C C	G T	T T	C C	C C	A A	A C	A A	T T	C C	G G	A C	T T	C C	A A	G G	C C	A A	C C	T T	G G	G G	C T	G G	A A	T T	C C	G G	C C	G G	T T	T T	C T
	POBLACION_LA_MARINA_2420	Palmira	C T	T T	A A	G T	G T	A G	A T	C C	C T	G T	T T	A A	C G	A G	C C	G G	T T	T T	C C	A A	A C	A A	T T	C T	G G	C C	C T	C T	A A	T T	C C	A A	C T	T T	A G	A A	C T	G G	A A	C T	C C	G G	C C	G G	G T	C T	C T
	POBLACION_LA_MARINA_2421	Palmira	T T	T T	A A	T T	T T	G G	A T	C C	C C	T T	T T	A A	C C	G G	C C	G T	T T	C C	C C	A A	A C	A A	T T	C C	G G	A C	T T	C C	A A	G G	C C	A A	C C	T T	G G	G G	C T	G G	A A	T T	C C	G G	C C	G G	T T	T T	C T
	POBLACION_LA_MARINA_2422	Palmira	C T	A T	A A	G T	G T	G G	A T	A A	C T	G T	T T	A A	G G	A G	C T	T T	T T	C T	C C	A G	C C	A T	C C	C T	G G	A C	C T	C C	A G	G G	G G	C C	C C	T T	A G	A G	C T	G T	A T	C T	C T	G T	C T	A A	G G	C T	T T
	POBLACION_LA_MARINA_2423	Palmira	C T	A T	A T	G G	G T	G G	A T	C C	C T	G T	T T	A C	C C	G G	C T	G G	T T	C T	C G	A A	C C	A A	T T	C C	G G	A A	C C	C T	A G	G G	G G	A C	C T	A T	A A	A A	C C	G G	A A	C T	C C	G T	C C	G G	0 0	C T	C T
	POBLACION_LA_MARINA_2424	Palmira	C T	A T	A T	G G	G T	G G	A T	C C	C T	G T	T T	A C	C C	G G	C T	G G	T T	C T	C G	A A	C C	A A	T T	C C	G G	A A	C C	C T	A G	G G	G G	A C	C T	A T	A A	A A	C C	G G	A A	C T	C C	G T	C C	G G	T T	C T	C T
	POBLACION_LA_MARINA_2425	Palmira	C T	A T	A T	G G	G T	G G	A T	C C	C T	G T	T T	A C	C C	G G	C T	G G	T T	C T	C G	A A	C C	A A	T T	C C	G G	A A	C C	C T	A G	G G	G G	A C	C T	A T	A A	A A	C C	G G	A A	C T	C C	G T	C C	G G	T T	C T	C T
	POBLACION_LA_MARINA_2426	Palmira	T T	T T	A T	T T	T T	G G	A T	C C	C C	T T	A T	A C	C G	A G	C T	G T	T T	C T	C G	A G	A A	A A	T T	C C	G G	A C	T T	C T	A A	G T	C C	C C	C T	T T	A A	A G	C T	G G	A A	T T	C T	G T	C T	A G	T T	C T	C T
	POBLACION_LA_MARINA_2430	Palmira	C T	T T	A A	G G	T T	A G	A A	A C	T T	G T	A T	A A	C C	A G	C T	G G	T T	C T	G G	A A	A A	A A	T T	C C	G G	A A	C C	C T	A G	G T	G G	C C	C T	T T	G G	A A	C T	G G	A A	T T	C C	T T	C C	G G	T T	T T	C T
	POBLACION_LA_MARINA_2432	Palmira	C T	A T	A T	G T	T T	G G	A T	C C	C T	G T	T T	A A	C G	G G	C C	G T	T T	C C	C C	A G	A C	A A	T T	C C	G G	A A	C C	C T	G G	G G	G G	A C	C T	T T	A A	A A	C C	G G	A A	C C	C C	G T	T T	G G	T T	C T	T T
	POBLACION_LA_MARINA_2433	Palmira	C T	A T	A T	G T	T T	G G	A T	C C	C T	G T	T T	A A	C G	G G	C C	G T	T T	C C	C C	A G	A C	A A	T T	C C	G G	A A	C C	C T	G G	G G	G G	A C	C T	T T	A A	A A	C C	G G	A A	C C	C C	G T	T T	G G	T T	C T	T T
	POBLACION_LA_MARINA_2434	Palmira	C T	A T	A T	0 0	T T	G G	A T	C C	C T	G T	T T	A A	C G	G G	C C	G T	T T	C C	C C	A G	A C	A A	T T	C C	G G	A A	C C	C T	G G	G G	G G	A C	C T	T T	A A	A A	C C	G G	A A	C C	C C	G T	T T	G G	T T	C T	T T
	POBLACION_LA_MARINA_2435	Palmira	C T	A T	A T	G T	T T	G G	A T	C C	C T	G T	T T	A A	C G	G G	C C	G T	T T	C C	C C	A G	A C	A A	T T	C C	G G	A A	C C	C T	G G	G G	G G	A C	C T	T T	A A	A A	C C	G G	A A	C C	C C	G T	T T	0 0	T T	C T	T T
	POBLACION_LA_MARINA_2436	Palmira	C C	A T	A T	T T	G T	G G	A A	A C	C T	G T	A T	A A	C C	A G	C C	T T	T T	C T	C C	A G	A A	A A	C T	C T	G G	A A	C C	C C	A G	G G	C C	C C	C T	A T	G G	A A	C T	G G	A T	C T	C C	T T	T T	A A	G T	C T	C T
	POBLACION_LA_MARINA_2437	Palmira	C C	A T	A T	T T	G T	G G	A A	A C	C T	G T	A T	A A	C C	A G	C C	T T	T T	C T	C C	A G	A A	A A	C T	C T	G G	A A	C C	C C	A G	G G	C C	C C	C T	A T	G G	A A	C T	G G	A T	C T	C C	T T	T T	A A	G T	C T	C T
	POBLACION_LA_MARINA_2438	Palmira	C C	A T	A T	T T	G T	G G	A A	A C	C T	G T	A T	A A	C C	A G	C C	T T	T T	C T	C C	A G	A A	A A	C T	C T	G G	A A	C C	C C	A G	G G	C C	C C	C T	A T	G G	A A	C T	G G	A T	C T	C C	T T	T T	A A	G T	C T	C T
	POBLACION_LA_MARINA_2439	Palmira	T T	T T	A A	0 0	T T	G G	A A	C C	C C	G T	T T	A C	C G	A G	T T	T T	T T	T T	C C	A G	A C	A A	T T	C C	G G	A A	C C	C C	A G	G T	0 0	A A	C T	T T	A G	A A	C C	G G	A A	C T	C T	G G	T T	G G	T T	C T	C C
	POBLACION_LA_MARINA_2440	Palmira	C C	A T	A T	T T	G T	G G	A A	A C	C T	G T	A T	A A	C C	A G	C C	T T	T T	C T	C C	A G	A A	A A	C T	C T	G G	A A	C C	C C	A G	G G	C C	C C	C T	A T	G G	A A	C T	G G	A T	C T	C C	T T	T T	A A	G T	C T	C T
	POBLACION_LA_MARINA_2441	Palmira	C C	A T	0 0	T T	G T	G G	A A	A C	C T	G T	A T	A A	C C	A G	C C	T T	T T	C T	C C	A G	A A	A A	C T	C T	G G	A A	C C	C C	A G	G G	C C	C C	C T	A T	G G	A A	C T	G G	A T	C T	C C	T T	T T	A A	G T	C T	C T
93	POBLACION_TUMACO_1	Palmira	C T	A T	A T	T T	T T	G G	A T	C C	T T	0 0	A A	A C	C C	A G	T T	T T	C T	T T	C C	A G	A C	A T	C T	C C	A A	A C	T T	C T	A G	G G	G G	A C	T T	A T	A A	A A	C T	G G	A A	T T	C T	G T	T T	A A	G G	T T	T T
	POBLACION_TUMACO_2056	Palmira	C T	T T	T T	G T	T T	G G	A T	C C	C C	G T	A T	A A	G G	A A	C T	G T	C T	T T	C G	A A	A A	A T	C T	C C	A G	A A	C T	C T	A G	T T	G G	A C	C T	T T	A A	A A	C C	G G	A T	T T	C C	G T	C T	A G	G T	T T	C T
	POBLACION_TUMACO_2057	Palmira	C T	A A	A T	G T	T T	G G	A A	A A	T T	G T	A T	C C	C G	A G	C T	T T	C C	C T	C C	G G	A C	T T	C C	C T	A G	A C	C T	C C	A A	G G	C G	C C	C T	A T	A A	A G	C T	G T	A T	C T	C C	T T	C T	A A	G G	C T	T T
	POBLACION_TUMACO_2058	Palmira	C T	A A	A T	T T	G T	G G	A T	A C	C T	G T	A A	A C	C C	A A	C C	T T	C T	T T	C C	A G	A C	T T	C T	C C	G G	A C	C T	C T	A A	G G	G G	C C	C T	A T	A A	A G	T T	G G	A T	T T	C C	T T	C T	A A	G G	C C	T T
	POBLACION_TUMACO_2059	Palmira	C T	A T	A T	T T	G T	G G	T T	A C	C C	T T	A A	A C	C C	0 0	C C	T T	T T	T T	C C	A G	A A	A T	C T	C C	A G	C C	T T	C C	A G	G T	C C	A C	C T	A T	A A	A A	C T	G G	A A	C T	C C	G T	C T	A A	G G	C T	T T
	POBLACION_TUMACO_2060	Palmira	0 0	A T	A T	T T	G T	G G	T T	A C	C C	T T	A A	A C	C C	A A	C C	T T	T T	T T	C C	A G	A A	A T	C T	C C	A G	C C	T T	C C	A G	G T	C C	A C	C T	A T	A A	A A	C T	G G	A A	C T	C C	G T	C T	A A	G G	C T	T T
	POBLACION_TUMACO_2061	Palmira	C T	A T	A T	G T	T T	G G	A T	A A	T T	G G	A A	A C	C C	A G	C T	T T	T T	T T	C C	A G	A C	A T	C C	C T	A G	A C	C C	C C	A A	G G	C G	C C	C T	A T	A G	A G	C T	G T	A T	C C	C C	T T	C C	A A	G G	T T	T T
	POBLACION_TUMACO_2072	Palmira	C T	A T	T T	G T	G T	A G	A T	A C	C T	G G	A A	A C	C C	A G	C T	T T	C T	C T	C C	A G	C C	A T	C C	C T	A G	A C	C C	C T	A G	G T	C G	A C	C T	T T	A A	G G	T T	G G	A T	T T	C T	G T	T T	A A	G G	C C	T T
	POBLACION_TUMACO_2074	Palmira	C T	A A	A T	G G	T T	G G	A T	A C	C T	G T	A A	A C	C C	A A	T T	T T	C T	T T	C C	G G	C C	T T	C T	C T	A G	A C	C T	C T	A A	G G	C G	C C	T T	T T	A A	A G	T T	G G	A T	T T	C C	T T	C T	A A	G G	C T	T T
	POBLACION_TUMACO_2075	Palmira	C T	A T	T T	G T	G T	A G	A T	A C	C T	G G	A A	A C	C C	A G	C T	T T	C T	C T	C C	A G	C C	A T	C C	C T	A G	A C	C C	C T	A G	G T	0 0	A C	C T	T T	A A	G G	T T	G G	A T	T T	C T	G T	T T	A A	G G	C C	T T
	POBLACION_TUMACO_2291	Palmira	C T	A A	A A	G T	G T	G G	A T	C C	C T	G T	A A	A C	C C	A G	C C	T T	T T	C T	C C	G G	A A	T T	C C	C C	G G	A C	C T	C C	A G	G T	C G	C C	T T	A T	A A	A G	C T	G T	A T	C T	C T	T T	C T	A A	G G	C T	T T
	POBLACION_TUMACO_2292	Palmira	T T	A T	A T	G T	G T	A G	A A	A A	T T	G G	A A	A C	C C	A G	C C	T T	T T	C T	C C	A G	A C	A T	C C	C T	A G	A A	C C	C C	A A	G G	C G	C C	C T	T T	A A	G G	C T	G T	T T	T T	C T	T T	C T	A A	G G	C T	T T
	POBLACION_TUMACO_2309	Palmira	C T	A T	A T	0 0	T T	A G	A A	A C	C T	Bad	A T	A A	C G	A G	T T	T T	T T	T T	C G	G G	C C	A T	C T	C C	A G	A A	C T	C T	A A	G G	G G	C C	T T	A T	A A	A A	T T	G G	T T	C C	C C	G T	0 0	A G	G G	T T	C T
	POBLACION_TUMACO_2310	Palmira	C T	A A	T T	G T	T T	G G	A T	A C	C T	G T	A A	C C	C G	A G	T T	T T	C T	T T	C C	G G	A C	T T	C T	T T	A G	A A	C T	C T	A A	G G	C G	C C	T T	A T	A A	A G	C T	G T	T T	T T	C T	T T	C T	A A	G G	C C	T T
	POBLACION_TUMACO_2311	Palmira	T T	A T	A T	G T	T T	A G	A T	A A	C T	G T	A A	A C	C G	A G	C T	T T	T T	C C	C C	A A	C C	A T	C T	C C	G G	A C	C T	T T	A A	T T	C C	A C	T T	T T	A A	G G	C T	G T	A A	T T	T T	T T	T T	A A	G G	C C	T T
	POBLACION_TUMACO_2312	Palmira	C T	A A	T T	G T	T T	G G	A T	A C	C T	G T	A A	C C	C G	A G	T T	T T	C T	T T	C C	G G	A C	T T	C T	T T	A G	A A	C T	C T	A A	G G	C G	C C	T T	A T	A A	A G	C T	G T	T T	T T	C T	T T	C T	A A	G G	C C	T T
	POBLACION_TUMACO_2314	Palmira	T T	T T	A T	T T	G T	G G	A A	C C	T T	G T	A A	C C	C C	A A	C C	T T	C T	C T	C C	A G	A C	A A	C C	C C	A A	A C	C T	C T	G G	T T	C C	C C	T T	A A	A G	A G	C T	G G	A A	T T	C T	T T	T T	A A	G G	C T	T T
	POBLACION_TUMACO_3	Palmira	C T	A A	A A	G T	G T	G G	A T	C C	C T	G T	A A	A C	C C	A G	C C	T T	T T	C T	C C	G G	A A	T T	C C	C C	G G	A C	C T	C C	A G	G T	C G	C C	T T	A T	A A	A G	C T	G T	A T	C T	C T	T T	C T	A A	G G	C T	T T
	POBLACION_TUMACO_5	Palmira	T T	A T	A A	G T	T T	G G	T T	C C	C C	T T	A A	A C	C C	A G	C C	T T	T T	C T	C C	A G	A C	A T	C T	C C	A G	A C	T T	C T	A G	G T	C G	C C	T T	A T	A A	A A	C T	G G	A T	T T	C C	T T	T T	A A	G G	C T	T T
94	RO5_1	Palmira	T T	A T	A T	G T	T T	G G	A T	C C	C C	G T	A T	A A	G G	A G	C C	G T	T T	C T	C G	A G	A A	A A	C T	C C	G G	A A	C C	C T	A A	G G	C G	C C	C T	T T	A A	A G	C T	G G	A A	T T	C T	T T	C T	A G	G T	C T	C C
	RO5_5	Palmira	C T	A T	A A	T T	G T	G G	A T	A C	C T	G T	T T	A A	C G	A G	C T	G T	T T	T T	G G	A G	A C	A A	C T	C T	A G	A A	C T	C T	G G	G T	C G	A C	C T	A T	A G	A A	C C	0 0	A A	C T	C C	G T	T T	G G	G T	C T	C C
95	RO7_1410	Palmira	T T	A T	A T	G T	G T	G G	A T	C C	C T	G G	A T	A C	C C	A A	C T	T T	T T	C T	C G	A G	C C	A A	C T	C T	G G	A A	C C	C C	A G	G T	C C	C C	C C	A T	G G	G G	T T	G G	A T	T T	C T	G T	T T	A A	G G	C C	T T
	RO7_1411	Palmira	T T	T T	T T	T T	T T	G G	A T	A C	C C	G G	A A	A A	C G	A G	C T	T T	T T	C T	C G	A A	C C	A A	T T	C C	G G	A A	C T	C T	A A	G T	C G	A A	T T	T T	A A	A G	C T	G T	A A	C T	C T	G T	T T	A G	G T	C C	C T
96	SAN_MARTIN_1671	Palmira	T T	A T	A A	G T	G T	G G	T T	A C	C C	G T	A A	A A	C G	A G	C T	T T	T T	C T	C C	A G	A C	A T	C T	C C	G G	A C	C T	T T	A G	G T	C G	C C	T T	T T	A G	A G	T T	G T	A T	C T	C C	T T	T T	A A	G G	C C	T T
	SAN_MARTIN_1672	Palmira	C T	A T	A T	T T	G T	G G	A A	C C	C T	G G	T T	A C	C C	A G	C T	G G	T T	T T	C G	A A	A A	A A	C T	C T	A G	A A	C C	C C	G G	T T	G G	A C	C T	A T	A G	A A	C T	G G	A A	C T	C C	G T	C T	G G	G T	T T	C T
97	SC15_71	Palmira	0 0	A T	A A	T T	G T	G G	A T	C C	C T	T T	A A	A C	C C	A G	C C	T T	C T	C C	C C	A G	A C	A T	C T	C C	A G	A C	C T	C T	A G	G T	C C	A C	C T	T T	A A	A A	C T	T T	A T	T T	C T	G T	C T	A A	G G	C T	T T
	SC15_72	Palmira	T T	A T	A T	G T	G T	A G	A T	A C	C T	G T	A T	A C	C G	A G	C T	T T	T T	C T	C C	A G	A C	A T	C T	C C	G G	A C	C T	C T	A G	G T	C G	C C	C T	T T	A G	A G	C T	G T	A A	C T	C T	G T	T T	A A	G G	C C	T T
98	SC32_1368	Palmira	C T	A T	A T	G T	G T	A G	A A	A A	T T	G G	A T	A A	C C	A G	C T	G T	T T	C T	C G	A A	A C	A A	C C	C T	A G	A A	C C	C T	A G	G G	G G	A C	T T	A T	G G	A G	T T	G T	A T	C T	C C	G T	T T	A A	G G	C T	T T
	SC32_1369	Palmira	C T	A T	A A	T T	G T	G G	A T	A A	C T	G G	T T	A A	C G	A G	T T	G T	T T	C T	C G	A G	A A	A T	C T	C T	G G	A C	C C	C C	A G	G G	C G	C C	T T	A T	G G	A G	C T	G T	A T	C T	C T	G T	T T	A A	G G	C T	C T
99	SC447_2146	Palmira	T T	A A	A T	G G	G T	A G	A T	A A	T T	G T	A A	A C	C C	A G	C C	T T	T T	C T	C C	A A	A C	A T	C C	C C	G G	A A	C T	C T	A A	G T	G G	C C	C T	A T	G G	A A	C T	G G	A A	C T	C T	T T	C T	A A	G G	C C	T T
	SC447_2147	Palmira	T T	A T	A T	G T	G T	A G	A T	A C	C T	G T	A T	A C	C G	A G	C T	T T	T T	C T	C C	A G	A C	A T	C T	C C	G G	A C	C T	C T	A G	G T	C G	C C	C T	T T	A G	A G	C T	G T	A A	C T	C T	G T	T T	A A	G G	C C	T T
100	SC54_450	Palmira	T T	A A	T T	G T	G T	A A	A A	A A	T T	G G	A T	A C	C G	G G	C T	T T	T T	C T	C C	G G	C C	T T	C C	C C	G G	A A	C C	C T	A A	G G	C C	C C	C T	T T	A G	A G	C T	T T	A A	C T	C T	G T	T T	A A	G G	C C	T T
	SC54_452	Palmira	T T	A A	T T	G G	T T	A A	A A	A A	T T	G G	A T	A C	C C	G G	C C	T T	T T	C T	C C	G G	C C	T T	C C	C C	G G	A A	C C	C T	A A	G G	C C	C C	C T	T T	A G	A G	C T	T T	A A	C T	T T	G T	T T	A A	G G	C C	T T
101	SPA13_716	Palmira	C T	T T	A T	G G	T T	G G	A T	C C	C C	G G	T T	A C	C C	A A	C C	G T	T T	T T	C G	A G	A C	A A	T T	C T	G G	A A	C T	C T	A G	G T	G G	A C	C C	A T	A A	A A	C C	G G	A A	T T	C C	G T	C T	A G	T T	C T	C T
	SPA13_719	Palmira	C T	T T	T T	G T	T T	G G	A T	A C	C C	G G	T T	A A	C G	A A	C T	G T	T T	T T	C C	A G	A C	A A	T T	C T	G G	A C	C C	T T	A A	G G	G G	A A	C C	T T	A G	A A	C C	G G	A A	T T	C C	G G	C T	A G	T T	C T	C T
102	SPA20_5	Palmira	C T	T T	T T	G T	T T	G G	A T	A C	C C	G G	T T	A A	C G	A A	C T	G T	T T	T T	C C	A G	A C	A A	T T	C T	G G	A C	C C	T T	A A	G G	G G	A A	0 0	T T	A G	A A	C C	0 0	A A	T T	C C	G G	C T	A G	T T	C T	C T
	SPA20_6	Palmira	T T	T T	A A	G T	G T	A A	A A	A C	T T	G T	A T	C C	C G	A A	C T	T T	T T	T T	C C	A G	A A	A A	C T	C C	G G	C C	C T	C T	A G	G T	C G	C C	T T	T T	A G	A G	C C	G T	A A	C C	C C	G G	T T	A A	G G	C C	T T
103	SUI35_2749	Palmira	C T	T T	A T	G G	T T	G G	A T	C C	C T	G G	A T	C C	C G	A G	C T	G G	T T	C T	C C	A G	C C	A A	T T	C T	G G	A A	C C	C T	A A	G G	G G	C C	C T	T T	G G	A G	C C	G G	A A	T T	C T	G T	C T	G G	G T	T T	C C
	SUI35_2754	Palmira	T T	A T	A A	T T	T T	G G	A A	A C	C C	T T	T T	C C	C C	G G	T T	0 0	T T	T T	C G	A A	C C	A A	T T	C C	G G	A A	C C	C C	A A	G G	0 0	C C	C C	T T	A A	A A	C C	G G	A A	T T	C C	G T	C T	G G	T T	C T	C T
104	SUI69_1	Palmira	T T	A T	A T	G T	G T	A G	A T	A C	C T	G T	A T	A C	C G	A G	C T	T T	T T	C T	C C	A G	A C	A T	C T	C C	G G	A C	C T	C T	A G	G T	C G	C C	C T	T T	A G	A G	C T	G T	A A	C T	C T	G T	T T	A A	G G	C C	T T
	SUI69_4	Palmira	C T	A T	A A	T T	G T	A G	A A	C C	C T	G G	T T	A C	C C	G G	C T	G T	T T	T T	C G	A A	A C	A A	C T	C C	G G	A A	C C	C T	A G	G T	G G	A C	C T	T T	A A	A A	C T	G G	A A	C T	C C	T T	C T	G G	T T	C T	C C
105	SUI72_2602	Palmira	T T	T T	A T	T T	T T	A G	A A	A C	C C	G T	A T	A A	C C	G G	C T	T T	T T	C T	C C	A G	C C	A A	C T	C C	G G	A A	C T	C T	A A	G T	C C	A C	T T	T T	A G	0 0	C T	G G	A A	T T	C T	G T	T T	A A	G T	C C	C T
	SUI72_2603	Palmira	C T	A T	T T	T T	G T	G G	A T	A C	C C	G G	A T	A C	C G	G G	T T	G T	T T	C T	C G	A G	A C	A T	T T	C C	G G	A C	C C	C T	A A	G G	C G	A C	C T	T T	A A	A G	C C	G T	A A	T T	C T	G T	C T	A G	G T	C T	T T
106	TO5_1	Palmira	C T	A A	T T	T T	T T	A G	A A	C C	T T	G G	A T	C C	C C	A G	C C	T T	C T	T T	C C	G G	C C	A T	C C	C T	A A	A A	C C	C C	A A	G G	G G	C C	T T	T T	A G	A A	T T	G G	T T	T T	C C	G T	C T	G G	G T	T T	T T
	TO5_3	Palmira	T T	A T	A T	G T	G T	G G	A T	A C	C T	G G	A A	A A	C C	A A	C C	T T	T T	T T	C C	A A	A A	A A	C C	C C	G G	A A	C C	C T	A G	T T	C G	A C	T T	T T	A G	A A	C C	G G	A A	C C	C C	T T	C T	A G	G T	C C	C C
	TO5_4	Palmira	T T	A T	A T	G G	G G	G G	T T	A C	T T	G G	A T	A A	C C	G G	C C	T T	T T	C C	C C	A A	A A	A A	C C	C C	G G	A A	C C	C T	A G	G G	C G	A C	T T	A T	A G	A A	C C	G G	A A	C T	C C	G T	C T	A G	G T	C C	T T
	TO5_6	Palmira	C T	A T	A A	G T	G G	G G	T T	A A	C C	G T	A T	A A	C C	A A	C T	T T	T T	C T	C C	A G	A A	A A	C T	C T	G G	A C	C T	C T	A G	G T	G G	A C	T T	A T	A G	A A	C C	G G	A T	C T	C T	G T	T T	A G	G G	C T	C T
107	TSH942_1305	Palmira	C T	A T	A T	T T	G T	G G	A T	A C	T T	G T	A T	A A	C C	G G	C T	G T	T T	T T	G G	A G	A A	A A	C T	C C	G G	A A	C C	C T	A G	G G	C G	C C	C T	A T	A G	A G	C C	G T	A T	C T	C C	T T	T T	A A	G T	T T	T T
	TSH942_1309	Palmira	T T	A A	A A	G T	T T	G G	A T	A A	C C	G T	A T	C C	C G	A G	T T	T T	T T	C T	C C	A G	C C	A A	T T	C C	G G	A A	C T	C T	A A	G T	C C	C C	C T	T T	A A	A G	C T	G T	A A	T T	C T	G T	T T	A G	G T	C C	C T
108	TUMACO2_1561	Palmira	0 0	A A	A T	T T	T T	A G	A A	C C	T T	G G	A T	C C	C C	A A	C C	T T	C T	T T	C C	A G	C C	A T	C C	C T	A G	A A	C C	C C	A G	G T	C G	A C	C T	T T	A A	A G	C T	G G	A A	T T	C C	T T	C T	A A	G T	T T	C T
	TUMACO2_1562	Palmira	T T	A T	T T	T T	G T	G G	A A	C C	T T	G G	A A	A C	C C	A A	C T	T T	C T	C T	C C	A G	A C	A T	C T	C T	A G	A A	C C	C C	A G	G T	G G	A C	C C	T T	A A	G G	C T	G G	A T	C T	C C	G T	C T	A A	G G	C C	T T
	TUMACO2_1563	Palmira	C T	A T	A T	T T	G T	G G	A A	C C	C T	G T	0 0	A C	C C	G G	C C	G T	T T	T T	C C	A G	C C	A T	C C	C T	A G	A A	C C	C C	A A	G T	G G	A C	C C	T T	A A	A G	C T	G G	A A	C T	C C	G T	C C	A G	G G	C T	T T
	TUMACO2_1564	Palmira	T T	A A	A T	T T	T T	G G	A A	C C	C T	G T	A T	A C	C C	G G	C C	G T	T T	T T	C C	A G	C C	A T	C T	C T	A G	A A	C C	C C	A A	G T	G G	A C	C T	T T	A A	A G	C T	G G	A T	C T	C C	G T	C T	A G	G G	T T	T T
	TUMACO2_1565	Palmira	C T	A A	A T	T T	T T	A G	A A	C C	T T	G G	A T	C C	C C	A A	C C	T T	C T	T T	C C	A G	C C	A T	C C	C T	A G	A A	C C	C C	A G	G T	C G	A C	C T	T T	A A	A G	C T	G G	A A	T T	C C	T T	C T	A A	G T	T T	C T
109	TUMACO4_305	Palmira	C T	A T	T T	T T	G T	G G	A T	C C	C T	G T	A A	A C	C G	A A	C C	T T	C T	C T	C C	A G	A C	A T	C T	C T	G G	A C	C T	C T	A A	G T	C G	C C	T T	T T	A A	A G	C T	G G	A T	T T	C C	T T	C T	A A	G G	C T	T T
	TUMACO4_306	Palmira	T T	T T	A A	T T	G T	G G	A A	C C	T T	T T	A A	A A	C C	A A	C C	T T	T T	C C	C C	A A	A A	A A	T T	C C	G G	C C	T T	T T	G G	T T	C C	C C	T T	T T	A A	A A	C C	T T	A A	T T	C C	G G	T T	A A	G G	C C	T T
110	TUMACO6_1790	Palmira	C T	A T	A T	T T	G T	A G	A T	C C	C T	G T	0 0	A C	C C	A A	C C	T T	T T	C T	C C	A A	A A	A T	C T	C T	A G	A C	C T	C T	G G	T T	C G	C C	T T	A T	A A	A G	C C	G T	A T	T T	C C	T T	0 0	A A	G G	C C	T T
	TUMACO6_1791	Palmira	C T	A T	A T	G T	G T	A G	A T	C C	C T	T T	A A	A C	C C	A A	C C	T T	T T	C C	C C	A A	A C	A T	C T	C C	A G	C C	T T	C T	G G	T T	C G	C C	C T	T T	A A	A A	C T	G G	A A	T T	C C	T T	T T	A A	G G	C C	T T
	TUMACO6_1792	Palmira	T T	T T	A A	G T	G T	A G	A T	A C	C T	T T	A A	A C	C C	A G	C C	T T	T T	C T	C C	A G	A A	A A	C T	C C	G G	C C	T T	C T	A G	G T	C G	C C	T T	T T	A A	A A	C C	G T	A A	T T	C T	T T	T T	A A	G G	C C	T T
	TUMACO6_1793	Palmira	C T	A T	A T	G T	G T	A G	A T	C C	C T	T T	A A	A C	C C	A A	C C	T T	T T	C C	C C	A A	A C	A T	C T	C C	A G	C C	T T	C T	G G	T T	C G	C C	C T	T T	A A	A A	C T	G G	A A	T T	C C	T T	T T	A A	G G	C C	T T
	TUMACO6_1794	Palmira	C T	A T	A T	G G	G T	A G	A T	C C	C T	T T	A A	0 0	C C	A A	C C	T T	T T	C C	C C	0 0	0 0	A T	C T	C C	A G	C C	T T	0 0	0 0	T T	C G	0 0	C T	T T	A A	A A	C T	G G	A A	T T	C C	T T	T T	A A	G G	C C	T T
	TUMACO6_1795	Palmira	C T	A A	A T	T T	G T	G G	A T	A C	C T	G G	A T	A C	C C	G G	C C	T T	T T	C T	C C	A G	A C	T T	C T	C T	A G	A A	C C	C T	A A	G G	G G	C C	C T	T T	A A	A G	C T	T T	A T	T T	C C	G T	C T	A A	G G	C T	T T
111	UF671_2266	Palmira	C T	A T	T T	T T	T T	A G	A A	A C	C T	G G	A T	A A	C G	A A	C C	G T	T T	C T	C C	A G	0 0	A A	C T	C C	G G	A A	C C	C C	A G	G T	G G	A C	C T	T T	A G	A A	C C	G G	A A	T T	C C	G T	C C	G G	T T	C T	C T
	UF671_2267	Palmira	T T	A T	A T	G T	G T	A G	A T	A C	C T	G T	A T	A C	C G	A G	C T	T T	T T	C T	C C	A G	A C	A T	C T	C C	G G	A C	C T	C T	A G	G T	C C	A C	C T	T T	A G	A G	C T	G T	A A	C T	C T	G G	T T	A A	G G	C C	T T
112	UNKNOWN2_2315	Palmira	T T	A T	A T	G G	T T	G G	T T	C C	T T	T T	A T	A A	C G	A G	C T	T T	T T	C T	C C	A G	A C	A A	C T	C C	G G	A C	C C	C T	G G	T T	C C	A A	C T	T T	G G	A A	C T	G G	A A	C T	C T	G T	T T	A A	G G	C C	T T
	UNKNOWN2_2316	Palmira	T T	A T	A T	G T	G T	G G	T T	A C	C C	G G	T T	A C	G G	G G	C T	T T	T T	C T	C C	G G	C C	A T	C T	C C	G G	A A	C C	C C	A A	G G	G G	C C	C T	T T	G G	A G	T T	G G	A T	C T	C T	G T	T T	A A	G G	C C	T T
	UNKNOWN2_2317	Palmira	T T	A T	A T	G G	T T	A G	A T	A C	T T	G G	A A	A C	C G	A G	C T	T T	T T	C T	C C	A G	A C	A T	C T	C C	G G	A A	C C	T T	A G	G G	C C	A C	C T	T T	G G	G G	C T	G G	A A	C T	C T	G T	T T	G G	G G	C C	T T
113	830704_1	La Suiza	T T	A T	A A	G G	T T	G G	A T	C C	C C	T T	A T	A C	C G	A A	T T	G T	T T	C T	C G	A G	A C	A T	C T	C C	G G	A A	C T	C T	A A	G T	G G	A C	C T	T T	G G	A A	C C	G G	A A	C T	C T	G G	C T	A G	G T	C T	C T
	830704_2	La Suiza	T T	T T	T T	G T	T T	G G	A T	A C	C C	G T	A T	C C	C G	A G	C T	T T	T T	C T	C C	A G	C C	A T	C C	C T	G G	A C	C T	T T	A A	G T	C C	A A	T T	T T	A G	A G	C C	G T	A A	T T	C T	G T	T T	A G	G T	C T	C T
	830704_3	La Suiza	C T	A T	T T	G T	T T	G G	A A	A A	T T	G G	A A	C C	C C	A G	C T	T T	C C	T T	C C	G G	A C	A T	C C	C T	A G	A A	C C	C T	A A	G G	C G	C C	C C	A T	A A	G G	C T	G T	T T	T T	C C	G T	C T	A A	G G	C T	T T
	830704_6	La Suiza	T T	T T	T T	G T	T T	G G	A T	A C	C C	G T	A T	C C	C G	A G	C T	T T	T T	C T	C C	A G	C C	A T	C C	C T	G G	A C	C T	T T	A A	G T	C C	A A	T T	T T	A G	A G	C C	G T	A A	T T	C T	G T	T T	A G	G T	C T	C T
114	830715_4	La Suiza	0 0	A A	A T	G T	G T	A G	A T	A C	C T	G T	A A	C C	C C	A A	C C	T T	T T	T T	C C	A G	C C	T T	C C	C T	A G	A A	C T	C C	A G	G T	C G	C C	T T	T T	A A	A G	T T	G G	A T	C T	C C	T T	T T	A A	G G	T T	T T
	830715_5	La Suiza	T T	A A	A T	T T	G T	A G	A T	A C	C T	G T	A T	A C	C C	G G	C C	T T	T T	C T	C C	A A	A C	A T	C C	C C	G G	A C	C T	C C	G G	T T	C C	A A	T T	T T	A A	A A	C T	G G	A A	C T	C C	T T	T T	A G	G T	C C	C T
115	830724_1196	La Suiza	C T	A A	A T	G T	G T	G G	T T	C C	C C	G T	T T	C C	C C	A A	C C	T T	C T	C T	C C	A G	A C	T T	C C	C C	A A	A A	C C	C C	A G	T T	C G	C C	C T	T T	A A	A A	C T	G G	T T	T T	C C	T T	C T	A A	G G	C C	T T
	830724_1197	La Suiza	T T	T T	A T	0 0	G T	G G	A A	C C	C C	T T	A T	A A	C C	A A	C C	G T	T T	C T	C C	A A	A C	A A	T T	C C	G G	A A	C C	C T	A G	G T	C C	A C	C T	T T	G G	A A	C T	G G	A A	T T	C C	G T	C C	G G	T T	C T	C C
	830724_1198	La Suiza	T T	T T	A T	T T	T T	G G	A A	C C	C C	G G	T T	A A	G G	G G	C C	G G	T T	T T	C C	G G	A C	A A	T T	C C	G G	A A	C C	C C	A G	G T	G G	A A	C C	T T	A A	A A	C C	G G	A A	T T	C C	G G	C C	G G	T T	T T	0 0
116	830758_4	La Suiza	T T	A A	T T	G T	G G	A A	A A	A A	T T	G G	A A	A A	G G	G G	C T	T T	T T	T T	C C	G G	0 0	T T	C C	C C	G G	A A	C C	T T	A A	G G	C C	A A	C C	T T	A A	G G	T T	T T	A A	C C	T T	G G	T T	A A	G G	C C	T T
	830758_5	La Suiza	C T	A T	T T	G T	T T	G G	A A	A A	T T	G G	A A	C C	C C	A G	C T	T T	C C	T T	C C	G G	A C	A T	C C	C T	A G	A A	C C	C T	A A	0 0	C G	C C	C C	A T	A A	G G	C T	G T	T T	T T	C C	G T	C T	A A	G G	C T	T T
117	861309_1894	La Suiza	C T	T T	0 0	G T	G T	G G	A A	C C	C T	0 0	T T	A A	G G	A G	C T	0 0	T T	T T	0 0	0 0	A C	A A	T T	C C	G G	0 0	0 0	C C	A G	T T	G G	A C	C C	A T	0 0	A A	C T	G G	A T	C T	C C	G T	C T	0 0	T T	T T	C T
	861309_1895	La Suiza	T T	T T	A T	T T	G G	A G	A T	C C	C T	T T	A A	A C	C G	A A	C T	T T	T T	C T	C C	A G	A A	A A	T T	C C	G G	A C	T T	T T	G G	T T	C C	A A	C T	T T	A A	A A	C C	G G	A A	T T	C T	G G	T T	A A	G G	C C	T T
	861309_1896	La Suiza	T T	A T	A A	G T	G T	A G	A T	C C	C T	T T	A A	A A	C G	A A	C C	T T	T T	C T	C C	A G	A A	A T	T T	C C	G G	A A	T T	T T	G G	G T	C C	A C	T T	T T	A A	A A	C C	G G	A A	C T	C T	G G	T T	A A	G G	C C	T T
	861309_1897	La Suiza	0 0	A T	A A	G T	G T	A G	A T	0 0	C T	T T	A A	A A	C G	A A	C T	T T	T T	C C	C C	A G	A A	A T	C T	C C	G G	C C	T T	T T	G G	T T	C C	A A	T T	T T	A A	A G	C T	G G	A A	T T	C T	G G	T T	A A	G G	C C	T T
118	861315_1905	La Suiza	T T	T T	A A	G G	T T	A G	A T	A A	C T	T T	A A	A A	C C	A A	C T	T T	T T	C C	C C	A A	A C	A T	T T	C C	G G	A A	T T	T T	A A	G T	C C	A C	C T	T T	A A	A A	T T	G G	A A	C T	C C	G G	T T	A A	G G	C C	T T
	861315_1906	La Suiza	T T	A T	A A	0 0	T T	G G	A A	A C	C C	G G	T T	A C	C C	A G	C T	G G	T T	T T	C G	A A	A C	A A	T T	C T	G G	A A	C C	C C	G G	T T	G G	C C	C C	T T	G G	A A	C C	G G	A T	T T	C C	T T	C C	G G	T T	T T	C T
	861315_1907	La Suiza	T T	T T	A A	G T	G T	G G	A T	A C	C T	G T	A A	A A	C C	A A	C T	T T	T T	C T	C C	A A	A A	A T	C T	C C	G G	A C	C T	T T	A G	G T	C C	A A	T T	T T	A A	A G	C C	G G	A A	T T	C T	G G	T T	A A	G G	C C	T T
119	861340_1	La Suiza	T T	A T	A A	T T	0 0	G G	T T	A A	0 0	T T	A A	A A	G G	A G	C C	T T	T T	C T	C C	G G	A C	A A	C T	C C	G G	C C	T T	T T	A A	G G	G G	C C	T T	T T	A G	A A	T T	G T	A A	0 0	C C	T T	T T	A A	G G	C C	T T
	861340_4	La Suiza	C T	T T	T T	0 0	0 0	A G	0 0	C C	C T	0 0	A T	A A	0 0	A G	C T	0 0	T T	C T	C C	G G	0 0	A A	T T	C C	G G	A C	C C	C T	A A	G T	C G	A A	C C	T T	A G	A G	C C	G G	A A	T T	C T	G G	C T	A G	G T	C T	T T
120	861345_1	La Suiza	0 0	0 0	T T	T T	0 0	G G	0 0	C C	C T	G G	A T	A C	0 0	A A	C C	G T	T T	C T	C G	A G	A A	A A	C C	C C	A G	A C	C C	C C	A G	G T	G G	C C	T T	A T	A G	A A	C T	G G	A A	0 0	0 0	T T	C T	A A	G G	C T	C T
	861345_2	La Suiza	T T	A T	T T	G G	T T	A G	A A	C C	C T	G G	A T	A A	C C	A G	T T	G T	T T	T T	C G	A G	A C	A A	T T	C C	G G	A A	C C	C T	G G	T T	C G	A C	C T	T T	G G	A A	C T	G G	A A	C T	C C	G G	C T	A G	T T	C T	C T
	861345_3	La Suiza	T T	A A	T T	G G	T T	A A	A A	A A	T T	G G	T T	C C	G G	G G	T T	T T	T T	T T	C C	G G	C C	T T	C C	C C	G G	A A	C C	C C	A A	G G	C C	C C	C C	T T	G G	G G	T T	T T	A A	C C	T T	G G	T T	A A	G G	C C	T T
	861345_4	La Suiza	T T	T T	A A	0 0	T T	G G	A A	C C	C C	G T	T T	A A	C C	A G	T T	G G	T T	T T	G G	A A	A C	A A	T T	C C	G G	A A	C C	C C	A A	G G	G G	A A	C C	T T	A A	A A	C C	G G	A A	T T	C C	G G	C C	G G	T T	T T	0 0
	861345_5	La Suiza	C T	A T	T T	G T	T T	A G	A A	C C	T T	G G	A T	A C	C C	A A	C C	T T	C T	T T	C C	A G	A C	A T	C T	C T	G G	A C	C C	C C	A G	G T	G G	C C	T T	A T	A A	A G	C T	G G	A T	C T	C C	T T	C T	A A	G G	C C	T T
121	861365_2154	Palmira	C T	A T	T T	G T	T T	A A	A A	A C	C T	G T	T T	C C	C G	A G	T T	T T	T T	T T	C G	A G	C C	A T	C T	C C	G G	A A	C C	C C	A G	G T	C G	C C	C C	T T	A G	G G	C T	G T	A A	C T	C T	0 0	T T	A G	G T	C T	C T
	861365_2155	Palmira	T T	A A	T T	G T	T T	A A	A A	A C	C T	G G	A T	A C	C G	A G	T T	G T	T T	T T	C G	A G	A C	A T	C C	C C	G G	A A	C C	C C	A G	G T	C G	C C	C C	T T	A G	A G	C T	G T	A A	C T	T T	G T	C T	A G	G G	C T	C T
	861365_2156	Palmira	T T	A A	T T	G T	T T	A G	A A	A C	C T	G T	T T	A C	C G	A G	T T	G T	T T	T T	C G	A G	A C	A T	C C	C C	G G	A A	C C	C C	A G	G T	C G	C C	C C	T T	A G	G G	C T	G T	A A	C T	T T	G T	C T	A G	G T	C T	C T
122	861370_4	La Suiza	C T	T T	T T	G T	T T	A G	A A	A C	C T	G T	T T	A C	C G	G G	C T	G T	T T	T T	C G	A G	A C	A A	T T	C C	G G	A A	C T	C C	A G	G T	G G	A C	C C	T T	A G	A G	C T	G T	A A	C T	C C	G T	C T	A G	G T	C T	T T
	861370_5	La Suiza	C T	A T	T T	G G	T T	A G	A A	A C	C T	T T	A T	A A	C G	A G	T T	G T	T T	C T	C C	A G	C C	A T	T T	C C	G G	A C	C T	C T	A G	G T	G G	A A	C C	T T	A G	A G	C T	G T	A A	T T	C C	G G	C T	A G	G T	C T	C T
123	861395_3	La Suiza	C T	A T	T T	T T	G T	G G	A T	C C	C T	G T	A A	A C	C G	A A	C C	T T	C T	C T	C C	A G	A A	A T	C T	C T	A G	A C	C T	C T	A A	G T	C G	C C	C T	A T	A A	A G	C T	G G	A T	T T	C C	T T	C T	A A	G G	C T	T T
	861395_5	La Suiza	T T	A T	T T	G G	T T	A G	A A	A A	T T	G G	A T	A C	G G	A G	T T	T T	T T	C T	C C	A G	C C	A T	C T	C C	G G	A A	C C	C T	A A	G G	C G	A C	C T	T T	A G	A G	T T	T T	A A	C T	T T	G G	T T	A G	G G	C C	T T
	861395_6	La Suiza	C T	A T	A T	T T	G T	G G	A T	C C	C T	G T	T T	A A	C C	A G	C C	T T	T T	C T	C G	A G	A C	A A	C C	C T	G G	A C	C T	C C	A A	G T	C C	C C	T T	A T	A G	A A	C T	G G	A T	C T	C T	G T	T T	A G	G G	C T	C T
	861395_7	La Suiza	T T	A T	T T	G G	T T	A G	A A	A A	T T	G G	A T	A C	G G	A G	T T	T T	T T	C T	C C	A G	C C	A T	C T	C C	G G	A A	C C	C T	A A	G G	C G	A C	C T	T T	A G	A G	T T	T T	A A	C T	T T	G G	T T	A G	G G	C C	T T
124	861613_1	La Suiza	C T	A T	A T	T T	G T	A G	A T	A C	C T	G G	0 0	A A	C G	A A	C T	T T	T T	C C	C C	A G	A C	A A	0 0	C C	G G	A C	C C	T T	A G	T T	C G	A A	C T	T T	A A	A G	C T	G T	A A	T T	C C	T T	T T	A A	G G	C T	T T
	861613_2	La Suiza	C T	A T	A T	T T	G T	A G	A T	A C	C T	G G	0 0	A A	C G	A A	C T	T T	T T	C C	C C	A G	A C	A A	T T	C C	G G	A C	C C	T T	A G	T T	0 0	A A	C T	T T	A A	A G	C T	G T	A A	T T	C C	T T	T T	A A	G G	C T	T T
125	861628_1980	La Suiza	T T	A T	A A	G T	G T	A G	A T	A C	C T	T T	A A	A A	C G	A A	C C	T T	T T	T T	C C	A G	A C	A A	C T	C C	G G	A A	C T	T T	A G	T T	C C	A C	T T	T T	G G	A G	T T	T T	A A	C C	C T	G T	T T	A A	G G	C C	T T
	861628_1981	La Suiza	C T	A T	A A	G T	G T	G G	A T	C C	C T	G G	A T	A A	C G	A G	C T	G T	T T	T T	C G	A G	0 0	A A	0 0	C C	G G	A A	C C	C C	G G	T T	G G	A A	C T	T T	A A	A A	C T	G G	A A	C T	C C	G T	C T	A G	T T	C T	C C
126	861630_1985	La Suiza	C T	A T	A T	0 0	T T	A G	A A	A C	C T	G T	A T	A C	C C	A A	C C	G T	T T	C T	C C	A A	A C	A A	C T	C C	G G	A A	C C	C T	A G	G T	G G	C C	C T	T T	A G	A A	C C	G G	A A	T T	C C	T T	C T	A G	T T	C T	C C
	861630_1986	La Suiza	C T	A T	A T	G G	T T	G G	A T	A C	C C	G T	T T	A A	G G	A G	C C	G T	T T	T T	C G	G G	A A	A A	T T	C C	G G	A C	C T	C C	A G	G G	G G	A C	C C	T T	G G	A G	C C	G G	A A	T T	C T	G T	C C	A G	T T	C T	C C
127	871951_1	La Suiza	T T	A T	A T	G T	G T	A G	A T	A C	C T	G T	A T	A C	C G	A G	C T	T T	T T	C T	C C	A G	A C	A T	C T	C C	G G	A C	C T	C T	A G	G T	C C	A C	C T	T T	A G	A G	C T	G T	A A	C T	C T	G G	T T	A A	G G	C C	T T
	871951_4	La Suiza	T T	A T	T T	G T	G T	A G	A T	A C	C T	G G	A T	A C	C G	A G	0 0	T T	T T	C T	C C	A G	A C	A T	C T	C C	G G	A C	C C	C T	A G	G T	C G	C C	C T	T T	A G	G G	C T	G T	A A	C T	C T	G T	T T	A A	G G	C C	T T
128	ABC062_1	La Suiza	T T	A A	A A	G T	T T	G G	T T	A C	C C	T T	A T	A C	C C	A G	C C	T T	T T	0 0	C C	A A	A A	T T	C T	C C	G G	C C	T T	C T	A G	G T	G G	A C	T T	T T	A G	A A	C C	G T	A A	C T	C C	G G	T T	A A	G G	C C	T T
	ABC062_2	La Suiza	T T	T T	A T	G T	G T	G G	T T	A C	C C	T T	A A	A A	C C	A G	C T	T T	T T	C T	C C	A A	A A	A T	C C	C C	G G	A A	T T	T T	A G	G T	G G	A C	T T	T T	A G	A A	C C	G G	A A	C T	C T	G G	T T	A A	G G	C C	T T
129	CAUCASIA43_2	La Suiza	C T	A T	T T	G T	G T	G G	A T	C C	C T	G G	A T	A A	C C	A G	C T	G T	T T	C T	C G	A A	A A	A A	C T	C C	G G	A A	C C	C C	A G	G T	C G	A C	0 0	T T	A A	A A	C C	G G	A A	T T	C C	G T	C C	A G	G T	C T	T T
	CAUCASIA43_3	La Suiza	C T	T T	A T	G G	G T	G G	A T	C C	C T	G T	A T	A A	C C	A G	C T	0 0	T T	C T	C G	A A	A A	A A	C T	C C	G G	A A	C C	C C	G G	0 0	C C	A C	C T	T T	A G	A A	C C	G G	A A	C T	C C	G T	C C	A G	0 0	C T	T T
	CAUCASIA43_6	La Suiza	0 0	T T	A T	0 0	G T	0 0	A T	C C	C T	G T	A T	A A	C C	0 0	0 0	0 0	T T	C T	0 0	A A	A A	A A	C T	C C	G G	A A	C C	C C	G G	G T	C C	A C	C T	T T	A G	A A	C C	G G	A A	C T	C C	G T	0 0	A G	G T	C T	T T
130	CR38_2117	La Suiza	T T	A A	T T	G G	T T	A A	A A	A A	T T	G G	T T	C C	G G	G G	T T	T T	T T	T T	C C	G G	C C	T T	C C	C C	G G	A A	C C	C C	A A	G G	C C	C C	C C	T T	G G	G G	T T	T T	A A	C C	T T	G G	T T	A A	G G	C C	T T
	CR38_2118	La Suiza	T T	T T	T T	G T	G T	A G	A T	A A	C T	0 0	A T	A C	C G	A G	C T	T T	T T	C C	C C	A G	C C	A T	C C	C C	G G	C C	C C	C T	A A	G G	C C	C C	C T	T T	A G	G G	T T	G G	A A	T T	C T	G G	T T	A A	G G	C C	T T
131	EBC101_1	La Suiza	C C	A T	T T	T T	T T	A A	A A	A C	C T	G G	A A	A A	C C	G G	C C	T T	T T	T T	C C	A A	A C	A A	C T	C C	G G	C C	C C	C C	G G	G G	G G	A C	C C	T T	G G	A A	C T	G G	A A	C C	T T	T T	C T	A G	G G	C C	C C
	EBC101_5	La Suiza	T T	A A	T T	T T	G G	A A	A A	A C	C C	G T	A T	A C	C G	G G	C C	T T	T T	T T	C C	A A	A A	A T	T T	C C	G G	C C	C T	C C	A G	G T	G G	A A	C C	T T	G G	G G	C C	T T	A A	0 0	T T	G T	C T	A A	T T	C C	C C
132	EBC119_1433	La Suiza	C T	A T	T T	T T	G T	G G	A A	A C	C T	G G	T T	A A	C G	A G	C T	G G	T T	T T	C G	A G	A A	A A	C T	C T	G G	A A	C C	C C	A G	G T	G G	A C	C T	A T	A G	A A	C C	G G	A T	C T	C C	G T	C C	G G	T T	T T	C T
	EBC119_1435	La Suiza	T T	A T	T T	T T	G T	A G	A A	A C	C T	G T	A A	A A	C C	A A	C C	T T	T T	C C	C C	A A	A A	A A	C T	C C	G G	A A	C C	C T	A G	G G	C G	C C	T T	T T	G G	A A	C T	G G	A A	T T	C C	T T	C T	A G	T T	C C	C T
	EBC119_1436	La Suiza	C T	T T	T T	G G	G T	G G	A T	C C	C T	G T	A T	A A	C C	G G	C T	G T	T T	C T	C G	A A	A A	A A	C T	C C	G G	A A	C C	C C	A G	G G	C C	A A	C T	A T	A A	A A	C C	G G	A A	T T	C C	T T	C C	A G	G T	C T	C T
133	EBC121_1	La Suiza	T T	A T	A A	T T	G T	A G	A A	A C	C T	G T	T T	A C	C C	G G	C C	T T	T T	T T	C C	A G	A C	A A	C T	C C	G G	A A	C C	C T	A G	G T	C C	A C	C T	T T	G G	A A	C T	G G	A A	C T	C C	G T	T T	A G	T T	C C	C C
	EBC121_3	La Suiza	C C	A T	T T	T T	T T	A A	A A	A C	C T	G G	A A	A A	C C	G G	C C	T T	T T	0 0	C C	A A	A C	A A	C T	C C	G G	C C	C C	0 0	G G	G G	G G	A C	C C	T T	G G	A A	C T	G G	A A	C C	T T	T T	C T	A G	G G	C C	C C
134	EBC125_1	La Suiza	C T	T T	T T	G G	T T	A G	A A	A C	C T	G T	A T	A C	C C	A G	C C	G T	T T	C T	C C	A A	A A	A A	T T	C C	G G	A C	C C	0 0	A G	G T	C G	C C	C T	T T	G G	A G	C C	G T	0 0	T T	C C	G T	C T	A G	G T	C T	T T
	EBC125_2	La Suiza	T T	A T	A T	G T	T T	A A	A A	A A	C C	G G	T T	C C	G G	G G	C T	T T	T T	T T	C C	A G	A C	T T	C T	C C	G G	A C	C C	C T	A G	T T	G G	C C	C C	T T	G G	A A	C T	G G	A A	C C	C T	T T	C T	A G	T T	C C	C C
	EBC125_3	La Suiza	T T	A A	A T	G T	G T	A G	A T	C C	C T	G G	A T	A A	C C	G G	C T	T T	C T	C T	C C	A A	A C	A T	C C	C T	G G	A A	C C	C T	A A	G G	C G	A C	C T	T T	A G	A A	C T	G T	A A	T T	C T	G G	T T	A G	G T	C T	C T
135	EBC130_1	La Suiza	T T	T T	A T	G T	T T	G G	A T	C C	C C	T T	A T	A C	C G	A A	C C	G T	T T	C T	C C	A G	A A	A A	C T	C C	G G	A C	C C	C T	A A	G T	C C	A C	C T	T T	A G	A G	C C	G G	A A	T T	C T	G T	C T	A G	G T	C T	C T
	EBC130_3	La Suiza	T T	T T	A A	T T	G T	G G	A T	C C	C C	T T	A T	A C	C G	A G	T T	G T	T T	C T	C G	A G	A C	A A	C T	C C	G G	A C	C T	0 0	A A	G T	G G	A A	C T	T T	A A	A A	C C	G G	A A	T T	C T	G G	C T	A G	G T	C T	T T
	EBC130_4	La Suiza	T T	A T	A T	G G	0 0	A G	A A	A C	C T	T T	T T	A C	C G	A A	T T	0 0	T T	C T	C G	A G	A C	A T	C T	C C	G G	A A	C T	C C	A G	G T	G G	A C	C C	T T	G G	A A	C C	G G	A A	0 0	C T	G G	C T	A G	G T	C T	0 0
	EBC130_5	La Suiza	C T	A T	A A	T T	G G	A G	A A	A A	T T	G T	A T	A C	C C	A G	T T	T T	T T	T T	C G	A A	A A	A A	C T	0 0	G G	A C	C T	C T	A G	G G	C G	C C	C T	A T	A G	A A	C T	G T	A T	C C	C C	G T	T T	A G	G G	C T	C T
136	EBC270_1	La Suiza	T T	A A	A A	G T	T T	G G	A T	A A	C C	G T	A T	C C	C G	A G	T T	T T	T T	C T	C C	A G	C C	A A	T T	C C	G G	A A	C T	C T	A A	G T	C C	C C	C T	T T	A A	A G	C T	G T	A A	T T	C T	G T	T T	A G	G T	C C	C T
	EBC270_2	La Suiza	T T	T T	A T	G T	G T	G G	A A	C C	C T	G T	A T	A C	C C	A G	T T	G G	T T	C T	C G	A A	A A	A A	C T	C C	G G	A C	C T	C T	A G	G T	C G	A C	C C	T T	A G	A G	C C	G T	A A	T T	C C	G G	C T	G G	G T	T T	C T
	EBC270_3	La Suiza	T T	A A	A A	G T	T T	G G	A T	A A	C C	G T	A T	C C	C G	A G	T T	T T	T T	C T	C C	A G	C C	A A	T T	C C	G G	A A	C T	C T	A A	G T	C C	C C	C T	T T	A A	A G	C T	G T	A A	T T	C T	G T	T T	A G	G T	C C	C T
	EBC270_4	La Suiza	C T	A T	A T	G G	T T	A G	A A	C C	C T	G G	A T	C C	G G	A G	C T	G T	T T	C T	C C	G G	A C	A T	C T	C C	G G	A C	C C	C T	G G	G T	G G	C C	C T	T T	G G	A G	C C	G G	A A	T T	C T	T T	C T	A G	G T	C T	T T
	EBC270_5	La Suiza	T T	A T	A T	G T	G T	A G	A T	A C	C T	G T	A T	A C	C G	A G	C T	T T	T T	C T	C C	A G	A C	A T	C T	C C	G G	A C	C T	C T	A G	G T	C G	C C	C T	T T	A G	A G	C T	T T	A A	C T	C T	G T	T T	A A	G G	C C	T T
137	EBC70_1505	La Suiza	T T	A A	A T	T T	G G	A G	A T	C C	C T	G T	A T	A A	C G	A A	C C	T T	T T	T T	C C	A G	A A	A T	C T	T T	A G	A C	C T	C T	G G	G T	G G	C C	T T	T T	A A	A G	C C	G G	A T	T T	C C	T T	C T	A A	G G	C C	T T
	EBC70_1506	La Suiza	C C	T T	A T	T T	G T	G G	A A	A C	C T	G T	T T	A C	C G	A A	T T	G G	T T	T T	G G	G G	C C	A A	T T	C C	A G	A A	C C	C C	A G	G G	C C	A C	C T	A T	A G	A A	C C	G G	A T	C T	C T	G T	C C	G G	G T	T T	0 0
138	EBC77_1849	La Suiza	C C	A A	T T	T T	G T	A G	A T	A C	C T	G T	T T	A C	C G	A G	C C	T T	0 0	T T	C C	A G	A C	A T	T T	C C	G G	A C	C C	C C	A A	G T	G G	A C	C C	T T	G G	G G	T T	G T	A A	C C	T T	G T	C C	G G	G T	C C	C C
	EBC77_1851	La Suiza	T T	A A	T T	T T	G G	A A	A A	A A	C C	T T	A A	A A	C C	G G	C C	T T	T T	T T	C C	A A	A A	A T	T T	C C	G G	C C	C C	C C	A A	G T	0 0	A A	C C	T T	G G	A G	T T	G G	A A	C C	T T	G T	C C	A G	T T	C C	C C
139	EBC79_4	La Suiza	T T	A A	T T	T T	G G	A G	A T	A A	C C	G T	A T	A A	C C	G G	C C	T T	T T	T T	C C	A A	A A	A T	T T	C C	G G	C C	C T	C C	A A	G G	G G	A A	0 0	T T	G G	A G	C T	G G	A A	C C	T T	G T	0 0	A A	T T	C C	C C
	EBC79_5	La Suiza	C T	A A	A T	G T	G T	A G	A A	A C	T T	G T	A T	A A	C G	A G	T T	T T	T T	T T	C G	G G	A C	A T	C T	C T	A G	A C	C T	C T	A G	G G	C G	A C	C T	A T	G G	A A	T T	G T	A T	C C	C T	G T	T T	A G	G G	C T	T T
	EBC79_6	La Suiza	C T	A A	A A	T T	G G	A G	A A	A A	T T	G T	T T	A C	C G	A A	C T	G T	T T	T T	C G	A G	A A	A T	C T	C T	G G	A C	C T	C C	A G	G G	G G	C C	C T	A T	A G	A G	C T	G G	A T	C C	C C	G T	T T	A A	G G	C T	C T
140	EET253_1	La Suiza	T T	A T	A A	G T	G T	A G	A T	A A	C C	G T	A A	A A	C G	A A	C T	T T	T T	C T	C C	A G	A C	A A	T T	C C	G G	A C	C T	C T	A A	G G	C C	C C	C T	T T	A G	A G	C T	G G	A A	C T	C C	G T	T T	A A	G G	C T	T T
	EET253_4	La Suiza	C T	T T	A T	G T	T T	G G	A A	A C	C T	G G	A T	A A	C C	A A	C T	T T	C T	T T	C G	A A	A A	A A	T T	C C	G G	A A	C T	C T	A A	G G	G G	A A	C T	A T	A G	A A	C T	G G	A T	C T	C T	G G	C T	A G	G T	C C	C C
141	EET30_4	La Suiza	C T	A T	T T	T T	G T	G G	A A	C C	T T	G G	A A	C C	C C	A A	C C	T T	C T	C T	C C	A G	A C	T T	C C	C T	A G	A A	C C	C C	A A	G T	C G	C C	C C	A T	A A	G G	C T	G G	A T	T T	C C	T T	C T	A G	G G	C T	T T
	EET30_5	La Suiza	C T	A T	T T	G T	T T	G G	A T	C C	T T	G T	A A	A C	C C	A G	C C	T T	C T	C T	C C	A G	A C	A T	C C	C T	A G	A A	C C	C T	A A	G G	C G	C C	T T	A T	A A	G G	C T	G G	A T	T T	C C	T T	C T	A A	G G	T T	T T
142	EET58_852	La Suiza	C T	A T	T T	T T	G T	G G	A T	C C	C T	G T	A A	A C	C G	A A	C C	T T	C T	C T	C C	A G	A C	A T	C T	C T	G G	A C	C T	C T	A A	G T	C G	C C	T T	T T	A A	A G	C T	G G	A T	T T	C C	T T	C T	A A	G G	C T	T T
	EET58_853	La Suiza	T T	A A	A T	G T	G G	A G	A A	C C	C T	G G	A T	A A	C C	A G	C C	T T	T T	T T	C C	A A	A A	A A	C C	C C	G G	A A	C C	C T	G G	T T	C C	A C	T T	T T	A A	A A	C T	G G	A A	C C	C C	T T	C T	A G	G T	C C	C C
143	EET59_1	La Suiza	T T	A T	A T	G T	G T	A G	A T	A C	C T	G T	A T	A C	C G	A G	C T	T T	T T	C T	C C	A G	A C	A T	C T	C C	G G	A C	C T	C T	A G	G T	C C	A C	C T	T T	A G	A G	C T	G T	A A	C T	C T	G G	T T	A A	G G	C C	T T
	EET59_3	La Suiza	C T	0 0	A T	T T	T T	A G	A A	0 0	T T	0 0	A T	A A	C C	G G	C C	T T	T T	C C	C C	A A	A C	A A	C C	C C	G G	A A	0 0	C T	G G	G T	C G	C C	T T	T T	A G	A A	C T	0 0	A T	0 0	0 0	T T	T T	A A	G G	C T	T T
144	EET62_1	La Suiza	C T	A T	T T	T T	G T	G G	A T	C C	C T	G T	A A	A C	C G	A A	C C	T T	C T	C T	C C	A G	A A	A T	C T	C T	A G	A C	C T	C T	A A	G T	C G	C C	T T	T T	A A	A A	C T	G G	A T	T T	C C	T T	C T	A A	G G	C T	T T
	EET62_2	La Suiza	T T	T T	A T	T T	T T	G G	A T	A C	C C	G G	A T	A A	C C	A A	C T	T T	T T	T T	C G	A A	A C	A A	T T	C T	G G	A A	C C	C T	A G	G T	G G	A A	C T	A T	A A	A A	C C	G G	A A	C T	C T	G G	T T	G G	T T	C C	C C
145	FCM24_1	La Suiza	T T	T T	A T	G T	G T	G G	A T	C C	C C	G T	A A	A C	C C	A G	C C	G T	T T	C T	C C	A A	A A	A A	C T	C T	G G	A C	C C	C T	G G	G T	G G	A C	C T	T T	A A	A A	C C	G G	A A	T T	C C	T T	T T	A G	G T	T T	C T
	FCM24_2	La Suiza	C T	T T	T T	G T	G T	G G	A A	C C	T T	T T	A T	A C	C C	0 0	C C	T T	C T	C T	C C	G G	C C	A T	C C	C T	G G	A C	T T	C T	A G	G T	G G	C C	C T	A T	A A	A G	C C	G G	A A	T T	C C	T T	C T	A G	0 0	T T	T T
146	FEC3_3	La Suiza	T T	A T	A T	G T	G T	A G	A T	A C	C T	G T	A T	A C	C G	A G	C T	T T	T T	C T	C C	A G	A C	A T	C T	C C	G G	A C	C T	C T	A G	G T	C C	A C	C T	T T	A G	A G	C T	G T	A A	C T	C T	G G	T T	A A	G G	C C	T T
	FEC3_5	La Suiza	T T	A T	A T	G T	G G	G G	T T	C C	C T	G T	A T	A C	C C	G G	C C	T T	T T	C T	C C	A A	A C	A T	T T	C C	G G	A C	C T	C T	A G	T T	C G	A C	T T	T T	A A	A G	C T	T T	A A	C C	C T	G T	T T	A A	G G	C C	T T
	FEC3_6	La Suiza	C T	A T	T T	T T	G T	G G	A T	C C	C T	G G	A T	A C	C G	G G	C T	G T	T T	T T	C C	G G	A C	A A	T T	T T	G G	A A	C T	C C	A A	G G	G G	A C	C C	A T	A G	A A	C T	G T	A A	T T	C C	T T	C T	G G	T T	C T	C T
147	FLE3_1	La Suiza	T T	T T	A T	G T	T T	A G	A A	C C	C T	G G	A T	A C	C G	A G	C T	G T	T T	C T	C G	A G	A C	A A	C T	C C	G G	A A	C C	C T	A G	G T	C C	C C	C T	T T	G G	A G	C T	G T	A A	T T	C T	T T	C T	A G	G T	C C	C T
	FLE3_2	La Suiza	T T	A T	A T	T T	G T	G G	A T	A C	C T	G T	A A	A C	C C	A A	C T	T T	T T	C T	C C	A G	A C	A T	C T	C T	A G	A C	C T	C T	A G	G T	G G	C C	T T	A T	A A	A G	C T	G G	A T	T T	C C	T T	C T	A A	G G	C C	T T
	FLE3_4	La Suiza	C T	0 0	0 0	0 0	G T	0 0	A T	0 0	C T	G T	A A	A C	C C	A G	C C	T T	C T	C T	C C	0 0	0 0	A T	0 0	C T	A G	0 0	C T	C T	A A	0 0	C G	C C	T T	A T	A A	G G	C T	G T	A T	T T	C C	0 0	C T	A A	G G	T T	T T
148	GS02_1	La Suiza	T T	A A	A A	G T	T T	G G	A T	A A	C C	G T	A T	C C	C G	A G	T T	T T	T T	C T	C C	A G	C C	A A	T T	C C	G G	A A	C T	C T	A A	G T	C C	C C	C T	T T	A A	A G	C T	G T	A A	T T	C T	G T	T T	A G	G T	C C	C T
	GS02_2	La Suiza	T T	A T	A T	G T	T T	G G	T T	A C	C C	G T	A A	A A	C G	A G	C T	T T	T T	T T	C G	A G	A C	A T	T T	C C	G G	A A	C T	C T	A A	G G	C G	A A	C T	T T	A G	A A	C C	G T	A A	C T	C T	G G	T T	A G	G T	C C	C T
	GS02_4	La Suiza	C T	A T	T T	T T	G T	G G	A A	C C	T T	G G	A A	C C	C C	A A	C C	T T	C T	C T	C C	A G	A C	T T	C C	C T	A G	A A	C C	C C	A A	G T	C G	C C	C C	A T	A A	G G	C T	G G	A T	T T	C C	T T	C T	A G	G G	C T	T T
149	GS12_1	La Suiza	T T	T T	A A	T T	G T	G G	T T	C C	C T	T T	A A	A A	C G	A G	C C	T T	T T	C C	C C	A A	A A	A A	T T	C C	G G	C C	T T	T T	G G	T T	G G	A A	T T	T T	A A	A A	C T	T T	A A	C T	C T	T T	T T	A A	G G	C C	T T
	GS12_4	La Suiza	C T	A T	A A	T T	G T	G G	A T	A C	C C	G T	A T	C C	C G	A A	C C	G T	T T	C T	C G	A G	A C	A T	C C	C T	G G	A C	C T	C T	A G	G T	C G	C C	C T	T T	A G	A A	C C	G G	A T	C T	C C	G T	C T	A G	G G	C T	T T
150	GS39_3	La Suiza	C T	A T	T T	T T	G T	G G	A T	C C	C T	G T	A A	A C	C G	A A	C C	T T	C T	C T	C C	A G	A A	A T	C T	0 0	A G	A C	C T	C T	A A	G T	C G	C C	C T	A T	A A	A G	C T	G G	A T	T T	C C	T T	C T	A A	G G	C T	T T
	GS39_4	La Suiza	T T	T T	A A	G T	G T	G G	T T	C C	C T	T T	A A	A C	C C	A A	C C	T T	T T	C C	C C	A A	A C	A A	C T	C C	G G	A C	T T	T T	G G	T T	C G	A A	T T	T T	A A	A A	C T	G T	A A	T T	C T	G G	T T	A A	G G	C C	T T
151	ICA13_1	La Suiza	T T	A T	A T	G T	G T	A G	A T	A C	C T	G G	A T	A C	G G	A G	C T	T T	C T	C T	C C	A G	A C	A T	C C	C C	G G	A A	C T	C T	A G	G T	C C	A C	C T	T T	A G	A G	C T	T T	A A	C T	T T	G T	T T	A A	G G	C C	T T
	ICA13_2	La Suiza	C T	A T	T T	T T	G T	G G	A T	C C	C C	G G	T T	A A	C G	G G	C T	0 0	T T	C T	C C	A G	A A	A A	C T	C C	G G	A C	C C	C C	A A	G G	C G	A C	0 0	T T	A G	A G	C C	G T	A A	T T	C T	G G	C T	A G	G T	C T	C T
	ICA13_5	La Suiza	T T	A T	A T	G T	T T	G G	A T	A C	C C	G G	A T	A C	C G	A G	C C	T T	T T	T T	C C	G G	A C	A T	C T	C C	G G	C C	T T	C T	A A	T T	C G	A C	T T	T T	A A	A G	C C	G T	A A	T T	C T	G T	C T	A A	G G	C C	T T
152	ICA5_3	La Suiza	C T	A T	A A	G G	G T	G G	T T	A C	C C	G G	A T	A C	C C	A G	C T	T T	C C	T T	C C	G G	A C	A T	T T	C T	G G	A C	C C	C C	A G	G T	G G	0 0	C T	T T	A G	A A	C C	G G	A A	C T	C C	G G	T T	G G	0 0	C T	C T
	ICA5_5	La Suiza	T T	A T	A T	G T	G T	A G	A T	A C	C T	G T	A T	A C	C G	A G	C T	T T	T T	0 0	C C	A G	A C	A T	C T	C C	G G	A C	C T	C T	A G	G T	C G	C C	C T	T T	A G	A G	C T	G T	A A	C T	C T	G T	T T	A A	G G	C C	T T
153	PA46_1226	La Suiza	T T	A T	A T	G G	G G	G G	T T	A C	T T	G G	A T	A A	C C	G G	C C	T T	T T	C C	C C	A A	A A	A A	C C	C C	G G	A A	C C	C T	A G	G G	C G	A C	T T	A T	A G	A A	C C	G G	A A	C T	C C	G T	C T	A G	G T	C C	T T
	PA46_1228	La Suiza	T T	A T	A A	T T	G G	G G	A T	C C	C T	G G	A A	A A	C C	A G	C C	T T	T T	C T	C C	A A	A A	A A	T T	C C	G G	A A	C C	C C	G G	G T	C G	C C	T T	T T	G G	A A	C C	G G	A A	C T	C C	G T	C T	A G	G G	C C	C C
154	PA67_2104	La Suiza	T T	T T	A T	G T	T T	G G	A T	A C	C C	G G	T T	A C	C C	A G	T T	G T	T T	C T	C G	A A	C C	A A	T T	C C	G G	A C	C C	C C	A A	G G	C G	A C	C T	T T	G G	A G	C T	G T	A A	T T	C C	G T	C T	A G	G T	C T	T T
	PA67_2105	La Suiza	T T	A T	A A	G T	G T	A G	A A	C C	C T	T T	T T	C C	C G	A G	C C	G T	0 0	T T	C C	A G	A C	A T	T T	C C	G G	A C	C T	C C	A A	G T	C C	C C	C T	T T	A A	A A	C T	G G	A A	C T	C C	G T	C T	A G	G T	C T	C T
155	PENTAGONA_VERDE_1	La Suiza	T T	0 0	A T	G T	G T	A G	A T	A C	C T	G T	A T	A C	0 0	A G	0 0	T T	T T	C T	C C	A G	A C	A T	C T	C C	G G	A C	C T	C T	A G	T T	0 0	C C	C T	T T	A G	A G	C T	G T	A A	0 0	C T	G T	T T	A A	G G	C C	T T
	PENTAGONA_VERDE_6	La Suiza	T T	A T	A A	G G	T T	G G	T T	C C	C C	T T	A T	A C	G G	A G	T T	T T	T T	0 0	C C	G G	A C	A T	C T	C C	G G	A C	T T	C T	G G	T T	C G	C C	C T	T T	G G	A A	C T	G T	A A	0 0	C T	G T	T T	A A	G G	C C	T T
156	PERSEA1_1073	La Suiza	T T	T T	A A	G T	T T	G G	T T	A C	0 0	T T	A A	A A	C C	A A	C C	T T	T T	C C	C C	A A	A A	A A	T T	C C	G G	C C	T T	T T	G G	T T	C C	A C	T T	T T	A A	A A	C C	G T	A A	T T	C C	G G	T T	A A	G G	C C	T T
	PERSEA1_1076	La Suiza	C T	A T	A T	G T	G T	G G	A T	C C	C T	G T	A T	A A	C C	A G	C C	G T	T T	C T	C C	A A	A C	A A	C T	C C	G G	A A	C C	C C	G G	G T	G G	A C	C T	T T	A A	A A	C C	G G	A A	T T	C C	G T	C T	G G	G T	C T	C T
157	POBLACION_HUILA_1	La Suiza	T T	A A	A A	T T	0 0	A G	A T	C C	C T	G G	A A	A A	C G	A A	C C	T T	T T	C C	C C	A G	A C	A T	C C	C C	G G	0 0	C C	T T	A G	T T	C C	A A	T T	T T	A A	A G	C T	G T	A A	0 0	C C	T T	T T	A A	G G	C C	T T
	POBLACION_HUILA_2	La Suiza	C T	A T	A T	G G	T T	G G	A T	C C	C T	G G	A A	A C	C C	A G	C T	T T	T T	C T	C G	A A	A C	A A	C C	C T	G G	A C	C C	C T	G G	T T	C C	A C	T T	T T	A G	A G	C C	T T	A A	C T	C C	G T	T T	A G	G G	C T	T T
	POBLACION_HUILA_2375	La Suiza	T T	T T	A A	T T	G T	A G	A A	C C	C C	G G	T T	A A	C C	A G	C T	G T	T T	C T	C G	A G	C C	A T	C T	C C	G G	A A	C C	C C	A G	G G	C G	A C	C T	T T	A G	A G	T T	G T	A A	T T	C T	G T	C T	A G	G T	C T	C T
	POBLACION_HUILA_2376	La Suiza	T T	A T	A T	T T	G T	A G	A T	0 0	C T	G T	A T	A A	0 0	A A	0 0	T T	T T	C T	C C	A A	A A	A T	T T	C C	0 0	A C	C T	0 0	A G	G T	G G	A C	C T	T T	0 0	A A	C C	G G	A A	C T	0 0	T T	T T	A A	G G	0 0	T T
	POBLACION_HUILA_2377	La Suiza	C T	A T	A T	T T	T T	G G	A T	C C	C C	G T	A A	C C	C C	A A	C T	G T	T T	T T	C C	A A	A C	A A	T T	C C	G G	A A	C T	T T	A G	T T	G G	C C	C T	T T	A G	A G	C T	G T	A A	T T	C T	G G	C T	A G	G T	C T	T T
	POBLACION_HUILA_2378	La Suiza	T T	A T	A T	G G	G T	A G	A T	A C	C T	G T	A A	A C	G G	A G	C C	T T	T T	C C	C C	G G	A C	A T	C T	C C	G G	A A	C T	T T	A G	G T	C G	A A	T T	T T	A G	A A	C C	G T	A A	T T	T T	T T	T T	A A	G G	C C	T T
158	POBLACION_HUILA2_1	La Suiza	C T	T T	A T	G G	T T	G G	A T	C C	C C	T T	A A	A A	C G	A G	C C	T T	T T	C C	C C	A G	A A	A A	C T	C C	G G	A A	C T	T T	A G	G T	C G	A A	C T	T T	A A	A A	C T	G T	A A	T T	T T	T T	T T	A A	G G	C C	T T
	POBLACION_HUILA2_2227	La Suiza	T T	T T	A T	G G	T T	G G	T T	C C	C C	G T	T T	A C	C G	A A	C T	G T	T T	C T	C C	A G	A A	A A	C T	C C	G G	A A	C C	C T	A G	T T	C G	C C	C C	T T	A G	A A	C C	G G	A A	C T	C T	T T	C T	A A	G T	C T	T T
	POBLACION_HUILA2_2228	La Suiza	C T	T T	A T	G G	T T	G G	A T	C C	C C	T T	A A	A A	C G	A G	C C	T T	T T	C C	C C	A G	A A	A A	C T	C C	G G	A A	C T	T T	A G	G T	C G	A A	C T	T T	A A	A A	C T	G T	A A	T T	T T	T T	T T	A A	G G	C C	T T
	POBLACION_HUILA2_7	La Suiza	T T	A A	A T	G T	T T	A G	A A	A C	C T	G T	T T	A C	G G	A G	C T	G T	T T	T T	C C	G G	A C	A T	C T	C T	G G	A A	C T	C C	A A	0 0	G G	C C	0 0	T T	A A	A G	T T	G T	A A	C T	C T	G T	C T	A G	G T	C T	T T
	POBLACION_HUILA2_8	La Suiza	T T	A T	A T	G T	G T	A G	A T	A C	C T	G T	A T	A C	C G	A G	C T	T T	T T	C T	C C	A G	A C	A T	C T	C C	G G	A C	C T	C T	A G	G T	C C	A C	C T	T T	A G	A G	C T	G T	A A	C T	C T	G G	T T	A A	G G	C C	T T
159	POBLACION_LA_MARINA_2383	Palmira	C T	T T	A T	G T	G T	A G	A A	A C	C T	0 0	A T	A A	C G	A G	0 0	G T	T T	T T	0 0	A G	A C	A A	T T	C C	A G	A C	0 0	C C	A G	G G	C C	0 0	C T	T T	G G	A A	C C	G G	A A	C T	C T	T T	T T	A A	G T	C T	C T
	POBLACION_LA_MARINA_2384	La Suiza	0 0	0 0	A T	G T	G T	A G	A A	A C	C T	G T	A T	A A	C C	A G	0 0	T T	T T	C T	C C	A A	A A	A A	C T	C T	A G	A A	0 0	C C	A G	0 0	C C	0 0	C T	T T	0 0	A A	C T	G G	A T	C T	C C	T T	T T	A A	G T	T T	C T
	POBLACION_LA_MARINA_2386	La Suiza	T T	A A	A T	G T	G T	G G	A A	A C	C C	G T	T T	A A	C G	A G	C T	G G	T T	C T	C G	A A	A A	T T	T T	C C	A G	A A	C T	C C	A G	G T	C G	A C	T T	A T	A G	A A	T T	G G	A A	T T	C C	G T	T T	A A	G T	T T	T T
	POBLACION_LA_MARINA_2387	La Suiza	C T	T T	A T	G T	G T	A G	A A	A C	C T	G G	A T	A A	C G	A G	C C	G T	T T	T T	G G	A G	A C	A A	T T	C C	A G	A C	C C	C C	A G	G G	C C	C C	C T	T T	G G	A A	C C	G G	A A	C T	C T	T T	T T	A A	G T	C T	C T
	POBLACION_LA_MARINA_2390	La Suiza	C T	A A	A T	T T	G G	A G	A A	C C	T T	G G	T T	A A	C C	A G	C T	G G	T T	T T	C G	A G	A A	A A	C T	C T	G G	A A	C C	C C	G G	T T	G G	A C	T T	A T	A G	A A	T T	G G	A T	C T	C C	G T	C C	G G	G T	T T	C T
	POBLACION_LA_MARINA_2411	La Suiza	C T	A T	T T	T T	G T	G G	A A	A C	C C	G G	A T	A A	C C	A A	C C	T T	T T	C T	C G	A A	A C	A A	T T	C T	G G	A A	C C	C C	G G	T T	G G	A C	C T	T T	A G	A A	C C	G G	A A	T T	C C	G T	T T	A G	G T	C T	C T
	POBLACION_LA_MARINA_2446	La Suiza	T T	A A	0 0	T T	0 0	A A	A A	0 0	T T	G G	T T	A A	G G	G G	C C	0 0	T T	T T	C C	G G	0 0	T T	0 0	C C	A A	A A	C C	0 0	A A	G G	C C	C C	C C	T T	G G	G G	T T	G G	A A	C C	T T	T T	T T	0 0	T T	C C	C C
160	POBLACION_TUMACO_2051	La Suiza	C T	A T	A T	T T	G T	G G	T T	A C	C C	T T	A A	A C	C C	A A	C C	T T	T T	T T	C C	A G	A A	A T	C T	C C	A G	C C	T T	C C	A G	G T	C C	A C	C T	A T	A A	A A	C T	G G	A A	C T	C C	G T	C T	A A	G G	C T	T T
	POBLACION_TUMACO_2052	La Suiza	C T	A T	A T	T T	G T	G G	T T	A C	C C	T T	A A	A C	C C	A A	C C	T T	T T	T T	C C	A G	A A	A T	C T	C C	A G	C C	T T	C C	A G	G T	C C	A C	C T	0 0	A A	A A	C T	G G	A A	C T	C C	G T	0 0	A A	G G	C T	T T
	POBLACION_TUMACO_2054	La Suiza	T T	A T	A T	T T	G T	G G	A T	A C	C T	G T	A T	A C	C C	A A	C T	T T	C T	C T	C C	A G	A C	A T	C T	C T	A G	A C	C T	C T	A G	G T	G G	C C	T T	A T	A A	A G	C T	G G	A A	T T	C T	T T	T T	A A	G G	C C	T T
	POBLACION_TUMACO_2062	La Suiza	T T	A T	T T	G T	G T	G G	T T	C C	C C	G T	A A	A C	C C	A A	C T	T T	T T	C T	C C	A G	A C	A T	C T	C C	A A	A C	C T	C T	A G	G T	G G	A C	T T	T T	A G	A G	C T	G T	A A	T T	C C	T T	T T	A A	G G	C T	T T
	POBLACION_TUMACO_2063	La Suiza	C T	A T	A A	T T	G T	G G	A T	C C	C T	T T	A A	A C	C C	A G	C C	T T	C T	C C	C C	A G	A C	A T	C T	C C	A G	A C	C T	C T	A G	G T	C C	A C	C T	T T	A A	A A	C T	T T	A T	T T	C T	G T	C T	A A	G G	C T	T T
	POBLACION_TUMACO_2065	La Suiza	C T	A T	A T	G T	T T	G G	A T	A A	T T	G G	A A	A C	C C	A G	C T	T T	T T	T T	C C	A G	A C	A T	C C	C T	A G	A C	C C	C C	A A	G G	C G	C C	C T	A T	A G	A G	C T	G T	A T	C C	C C	T T	C C	A A	G G	T T	T T
	POBLACION_TUMACO_2066	La Suiza	T T	A T	A A	T T	G G	G G	A A	A C	T T	G G	A A	A A	C C	A A	C T	T T	T T	C T	C C	A G	C C	A T	C T	C C	A A	A A	C C	T T	A G	G T	C G	C C	T T	T T	A A	G G	T T	G G	T T	T T	C T	T T	T T	A A	G G	C T	T T
	POBLACION_TUMACO_2067	La Suiza	C C	A A	T T	T T	G T	A G	A T	A C	C T	G T	T T	A C	0 0	A G	C C	T T	T T	T T	C C	A G	A C	A T	T T	C C	G G	A C	C C	C C	A A	G T	G G	A C	C C	T T	G G	G G	T T	G T	A A	C C	T T	G T	C C	G G	G T	C C	C C
	POBLACION_TUMACO_2068	La Suiza	T T	T T	T T	G T	G T	G G	T T	A A	C C	G G	A A	C C	C C	A A	C C	T T	C C	C T	C C	A G	C C	T T	C T	C T	A G	A C	C T	C C	A A	G G	C G	C C	C T	T T	A G	G G	T T	G G	A T	T T	C T	T T	T T	A A	G G	C C	T T
	POBLACION_TUMACO_2069	La Suiza	C T	A T	T T	T T	T T	G G	T T	C C	C C	G T	A A	A C	C C	A G	C T	T T	T T	T T	C C	A G	A C	A T	C T	C C	A G	A C	C T	C T	A G	G G	G G	C C	T T	A T	A A	A G	C T	G G	A A	T T	C T	T T	T T	A A	G G	T T	T T
	POBLACION_TUMACO_2070	La Suiza	C T	A A	A T	T T	G T	G G	A T	C C	C T	G G	T T	C C	C C	A G	C C	T T	T T	T T	C C	A G	A C	T T	C C	C T	G G	A C	C C	C C	A G	G T	C G	C C	T T	A T	A G	G G	C T	G T	A T	T T	T T	G T	C T	A A	G G	C C	T T
	POBLACION_TUMACO_2071	La Suiza	C T	A A	A T	G G	T T	G G	A T	A C	C T	G T	A A	A C	C C	A A	T T	T T	C T	T T	C C	G G	C C	T T	C T	C T	A G	A C	C T	C T	A A	G G	C G	C C	T T	T T	A A	A G	T T	G G	A T	T T	C C	T T	C T	A A	G G	C T	T T
	POBLACION_TUMACO_2077	La Suiza	C T	A A	T T	G T	G T	G G	A A	C C	T T	G G	T T	A C	C C	A A	C C	G T	T T	T T	C G	G G	A C	A T	C C	T T	A G	A A	C C	C C	A A	G G	C C	C C	T T	A A	G G	A A	C T	G T	A T	T T	C T	T T	C T	A G	G T	C T	T T
	POBLACION_TUMACO_2078	La Suiza	T T	A A	T T	G G	T T	A A	A A	A A	T T	G G	T T	C C	G G	G G	T T	T T	T T	T T	C C	G G	C C	T T	C C	C C	G G	A A	0 0	C C	A A	G G	C C	C C	C C	T T	G G	G G	T T	T T	A A	0 0	T T	G G	T T	A A	G G	C C	T T
	POBLACION_TUMACO_2080	La Suiza	C T	A A	T T	G T	G T	G G	A A	C C	T T	G G	T T	A C	C C	A A	C C	G T	T T	T T	C G	G G	A C	A T	C C	T T	A G	A A	C C	C C	A A	G G	C C	C C	T T	A A	G G	A A	C T	G T	A T	T T	C T	T T	C T	A G	G T	C T	T T
161	SC10_1	La Suiza	T T	A T	A T	G T	G T	A G	A T	A C	C T	G T	A T	A C	C G	A G	C T	T T	T T	C T	C C	A G	A C	A T	C T	C C	G G	A C	C T	C T	A G	G T	C G	C C	C T	T T	A G	A G	C T	G T	A A	C T	C T	G T	T T	A A	G G	C C	T T
	SC10_4	La Suiza	T T	A T	T T	G T	G T	G G	A T	C C	C T	G G	A T	A A	C C	A G	C T	G T	T T	C T	C G	A A	A C	A A	C T	C C	G G	A A	C C	C C	G G	G T	G G	A C	C T	T T	A A	A A	C C	G G	A A	T T	C C	G T	C T	G G	G T	C T	T T
162	SC11_4	La Suiza	T T	A T	A T	G T	G T	A G	A T	A C	C T	G T	A T	A A	C G	A G	C T	T T	T T	C C	C C	A G	A C	A T	C T	C C	G G	A C	C T	C T	A G	G T	C G	A C	T T	T T	A A	A G	C T	G T	A A	C T	C T	T T	T T	A A	G G	C C	T T
	SC11_5	La Suiza	T T	A T	A T	G T	G T	A A	A A	A C	T T	G T	A T	A C	C G	A G	C T	T T	T T	C T	C C	A G	C C	A T	C C	C C	G G	A C	C T	C T	A G	G T	C G	C C	C T	T T	A G	A G	T T	G T	A A	C T	T T	G T	T T	A A	G G	C C	T T
163	SC20_1	La Suiza	T T	A T	A T	G T	G T	A G	A T	A C	C T	G T	A T	A C	C G	A G	C T	T T	T T	C T	C C	A G	A C	A T	C T	C C	G G	A C	C T	C T	A G	G T	C G	C C	C T	T T	A G	A G	C T	G T	A A	C T	C T	G T	T T	A A	G G	C C	T T
	SC20_2	La Suiza	C T	T T	A T	T T	G T	A G	A A	C C	C T	T T	A T	A A	C C	A A	C T	T T	T T	C T	C G	0 0	A C	A A	C T	C C	G G	A C	C C	C T	A A	G G	C C	C C	C T	A T	G G	A G	C T	G G	A A	C C	C T	T T	T T	A A	G G	C C	T T
164	SC34_1	La Suiza	T T	A T	A T	G T	G T	A G	A T	A C	C T	G T	A T	A C	C G	A G	C T	T T	T T	C T	C C	A G	A C	A T	C T	C C	G G	A C	C T	C T	A G	G T	C C	A C	C T	T T	A G	A G	C T	G T	A A	C T	C T	G G	T T	A A	G G	C C	T T
	SC34_8	La Suiza	T T	A T	T T	G T	G T	A G	A T	A C	C T	G G	A T	A C	C G	A G	C T	T T	T T	C T	C C	A G	A C	A T	C T	C C	G G	A C	C C	C T	A G	G T	C G	C C	C T	T T	A G	G G	C T	G T	A A	C T	C T	G T	T T	A A	G G	C C	T T
165	SC35_10	La Suiza	C T	A A	T T	G G	T T	G G	T T	A C	C C	G T	A T	A C	G G	A G	C T	G G	C T	T T	C C	A G	A A	A T	C T	C T	A G	A A	C T	C T	A A	G T	C C	C C	C C	T T	A G	A G	T T	G G	A T	T T	C T	G T	C T	G G	G G	C C	T T
	SC35_9	La Suiza	T T	A T	A T	G T	G G	G G	T T	C C	C T	G T	A T	A C	C C	G G	C C	T T	T T	C T	C C	A A	A C	A T	T T	C C	G G	A C	C T	C T	A G	T T	C G	A C	T T	T T	A A	A G	C T	T T	A A	C C	C T	G T	T T	A A	G G	C C	T T
166	SC54_1	La Suiza	T T	A T	A A	G T	G T	A G	A A	C C	C T	G T	T T	C C	C G	A G	0 0	G T	T T	T T	0 0	A G	A C	A A	C T	C T	G G	A A	C T	C C	A A	G T	G G	C C	C T	T T	A G	A A	C C	G G	A T	C T	C T	G T	C T	A G	G T	C T	T T
	SC54_2	La Suiza	T T	A A	T T	G T	G T	A A	A A	A A	T T	G G	A T	A C	C G	G G	C T	T T	T T	C T	C C	G G	C C	T T	C C	C C	G G	A A	C C	C T	A A	G G	C C	C C	C T	T T	A G	A G	C T	T T	A A	C T	C T	G T	T T	A A	G G	C C	T T
	SC54_8	La Suiza	T T	A A	T T	G T	G T	A A	A A	A A	T T	G G	A A	A C	C G	G G	C T	T T	T T	C T	C C	G G	C C	T T	C C	C C	G G	A A	C C	C T	A A	G G	C C	C C	C T	T T	A G	A G	C T	T T	A A	C T	0 0	0 0	T T	A A	G G	C C	T T
167	SC56_1	La Suiza	C T	T T	A A	T T	T T	G G	T T	A C	C C	G T	A A	A A	C C	A A	C T	T T	T T	C T	C G	A A	A A	A A	C T	C T	G G	A C	C T	0 0	A G	T T	C G	A A	C T	T T	A A	A A	0 0	G T	A A	C T	C T	G G	T T	A G	0 0	0 0	C T
	SC56_3	La Suiza	T T	T T	A A	G T	G T	G G	T T	A A	C C	0 0	A T	A A	C C	A A	C T	T T	T T	C T	C G	A A	A C	A A	T T	C T	G G	A C	C T	T T	G G	T T	0 0	A A	T T	T T	A A	A A	C C	G G	A A	C T	C T	G T	T T	A G	0 0	C T	C C
	SC56_4	La Suiza	T T	0 0	T T	G G	T T	A G	A T	A C	C T	G T	A T	A A	0 0	G G	0 0	T T	T T	T T	C C	A G	A C	T T	C T	C C	G G	A C	C T	C T	0 0	G T	C G	C C	T T	T T	G G	A G	C T	T T	A A	C T	0 0	T T	0 0	A A	G G	C C	T T
	SC56_5	La Suiza	T T	T T	A A	G T	G T	G G	T T	A A	C C	G T	A T	A A	C C	A A	C T	T T	T T	C T	C G	A A	A C	A A	T T	C T	G G	A C	C T	T T	G G	T T	C G	A A	T T	T T	A A	A A	C C	G G	A A	C T	C T	G T	T T	A G	G T	C T	C C
	SC56_6	La Suiza	T T	A A	T T	G G	T T	A G	A T	A C	C T	G T	A T	A A	C G	G G	C T	T T	T T	T T	C C	A G	A C	0 0	C T	C C	G G	A C	C T	C T	A G	G T	C G	C C	T T	T T	G G	A G	C T	T T	A A	C T	T T	T T	T T	A A	G G	C C	T T
168	SC8_1	La Suiza	T T	A T	A T	T T	G T	G G	A T	A C	C T	G T	A A	A C	C C	A A	C T	T T	T T	C T	C C	A G	A C	A T	C T	C T	A G	A C	C T	C T	A G	G T	G G	C C	T T	A T	A A	A G	C T	G G	A T	T T	C C	T T	C T	A A	G G	C C	T T
	SC8_3	La Suiza	T T	A T	A T	G T	G T	A G	A T	A C	C T	G T	A T	A C	C G	A G	C T	T T	T T	C T	C C	A G	A C	A T	C T	C C	G G	A C	C T	C T	A G	G T	C C	A C	C T	T T	A G	A G	C T	G T	A A	C T	C T	G G	T T	A A	G G	C C	T T
169	SCC67_1	La Suiza	C T	T T	A T	G T	0 0	A G	A A	C C	C T	G G	A T	A C	C G	A G	0 0	G T	T T	C T	C G	A G	A C	A A	C T	C C	G G	A A	C C	C T	A G	G T	C C	C C	C T	T T	G G	A G	C T	G T	A A	0 0	C T	T T	C T	A G	G T	C C	C T
	SCC67_3	La Suiza	T T	A T	T T	G T	G T	G G	A T	C C	C T	G G	A T	A A	C C	A G	C T	G T	T T	C T	C G	A A	A C	A A	C T	C C	G G	A A	C C	C C	G G	G T	G G	A C	C T	T T	A A	A A	C C	G G	A A	T T	C C	G T	C T	G G	G T	C T	T T
	SCC67_6	La Suiza	T T	A T	A T	G G	T T	A G	A A	C C	C T	G G	A T	C C	G G	A G	C T	G T	T T	C T	C C	G G	A C	A T	C T	C C	G G	A C	C C	C T	G G	G T	G G	C C	C T	T T	G G	A G	C C	G G	A A	T T	C T	T T	C T	A G	G T	C T	T T
170	TUMACO3_1	La Suiza	T T	A A	A A	T T	G T	G G	A A	C C	T T	G G	A T	C C	C C	A A	C C	G G	C T	C C	C C	G G	C C	A T	T T	T T	G G	A A	C C	C T	A A	G G	G G	C C	T T	A T	G G	G G	T T	G G	A T	T T	C T	T T	C C	G G	G G	C C	T T
	TUMACO3_4	La Suiza	T T	A A	A A	T T	G T	G G	A A	A A	T T	G G	T T	C C	C C	A A	C C	G G	C T	C C	C C	A G	C C	A A	T T	T T	A G	A A	C C	C C	G G	G G	C G	C C	T T	A T	A G	A G	T T	G G	A A	C T	T T	T T	T T	A A	G G	C C	T T
171	TUMACO5_1778	La Suiza	T T	A T	A T	T T	G T	G G	A T	C C	C C	G T	T T	A C	C G	A A	C T	T T	C T	T T	C C	G G	A C	A T	C T	C T	G G	A A	C C	C C	G G	T T	G G	C C	C C	T T	A A	A G	C T	G T	A T	T T	C T	G T	T T	A A	G G	C C	T T
	TUMACO5_1779	La Suiza	C T	A A	A T	T T	G T	G G	A T	A C	C T	G G	A T	A C	C C	G G	C C	T T	T T	C T	C C	A G	A C	0 0	C T	C T	A G	A A	C C	0 0	A A	G G	G G	C C	C T	T T	A A	A G	C T	T T	A T	T T	C C	G T	0 0	A A	G G	C T	T T
	TUMACO5_1780	La Suiza	T T	A T	A T	T T	G T	G G	A T	C C	C C	G T	T T	A C	C G	A A	C T	T T	C T	T T	C C	G G	A C	A T	C T	C T	G G	A A	C C	C C	G G	T T	G G	C C	C C	T T	A A	A G	C T	G T	A T	T T	C T	G T	T T	A A	G G	C C	T T
	TUMACO5_1782	La Suiza	C T	A A	A T	0 0	G T	G G	A A	C C	C T	G T	A T	A C	C C	G G	C T	T T	T T	C T	C G	A A	A C	A T	C T	C T	G G	A A	C T	C T	A G	G T	C G	C C	C T	T T	0 0	A G	C T	T T	A T	T T	C T	G T	0 0	A A	G T	C T	C T
	TUMACO5_1783	La Suiza	C T	A T	A T	T T	G T	A G	A T	C C	C T	G T	A A	A C	C C	A G	C C	T T	T T	C T	C C	A A	A A	A T	C T	C T	A G	A C	C T	C T	G G	T T	C G	C C	T T	A T	A A	A G	C C	G T	A T	T T	C C	T T	T T	A A	G G	C C	T T
172	UF29_915	La Suiza	C T	A T	A T	T T	G T	G G	A T	C C	C T	G T	A T	A C	C C	A A	C C	T T	C T	C T	C C	A G	A C	A T	C T	C T	A G	A C	C T	C T	A G	G T	C G	A C	C T	A T	A A	A A	C T	G G	A T	T T	C C	G T	C T	A G	G G	C T	T T
	UF29_916	La Suiza	T T	A T	A T	G G	G G	G G	T T	A C	T T	G G	A T	A A	C C	G G	C C	T T	T T	C C	C C	A A	A A	A A	C C	C C	G G	A A	C C	C T	A G	G G	C G	A C	T T	A T	A G	A A	C C	G G	A A	C T	C C	G T	C T	A G	G T	C C	T T
[truncated: 30 more columns]
