# Supplementary material for: Assessing genetic redundancy and diversity in Colombian cacao germplasm banks using SNP fingerprinting
Source: Front Plant Sci. 2025 Jul 4;16:1632888. doi: 10.3389/fpls.2025.1632888 (PMC12271136; doi:10.3389/fpls.2025.1632888)
Supplement: Supplementary file 6 [file Table6.xlsx]

## Sheet: Supplementary Table 6
Supplementary Table 6. List of 406 synonymous groups (duplicates), including 2,472 individual trees, identified in the AGROSAVIA Cacao Genebank, using multi-locus matching of SNP markers.
MLG	Samples
1	POBLACION_LA_MARINA_2436_Palmira	POBLACION_LA_MARINA_2437_Palmira	POBLACION_LA_MARINA_2438_Palmira	POBLACION_LA_MARINA_2440_Palmira
2	ICA12_1039_Palmira	SCA6_566_Palmira	SCA6_568_Palmira	SCA6_569_Palmira
3	EBC121_5_Palmira	EBC121_6_Palmira	EBC101_1_La Suiza
4	ICA212_769_Palmira	ICA212_1_La Suiza	ICA212_2_La Suiza	ICA212_3_La Suiza
5	TSA654_878_La Suiza	TSA654_880_La Suiza	TSA654_881_La Suiza
6	SCA12_3_Palmira	SCA12_4_Palmira	SCA6_1_Palmira	SCA6_2_Palmira	SCA6_3_Palmira	SCA6_4_Palmira	SCA6_567_Palmira	SCA6_6_Palmira
7	EBC76_2_La Suiza	EBC76_3_La Suiza
8	EBC76_1841_Palmira	EBC76_1843_Palmira
9	EET392_535_Palmira	EET392_539_Palmira	EET392_540_Palmira
10	EBC29_1811_Palmira	EBC29_1812_Palmira	EBC29_1813_Palmira	EBC29_1814_Palmira
11	FCM21_2697_Palmira	FCM21_2698_Palmira
12	FCM5_2_Palmira	FCM5_3_Palmira	FCM5_4_Palmira	FCM5_5_Palmira	FCM5_7_Palmira
13	830723_1190_Palmira	830723_1191_Palmira	830723_1193_Palmira	830723_1194_Palmira	CC10_1263_Palmira
14	FCM21_4_Palmira	FCM21_5_Palmira
15	SPA4_4_La Suiza	SPA4_5_La Suiza
16	SPA4_474_Palmira	SPA4_475_Palmira	SPA4_476_Palmira	SPA4_477_Palmira	SPA4_1_La Suiza	SPA4_2_La Suiza	SPA4_6_La Suiza
17	FCM15_2688_Palmira	FCM15_2689_Palmira	FCM15_1_La Suiza	FCM15_3_La Suiza	FCM15_4_La Suiza	FCM15_5_La Suiza	FCM15_6_La Suiza
18	EET256_286_Palmira	EET256_287_Palmira	EET256_288_Palmira	EET256_290_Palmira	EET253_4_La Suiza	EET256_2_La Suiza	EET256_4_La Suiza	EET256_6_La Suiza	VENEZUELA2_960_La Suiza
	VENEZUELA2_961_La Suiza	VENEZUELA2_962_La Suiza	VENEZUELA2_963_La Suiza	VENEZUELA2_964_La Suiza	VENEZUELA2_965_La Suiza
19	FCM30_3_La Suiza	FCM30_4_La Suiza
20	FCM30_480_Palmira	FCM30_5_La Suiza
21	FCM30_479_Palmira	FCM30_1_La Suiza
22	POBLACION_LA_MARINA_2387_La Suiza	POBLACION_LA_MARINA_2388_La Suiza
23	POBLACION_HUILA_2361_Palmira	POBLACION_HUILA2_2228_La Suiza	POBLACION_HUILA2_1_La Suiza	POBLACION_HUILA2_4_La Suiza	POBLACION_HUILA2_6_La Suiza
24	SPA10_703_Palmira	SPA13_1_Palmira	SPA13_2_Palmira	SPA13_3_Palmira	SPA13_716_Palmira	SPA13_718_Palmira	SPA13_721_Palmira	SPA15_729_Palmira	SPA15_730_Palmira
	SPA15_732_Palmira	SPA2_468_Palmira
25	POBLACION_LA_MARINA_2397_Palmira	POBLACION_LA_MARINA_2399_Palmira	POBLACION_LA_MARINA_2400_Palmira
26	PA12_1_Palmira	PA12_2_Palmira	PA12_3_Palmira	PA12_4_Palmira	PA12_6_Palmira	PA12_2566_La Suiza	PA12_2567_La Suiza	PA12_2568_La Suiza
27	CAUCASIA39_1_Palmira	CAUCASIA39_1353_Palmira	CAUCASIA39_1355_Palmira	CAUCASIA39_1356_Palmira	CAUCASIA39_2_Palmira	CAUCASIA39_3_Palmira
28	SPA14_5_Palmira	SPA15_3_Palmira
29	TSH792_893_Palmira	TSH792_896_Palmira
30	SPA16_736_Palmira	SPA17_739_Palmira	SPA10_3_La Suiza
31	SPA16_735_Palmira	SPA22_762_Palmira
32	SUI96_2605_La Suiza	SUI96_2606_La Suiza	SUI96_2607_La Suiza	SUI96_3_La Suiza	SUI96_4_La Suiza	SUI96_5_La Suiza
33	SPA12_2_Palmira	SPA7_487_Palmira	TSA634_1602_Palmira
34	SPA12_1_Palmira	SPA12_3_Palmira	SPA12_4_Palmira	SPA12_5_Palmira	SPA6_485_Palmira	SPA7_490_Palmira	SPA6_1_La Suiza	SPA6_2_La Suiza	SPA6_5_La Suiza
	SPA7_3_La Suiza	SPA7_4_La Suiza	SPA7_5_La Suiza	SPA7_6_La Suiza	TSA634_3_La Suiza
35	861370_3_Palmira	861370_316_Palmira
36	861370_2_Palmira	861370_318_Palmira	861370_4_La Suiza	861370_6_La Suiza
37	FCM29_1_Palmira	FCM29_3_Palmira	FCM29_5_Palmira	FTA33_1942_Palmira	POBLACION_TUMACO_2056_Palmira
38	EET171_238_Palmira	EET171_242_Palmira	EET171_1_La Suiza	EET171_4_La Suiza	EET171_5_La Suiza	EET171_6_La Suiza
39	861654_2047_Palmira	CCN51_1326_Palmira	CCN51_1327_Palmira	CCN51_1328_Palmira	CCN51_1330_Palmira	CCN51_1331_Palmira	FSV8_3_Palmira	FCM10_4_La Suiza	FCM10_5_La Suiza
	FCM10_6_La Suiza
40	SPA11_1_Palmira	SPA11_2_Palmira	SPA11_3_Palmira
41	SPA3_471_Palmira	SPA20_1_La Suiza
42	SPA10_5_Palmira	SPA11_4_Palmira	SPA11_707_Palmira	SPA13_719_Palmira	SPA17_741_Palmira	SPA20_754_Palmira	SPA20_756_Palmira	SPA20_757_Palmira	SPA22_758_Palmira
	SPA22_760_Palmira	SPA22_761_Palmira	SPA9_698_Palmira	SPA9_1_La Suiza	SPA9_2_La Suiza	SPA9_3_La Suiza	SPA9_4_La Suiza	SPA9_5_La Suiza	SPA9_6_La Suiza
43	FCM24_1118_Palmira	FCM24_1119_Palmira	FCM24_1120_Palmira	FCM24_4_La Suiza	FCM24_6_La Suiza
44	FCM8_1_Palmira	FCM8_2662_Palmira	FCM8_2664_Palmira	FCM8_2665_Palmira	FCM8_2666_Palmira	FCM8_3_Palmira	FCM8_4_Palmira	FCM8_5_Palmira	FCM8_6_Palmira
	FCM8_7_Palmira	FCM8_8_Palmira
45	TCS11_3_La Suiza	TCS11_4_La Suiza	TCS11_5_La Suiza	TCS11_6_La Suiza
46	FCM1_4_La Suiza	FCM_2_La Suiza
47	SUI69_282_Palmira	SUI81_2617_Palmira	SUI81_2618_Palmira	SUI81_2619_Palmira	SUI81_2620_Palmira	SUI81_1_La Suiza	SUI81_3_La Suiza
48	FCM37_1_La Suiza	FCM37_2_La Suiza	FCM37_3_La Suiza
49	SUI33_2592_Palmira	SUI69_4_Palmira	SUI69_5_Palmira	SUI33_1_La Suiza	SUI33_4_La Suiza	SUI33_5_La Suiza	SUI35_1_La Suiza	SUI35_2_La Suiza	SUI35_3_La Suiza
	SUI35_4_La Suiza	SUI35_6_La Suiza
50	FGA4_4_La Suiza	FGA4_6_La Suiza
51	POBLACION_TUMACO_2063_La Suiza	SC15_1_La Suiza	SC15_2_La Suiza	SC15_4_La Suiza	SC15_5_La Suiza	SC15_6_La Suiza	UF613_918_La Suiza	UF613_919_La Suiza	UF613_920_La Suiza
	UF613_921_La Suiza	UF613_922_La Suiza	UF613_923_La Suiza
52	SUI99_2775_Palmira	SUI96A_2608_La Suiza	SUI96A_2611_La Suiza	SUI96A_2612_La Suiza	SUI96A_2_La Suiza	SUI96A_4_La Suiza	SUI99_2_La Suiza	SUI99_4_La Suiza
53	FLORIDA303_1650_Palmira	FLORIDA303_1651_Palmira
54	SC32_1369_Palmira	SC32_1_La Suiza
55	861622_2014_Palmira	861622_3_Palmira
56	FCM7_1_Palmira	FCM7_2_Palmira	FCM7_3_Palmira	FCM7_5_Palmira	FCM7_7_Palmira	FCM7_8_Palmira
57	FCM6_2659_Palmira	FSV8_1_Palmira	FSV8_2_Palmira
58	CEPEC46_1358_Palmira	CEPEC46_1359_Palmira	CEPEC46_2_Palmira	CEPEC46_3_Palmira	CEPEC46_4_Palmira	CEPEC46_5_Palmira	CEPEC46_6_Palmira	TO5_6_Palmira
59	SUI24_2575_Palmira	SUI24_2577_Palmira	SUI24_2578_Palmira	SUI24_2579_Palmira	SUI24_2580_Palmira	SUI100_2616_La Suiza	SUI24_1_La Suiza	SUI24_4_La Suiza	SUI24_5_La Suiza
60	FCM32_2708_Palmira	FCM32_2709_Palmira	FCM32_2710_Palmira	FCM32_2711_Palmira	FCM32_2712_Palmira	FCM32_1_La Suiza	FCM32_2_La Suiza	FCM32_3_La Suiza
61	POBLACION_TUMACO_2_Palmira	POBLACION_TUMACO_6_Palmira
62	EET12_164_Palmira	EET12_167_Palmira
63	EET12_165_Palmira	EET12_166_Palmira	EET12_2_La Suiza	EET12_5_La Suiza
64	FEAR12_1969_La Suiza	FEAR12_1_La Suiza	FEAR12_2_La Suiza	FEAR12_3_La Suiza	FEAR12_4_La Suiza	FEAR12_5_La Suiza	FEAR12_6_La Suiza
65	861613_327_Palmira	861613_329_Palmira	861613_6_La Suiza
66	POBLACION_TUMACO_2050_La Suiza	POBLACION_TUMACO_2051_La Suiza	POBLACION_TUMACO_2053_La Suiza	POBLACION_TUMACO_2055_La Suiza
67	861326_1_Palmira	861326_1605_Palmira	861326_2_Palmira	861326_3_Palmira	861326_4_Palmira	861326_6_Palmira	861326_7_Palmira
68	861395_6_La Suiza	FSV89_2167_La Suiza	FSV89_2168_La Suiza	FSV89_2_La Suiza	FSV89_4_La Suiza	FSV89_5_La Suiza	FSV89_6_La Suiza
69	EET228_270_Palmira	EET228_271_Palmira	EET228_2_La Suiza	EET228_3_La Suiza	EET228_4_La Suiza
70	UF221_1_Palmira	UF221_1303_Palmira	UF221_2_Palmira	UF221_3_Palmira	UF221_4_Palmira	UF221_5_Palmira	UF221_6_Palmira	UF29_913_La Suiza	UF29_914_La Suiza
	UF29_915_La Suiza
71	EET95_215_Palmira	EET95_220_Palmira
72	EET95_216_Palmira	EET95_218_Palmira
73	EET182_248_Palmira	EET182_250_Palmira	EET184_255_Palmira	EET313_499_Palmira	EET182_1_La Suiza	EET182_2_La Suiza	EET182_3_La Suiza	EET182_6_La Suiza
74	EET313_497_Palmira	EET313_500_Palmira
75	TSH942_1305_Palmira	CC10_2_La Suiza	CC10_4_La Suiza	CC10_5_La Suiza
76	840716_1167_Palmira	840716_1168_Palmira	840716_1171_Palmira	840716_1172_Palmira	830716_5_La Suiza
77	TSA141_863_Palmira	TSA141_858_La Suiza	TSA141_859_La Suiza	TSA141_861_La Suiza	TSA141_862_La Suiza	TSA641_864_La Suiza	TSA641_865_La Suiza	TSA641_866_La Suiza	TSA641_867_La Suiza
	TSA641_868_La Suiza	TSA641_869_La Suiza
78	TSH516_1432_Palmira	TSH516_4_La Suiza	TSH516_6_La Suiza
79	SUI75_7_Palmira	SUI75_9_Palmira
80	TCS04_1_La Suiza	TCS04_2_La Suiza	TCS04_3_La Suiza
81	861630_1_Palmira	861630_2_Palmira	861630_3_Palmira	861630_4_Palmira	861630_5_Palmira	861630_6_Palmira	861630_1983_La Suiza
82	POBLACION_TUMACO_2061_Palmira	POBLACION_TUMACO_2065_La Suiza
83	TUMACO6_1791_Palmira	TUMACO6_1793_Palmira
84	SUI75_2765_Palmira	SUI75_2767_Palmira	SUI75_4_Palmira	SUI75_2765_La Suiza	SUI75_2767_La Suiza
85	SC32_2_La Suiza	SC32_6_La Suiza	SC32_7_La Suiza
86	SC32_1368_Palmira	SC32_4_La Suiza	SC32_5_La Suiza
87	FCM35_1_Palmira	FCM35_2_Palmira
88	CAUCASIA37_1_Palmira	CAUCASIA37_1349_Palmira	CAUCASIA37_2_Palmira	CAUCASIA37_4_Palmira	CAUCASIA37_5_Palmira
89	830714_2_La Suiza	830714_3_La Suiza
90	SUI100_2615_La Suiza	SUI100_1_La Suiza	SUI100_2_La Suiza	SUI100_3_La Suiza	SUI100_4_La Suiza	SUI100_5_La Suiza	SUI24_6_La Suiza
91	861614_1_Palmira	861614_1935_Palmira	861614_1937_Palmira	861614_3_Palmira	861614_6_Palmira
92	LOLITA_WALK2_2443_Palmira	LOLITA_WALK2_2444_Palmira	LOLITA_WALK2_2445_Palmira	LOLITA_WALK1_6_La Suiza
93	FEC2_1744_La Suiza	FEC2_1748_La Suiza	FEC2_3_La Suiza	FLE2_6_La Suiza
94	861612_1_Palmira	861612_2_Palmira	861612_3_Palmira
95	POBLACION_HUILA_2319_Palmira	POBLACION_HUILA_2_La Suiza
96	SCA9_574_Palmira	SCA9_1_La Suiza	SCA9_2_La Suiza	SCA9_3_La Suiza
97	EBC143_1466_Palmira	EBC143_1467_Palmira
98	871854_2243_Palmira	871854_2244_Palmira
99	EET399_550_Palmira	EET399_551_Palmira	EET399_552_Palmira	EET399_553_Palmira	EET399_554_Palmira
100	861391_2209_Palmira	861391_2211_Palmira	861391_1_La Suiza	861391_2_La Suiza	861391_3_La Suiza	861391_6_La Suiza
101	EET161_228_Palmira	EET161_230_Palmira	EET161_231_Palmira	EET162_233_Palmira	EET162_234_Palmira	EET162_235_Palmira	EET162_236_Palmira	EET162_237_Palmira	EET161_1_La Suiza
	EET161_2_La Suiza	EET161_4_La Suiza	EET161_5_La Suiza	EET161_6_La Suiza	EET162_2_La Suiza	EET162_3_La Suiza	EET162_5_La Suiza	EET162_6_La Suiza
102	EET308_301_Palmira	EET308_302_Palmira	EET308_303_Palmira	EET308_304_Palmira	EET61_199_Palmira	EET61_202_Palmira	TUMACO4_305_Palmira	EET58_852_La Suiza	EET58_856_La Suiza
	EET58_2_La Suiza	EET58_3_La Suiza	EET58_4_La Suiza	EET61_1_La Suiza
103	EET248_277_Palmira	EET248_278_Palmira	EET48_1290_La Suiza	EET48_1291_La Suiza	EET48_1292_La Suiza	EET48_1293_La Suiza	EET48_2_La Suiza	EET48_3_La Suiza
104	EET59_192_Palmira	EET59_193_Palmira	EET59_194_Palmira	EET59_195_Palmira	EET59_196_Palmira	EET62_203_Palmira	EET62_205_Palmira	EET62_1_La Suiza	EET62_3_La Suiza
	EET62_4_La Suiza	EET62_6_La Suiza
105	EET96_224_Palmira	EET96_225_Palmira	EET96_226_Palmira	831395_3_La Suiza	EET95_1_La Suiza	EET95_2_La Suiza	EET95_4_La Suiza	EET95_5_La Suiza	EET95_6_La Suiza
	EET96_1_La Suiza	EET96_2_La Suiza	EET96_5_La Suiza	EET96_6_La Suiza	GS39_2_La Suiza
106	EET238_275_Palmira	EET53_187_Palmira	EET53_189_Palmira	EET53_190_Palmira	EET53_191_Palmira	EET238_1_La Suiza	EET238_2_La Suiza	EET238_4_La Suiza	EET238_5_La Suiza
	EET238_6_La Suiza	EET238_7_La Suiza	EET53_1_La Suiza	EET53_2_La Suiza	EET53_3_La Suiza	EET53_4_La Suiza	EET53_5_La Suiza	EET53_6_La Suiza	EET53_7_La Suiza
107	PA16_1217_La Suiza	PA16A_5_La Suiza
108	FEC3_6_La Suiza	PA16_1218_La Suiza	PA16_1219_La Suiza	PA16_1220_La Suiza	PA16A_4_La Suiza	PA16A_6_La Suiza
	SUI72_2598_Palmira	SUI72_2603_Palmira	SUI72_1_La Suiza	SUI72_2_La Suiza	SUI72_4_La Suiza	SUI72_5_La Suiza
109	EET374_524_Palmira	EET374_528_Palmira
110	861330_1917_Palmira	861330_1919_Palmira	861330_1920_Palmira	861330_1921_Palmira	EET30_183_Palmira	EET30_185_Palmira	EET30_2_La Suiza	EET30_4_La Suiza	GS02_3_La Suiza
	GS02_4_La Suiza	GS02_5_La Suiza	GS02_6_La Suiza
111	EBC119_1433_La Suiza	EBC119_1434_La Suiza	EBC119_1437_La Suiza	EBC119_1438_La Suiza
112	POBLACION_LA_MARINA_2411_La Suiza	POBLACION_LA_MARINA_2412_La Suiza	POBLACION_LA_MARINA_2413_La Suiza	POBLACION_LA_MARINA_2415_La Suiza	POBLACION_LA_MARINA_2416_La Suiza
113	PA16_1216_Palmira	830699_1_La Suiza	830699_2_La Suiza	830699_4_La Suiza	831345_5_La Suiza
114	NACIONAL_DEL_ECUADOR_979_Palmira	NACIONAL_DEL_ECUADOR_980_Palmira
115	830729_662_Palmira	EET19_177_Palmira	FCM1_2629_Palmira	FCM1_2630_Palmira	SM1_656_Palmira	SM1_657_Palmira	SM1_658_Palmira	SM1_659_Palmira	SM1_661_Palmira
	EET19_4_La Suiza	EET19_6_La Suiza	EET30_5_La Suiza
116	830704_1137_Palmira	830704_3_La Suiza
117	830703_1_La Suiza	830703_4_La Suiza
118	TSH622_897_Palmira	TSH622_900_Palmira	TSH622_901_Palmira	TSH622_902_Palmira
119	EBC146_2531_Palmira	EBC146_2534_Palmira
120	830710_1150_Palmira	830710_1152_Palmira
121	830710_1148_Palmira	830710_1149_Palmira	830710_1151_Palmira	830740_1675_Palmira	830740_1678_Palmira	830740_1679_Palmira
122	TSH565_882_La Suiza	TSH565_884_La Suiza
123	TSH565_885_La Suiza	TSH565_886_La Suiza
124	830720_1174_La Suiza	830720_1175_La Suiza	830720_1176_La Suiza	830720_1177_La Suiza	830720_2_La Suiza	830720_4_La Suiza	830720_5_La Suiza
125	830721_1179_La Suiza	830721_1181_La Suiza	830721_1182_La Suiza
126	FCM33_2714_La Suiza	FCM33_2715_La Suiza	FCM33_2716_La Suiza
127	POBLACION_TUMACO_3_Palmira	POBLACION_TUMACO_4_Palmira
128	POBLACION_LA_MARINA_2390_La Suiza	POBLACION_LA_MARINA_2393_La Suiza	POBLACION_LA_MARINA_2394_La Suiza
129	830746_1520_Palmira	830747_1529_Palmira	UNKNOWN1_1461_La Suiza
130	CHOCOLATE4_1101_Palmira	CHOCOLATE4_1102_Palmira	CHOCOLATE4_1104_Palmira
131	EET174_246_Palmira	EET174_1_La Suiza	EET174_2_La Suiza	EET174_5_La Suiza	EET174_6_La Suiza
132	FSA11_4_Palmira	FSA11_5_Palmira	FSA11_6_Palmira	FSA11_7_Palmira	FSA11_2300_La Suiza	FSA11_2301_La Suiza	FSA11_2302_La Suiza	FSA11_2303_La Suiza
133	FSA11_2_Palmira	FSA11_3_Palmira
134	UF273_1558_Palmira	UF273_1559_Palmira	UF273_1560_Palmira	UF722_4_La Suiza
135	FGA4_1_La Suiza	FGA4_2_La Suiza	FGA4_5_La Suiza
136	830761_1546_Palmira	830761_1549_Palmira
137	POBLACION_TUMACO_2074_Palmira	POBLACION_TUMACO_2071_La Suiza
138	TO5_968_Palmira	TO5_969_Palmira
139	TO5_1_Palmira	TO5_966_Palmira	TO5_967_Palmira
140	UF722_1571_Palmira	UF722_1574_Palmira	UF722_1575_Palmira	UF722_5_La Suiza
141	830713_1155_Palmira	830713_1158_Palmira
142	830729_664_Palmira	830729_665_Palmira	830729_667_Palmira
143	EBC77_1_La Suiza	EBC77_3_La Suiza	EBC77_6_La Suiza
144	CC12_985_Palmira	CG12_1_Palmira
145	CC12_981_Palmira	CC12_982_Palmira	CC12_983_Palmira	CC12_984_Palmira	CG12_1385_Palmira	CG12_1386_Palmira	CG12_1387_Palmira	CG12_1388_Palmira	CG12_1389_Palmira
	CG12_3_Palmira	CG12_5_Palmira	CG12_6_Palmira	EET17_171_Palmira	EET17_172_Palmira	GS02_2212_Palmira	GS02_2213_Palmira	GS02_2215_Palmira	861330_1_La Suiza
	861330_2_La Suiza	861330_6_La Suiza	CC12_1_La Suiza	CC12_2_La Suiza	CC12_3_La Suiza	CC12_4_La Suiza	CC12_6_La Suiza	EET17_1_La Suiza	EET17_2_La Suiza
	EET17_3_La Suiza	EET17_4_La Suiza
146	EBC279_1852_La Suiza	EBC279_1854_La Suiza	EBC279_1855_La Suiza	EBC279_1856_La Suiza
147	SUI75_1_Palmira	SUI75_6_Palmira	SUI75_8_Palmira
148	830706_1145_Palmira	830706_1146_Palmira
149	830706_1144_Palmira	830706_1147_Palmira
150	EET387_531_Palmira	EET387_534_Palmira
151	EET387_529_Palmira	EET387_530_Palmira
152	830736_1_Palmira	830736_2_Palmira	830736_3_Palmira
153	POBLACION_TUMACO_2310_Palmira	POBLACION_TUMACO_2312_Palmira	POBLACION_TUMACO_2313_Palmira
154	EET65_4_La Suiza	EET65_5_La Suiza	EET75_791_La Suiza	EET75_1_La Suiza
155	861321_1623_Palmira	861321_1626_Palmira
156	ICA219_777_Palmira	ICS98_1296_Palmira	ICA219_1_La Suiza	ICA219_5_La Suiza
157	POBLACION_TUMACO_2077_La Suiza	POBLACION_TUMACO_2080_La Suiza
158	SC10_5_La Suiza	SC10_6_La Suiza	SC17_2_La Suiza	SC17_4_La Suiza	SC35_10_La Suiza
159	COPOAZU_5_La Suiza	COPOAZU_6_La Suiza
160	CR38_2119_La Suiza	CR1_CARIBIA_3_La Suiza
161	FCM9_2668_Palmira	FCM9_2_La Suiza
162	POBLACION_LA_MARINA_2418_Palmira	POBLACION_LA_MARINA_2419_Palmira	POBLACION_LA_MARINA_2421_Palmira
163	SUI39_2596_Palmira	SUI39_2597_Palmira	SUI39_2_La Suiza	SUI39_5_La Suiza
164	FCM22_1_Palmira	FCM22_3_Palmira
165	FCM22_1840_Palmira	FCM22_2_Palmira	FCM22_4_Palmira	FCM22_6_Palmira	FCM22_7_Palmira
166	GS12_1419_Palmira	GS12_1420_Palmira
167	TUMACO4_307_Palmira	TUMACO4_308_Palmira	TUMACO4_309_Palmira	TUMACO4_310_Palmira	TUMACO4_1_La Suiza	TUMACO4_2_La Suiza
168	APAPORIS_2_Palmira	APAPORIS_3_Palmira	APAPORIS_5_Palmira
169	APAPORIS_4_Palmira	APAPORIS_6_Palmira
170	GS60_1612_Palmira	GS60_1616_Palmira
171	861631_5_Palmira	861631_6_Palmira
172	861636_2012_La Suiza	861636_2013_La Suiza
173	840778_1490_Palmira	840778_1491_Palmira	840778_4_La Suiza	840778_5_La Suiza
174	MARTINA_1681_Palmira	MARTINA_1682_Palmira	MARTINA_1683_Palmira	MARTINA_1685_Palmira	MARTINA_1686_Palmira	MARTINA_6_Palmira	SC55_455_Palmira	SC55_457_Palmira	SC55_6_La Suiza
175	C58_780_Palmira	C58_783_Palmira
176	861319_5_La Suiza	861319_6_La Suiza
177	861319_1599_Palmira	861319_1_La Suiza	861319_3_La Suiza	861319_4_La Suiza	861319_7_La Suiza
178	RIO_GUAPI_822_La Suiza	RIO_GUAPI_825_La Suiza
179	POBLACION_HUILA_2328_Palmira	POBLACION_HUILA_2329_Palmira	POBLACION_HUILA_2330_Palmira	POBLACION_HUILA_2331_Palmira	POBLACION_HUILA_2332_Palmira	POBLACION_HUILA_2333_Palmira
180	ICA070_5_Palmira	ICA070_6_Palmira	ICA070_2_La Suiza	ICA070_3_La Suiza
181	861623_1_Palmira	861623_1964_Palmira	861623_1966_Palmira	861623_4_Palmira	861623_6_Palmira
182	FCM9_4_Palmira	FCM9_5_Palmira
183	SC19_89_Palmira	SPA19_4_Palmira	SPA19_6_Palmira	SPA19_750_Palmira	SPA19_751_Palmira	SPA19_753_Palmira	SPA20_6_Palmira	SPA19_1_La Suiza	SPA19_3_La Suiza
184	861611_1721_Palmira	861611_1723_Palmira
185	GS39_2216_Palmira	FTA1_5_La Suiza	GS36_1256_La Suiza	GS36_1257_La Suiza	GS36_1258_La Suiza	GS36_1261_La Suiza	GS39_4_La Suiza	GS39_5_La Suiza	GS39_7_La Suiza
186	FCM34_1_Palmira	FCM34_2_Palmira	FCM34_3_Palmira	FCM34_6_Palmira	FCM34_2718_La Suiza
187	861315_4_Palmira	861315_6_Palmira	861315_1908_La Suiza	861315_1_La Suiza
188	UF602_1415_Palmira	UF602_1416_Palmira	UF602_1417_Palmira
189	GS06_1_La Suiza	GS06_2_La Suiza	GS06_3_La Suiza	GS06_4_La Suiza	GS06_5_La Suiza	GS06_6_La Suiza
190	861645_2034_Palmira	861645_3_La Suiza	861645_4_La Suiza	861645_5_La Suiza
191	CATONGO_2_Palmira	CATONGO_5_Palmira
192	CATONGO_1_Palmira	CATONGO_3_Palmira	CATONGO_4_Palmira	CATONGO_6_Palmira	CR35_CARIBIA_2121_Palmira	CR35_CARIBIA_2122_Palmira	CR35_CARIBIA_2124_Palmira	CR35_CARIBIA_2125_Palmira	CATONGO_953_La Suiza
	CATONGO_955_La Suiza	CR45_CARIBIA_1_La Suiza	CR45_CARIBIA_4_La Suiza
193	FLE3_2307_Palmira	FLE3_2308_Palmira	FLORIDA3_1703_Palmira	FLORIDA3_1707_Palmira
194	FCM28_2702_Palmira	FCM28_2703_Palmira	FCM28_2704_Palmira	FCM28_2705_Palmira	FTA1_1584_Palmira	FLE2_2_La Suiza	FTA1_1_La Suiza	FTA1_3_La Suiza	FTA1_4_La Suiza
	FTA1_6_La Suiza
195	EBC143_1468_Palmira	EBC143_1469_Palmira	PA30_1484_Palmira	EBC143_1_La Suiza	EBC143_4_La Suiza
196	EET262_299_Palmira	EET272_811_Palmira	EET272_812_Palmira	EET272_813_Palmira	EET272_814_Palmira	PA10_1000_Palmira	PA10_1001_Palmira	PA10_3_Palmira	PA10_4_Palmira
	PA10_998_Palmira	PA10_999_Palmira	PA13_2550_Palmira	PA13_2553_Palmira	SCC18_1_Palmira	SCC18_2_Palmira	SCC18_2185_Palmira	SCC18_2186_Palmira	SCC18_2187_Palmira
	SCC18_2188_Palmira	SCC18_2189_Palmira	SCC18_2190_Palmira	SCC18_3_Palmira	SCC18_4_Palmira	SCC18_5_Palmira	EET262_1_La Suiza	EET262_3_La Suiza	EET262_4_La Suiza
	EET262_5_La Suiza	EET62_2_La Suiza	PA7_993_La Suiza	PA7_994_La Suiza	PA7_995_La Suiza	PA7_996_La Suiza	PA7_997_La Suiza
197	861310_1579_Palmira	861310_1_La Suiza	861310_4_La Suiza
198	861310_1577_Palmira	861310_1578_Palmira	861310_2_La Suiza	861310_3_La Suiza
199	EET353_520_Palmira	EET353_523_Palmira
200	SPA5_1728_Palmira	SPA5_1729_Palmira	SPA5_1731_Palmira	SPA5_1_La Suiza
201	EET357_1739_Palmira	EET357_1740_Palmira	EET357_1742_Palmira
202	861403_2_Palmira	861403_4_Palmira	861403_5_Palmira	861406_320_Palmira	861406_321_Palmira	861406_323_Palmira
203	FMC36_1776_Palmira	SCC61_1_Palmira	SCC61_1333_Palmira	SCC61_1335_Palmira	SCC61_2_Palmira	SCC61_3_Palmira	SCC61_5_Palmira	SCC61_6_Palmira	CAUCASIA18_1_La Suiza
	CAUCASIA18_2_La Suiza	CAUCASIA18_3_La Suiza	CAUCASIA18_5_La Suiza	FLE3_1_La Suiza
204	PA67_2104_La Suiza	PA67_2107_La Suiza
205	ABC007_1_La Suiza	ABC007_3_La Suiza
206	ABC007_1095_Palmira	ABC007_1097_Palmira	ABC007_1098_Palmira	ABC007_4_La Suiza	ABC007_5_La Suiza
207	PLAYA_ALTA_1_Palmira	PLAYA_ALTA_2_Palmira	PLAYA_ALTA_3_Palmira	PLAYA_ALTA_4_Palmira	PLAYA_ALTA_5_Palmira	PLAYA_ALTA_6_Palmira	PLAYA_ALTA_956_La Suiza	PLAYA_ALTA_957_La Suiza
208	CC10_1262_Palmira	CC10_1264_Palmira	CC10_1265_Palmira	CC42_1_Palmira	CC42_2_Palmira	CC42_3_Palmira	CC42_4_Palmira	CC42_5_Palmira	CC42_6_Palmira
209	PA35_1_Palmira	PA35_2_Palmira	PA35_2559_Palmira	PA35_2560_Palmira	PA35_2561_Palmira	PA35_2562_Palmira	PA35_2563_Palmira	PA35_3_Palmira
210	ICS8_594_Palmira	ICS8_595_Palmira	ICS8_596_Palmira	ICS8_597_Palmira	PUEBLO_BELLO_1_Palmira	PUEBLO_BELLO_2_Palmira	PUEBLO_BELLO_2634_Palmira	PUEBLO_BELLO_2635_Palmira	PUEBLO_BELLO_2636_Palmira
	PUEBLO_BELLO_2637_Palmira	PUEBLO_BELLO_3_Palmira	PUEBLO_BELLO_5_Palmira	PUEBLO_BELLO_6_Palmira	PUEBLO_BELLO_7_Palmira	PUEBLO_BELLO_8_Palmira	ICS8_1_La Suiza	ICS8_2_La Suiza	ICS8_3_La Suiza
	ICS8_5_La Suiza	ICS8_6_La Suiza
211	ABC062_2_La Suiza	ABC062_5_La Suiza
212	ABC062_1113_Palmira	840777_1_La Suiza
213	FLORIDA3_1702_Palmira	EBC270_2_La Suiza
214	861369_314_Palmira	861369_1_La Suiza	861369_2_La Suiza	861369_3_La Suiza	861369_4_La Suiza	861369_5_La Suiza
215	POBLACION_HUILA2_2227_La Suiza	SUI46_1830_La Suiza	SUI46_1831_La Suiza	SUI46_1832_La Suiza	SUI46_1833_La Suiza	SUI46_1835_La Suiza	SUI46_2_La Suiza	SUI46_3_La Suiza	SUI46_4_La Suiza
	SUI46_6_La Suiza	SUI9_2581_La Suiza	SUI9_2582_La Suiza	SUI9_2583_La Suiza	SUI9_2585_La Suiza	SUI9_6_La Suiza
216	FCM4_3_Palmira	FCM4_2_Palmira	FCM4_5_Palmira	FCM4_7_Palmira	FCM4_2651_La Suiza	FCM4_2652_La Suiza	FCM4_2654_La Suiza	FCM4_2655_La Suiza
217	SPA14_722_Palmira	SPA14_723_Palmira	SPA14_5_La Suiza
218	SPA18_745_Palmira	SPA18_746_Palmira	SPA18_747_Palmira	SPA18_748_Palmira
219	RO7_1408_Palmira	RO7_1409_Palmira	RO7_1411_Palmira	TCS42_1_La Suiza
220	SUI62_2_Palmira	SUI62_2763_Palmira	SUI62_2764_Palmira	SUI62_4_Palmira	SUI62_5_Palmira	SUI62_6_Palmira	SUI62_7_Palmira	SUI62_2762_La Suiza	SUI62_2763_La Suiza
	SUI62_2764_La Suiza
221	SPA14_1_Palmira	SPA14_2_Palmira	SPA14_3_Palmira	SPA14_724_Palmira	SPA14_725_Palmira	SPA14_726_Palmira	SPA14_727_Palmira
222	SPA18_6_Palmira	SPA8_4_La Suiza
223	SPA8_494_Palmira	SPA8_1_La Suiza
224	SPA18_1_Palmira	SPA18_2_Palmira	SPA18_4_Palmira	SPA8_2_La Suiza	SPA8_3_La Suiza
225	830704_2_La Suiza	830704_6_La Suiza
226	FCM11_2682_Palmira	FCM11_4_La Suiza	FCM11_5_La Suiza
227	HUILAA_2570_Palmira	HUILAA_2571_Palmira	HUILAA_2572_Palmira	HUILAA_2573_Palmira	POBLACION_HUILA_1083_Palmira	POBLACION_HUILA_1086_Palmira	POBLACION_HUILA_2318_Palmira
228	FCM38_2732_Palmira	FCM38_4_Palmira	FCM38_6_Palmira
229	FEC10_2274_Palmira	FEC10_2275_Palmira	FEC10_2277_Palmira	FEC10_3_Palmira	FEC10_4_Palmira
230	TCS13_5_Palmira	TCS13_6_Palmira	TCS13_1_La Suiza
231	FCM2_4_Palmira	SUI61_1_Palmira	SUI61_2755_Palmira	SUI61_2756_Palmira	SUI61_2758_Palmira	SUI61_2759_Palmira	SUI61_3_Palmira	SUI61_4_Palmira	SUI61_5_Palmira
	SUI61_6_Palmira
232	TRINIDAD_1_Palmira	TRINIDAD_2_Palmira	TRINIDAD_4_Palmira	TRINIDAD_5_Palmira	TRINIDAD_6_Palmira	UF700_1362_Palmira	UF700_1363_Palmira	TRINIDAD_944_La Suiza	TRINIDAD_945_La Suiza
	TRINIDAD_946_La Suiza	TRINIDAD_947_La Suiza	TRINIDAD_949_La Suiza	UF700_2_La Suiza	UF700_5_La Suiza	UF700_6_La Suiza
233	C97_798_Palmira	C97_800_Palmira	C97_803_Palmira	CCN51_1329_Palmira
234	PA46_1229_La Suiza	PA81_1230_La Suiza	PA81_1232_La Suiza
235	FTA2_1_Palmira	FTA2_2_Palmira	FTA2_3_Palmira	FTA2_4_Palmira
236	861371_2_La Suiza	861371_4_La Suiza	861371_5_La Suiza
237	SC53_444_Palmira	SC53_447_Palmira	SC53_5_La Suiza	SC53_6_La Suiza	SC53_7_La Suiza	SC53_8_La Suiza
238	UNKNOWN1_2036_La Suiza	UNKNOWN1_2037_La Suiza
239	830725_2514_Palmira	830725_2515_Palmira	830725_2516_Palmira	861309_1_Palmira	861309_2_Palmira	861309_3_Palmira	861309_1896_La Suiza	861309_4_La Suiza	861309_6_La Suiza
240	861628_5_Palmira	861628_1980_La Suiza
241	FCM17_2_Palmira	FCM17_3_Palmira	FCM17_4_Palmira
242	PENTAGONA_ROJA_839_La Suiza	PENTAGONA_ROJA_841_La Suiza	PENTAGONA_ROJA_842_La Suiza	PENTAGONA_ROJA_3_La Suiza	PENTAGONA_ROJA_7_La Suiza
243	EET253_501_Palmira	EET253_506_Palmira	EET352_513_Palmira	EET352_514_Palmira	EET352_517_Palmira	EET253_1_La Suiza	EET253_3_La Suiza	EET253_5_La Suiza
244	SUI18_2_La Suiza	SUI18_3_La Suiza
245	861312_1586_Palmira	861312_1587_Palmira	861312_1588_Palmira	861312_2_La Suiza	861312_3_La Suiza
246	861340_2128_Palmira	SAN_MARTIN_1671_Palmira
247	EET24_2_La Suiza	EET24_4_La Suiza
248	EET248_279_Palmira	EET248_280_Palmira	SC48_427_Palmira	EET24_1_La Suiza	EET24_5_La Suiza	EET248_1_La Suiza	EET248_2_La Suiza	EET248_3_La Suiza	EET248_5_La Suiza
	EET248_6_La Suiza	EET248_7_La Suiza
249	861311_4_La Suiza	861311_5_La Suiza
250	FCM13_2_Palmira	FCM13_2469_Palmira	FCM13_3_Palmira	FCM13_4_Palmira	FCM13_5_Palmira
251	POBLACION_HUILA_2324_Palmira	POBLACION_HUILA_2326_Palmira
252	C93_788_Palmira	C93_789_Palmira	EET24_797_Palmira	PENTAGONA_ROJA_845_La Suiza
253	SUI44_264_Palmira	SUI44_2_La Suiza	SUI44_3_La Suiza	SUI44_6_La Suiza
254	PERSEA2_1078_Palmira	PERSEA2_1079_Palmira
255	871854_1_Palmira	871854_3_Palmira
256	871854_2_Palmira	871854_2241_Palmira	871854_2242_Palmira
257	CAP34_971_Palmira	CAP34_972_Palmira	CAP34_973_Palmira	CAP34_974_Palmira	CAP34_976_Palmira
258	FRT12_1769_Palmira	FRT12_1773_Palmira
259	CHUAO120_1_Palmira	CHUAO120_1318_Palmira	CHUAO120_2_Palmira	CHUAO120_3_Palmira	CHUAO120_4_Palmira	CHUAO120_5_Palmira	ICS6_589_Palmira	ICS6_590_Palmira	ICS6_591_Palmira
	ICS6_593_Palmira	TSH660_903_Palmira	TSH660_904_Palmira	TSH660_906_Palmira	ICS6_3_La Suiza	ICS6_4_La Suiza	ICS6_5_La Suiza
260	PA18_1003_Palmira	PA18_1004_Palmira	PA18_1005_Palmira	PA18_1006_Palmira	PA18_1007_Palmira
261	TCS06_1_Palmira	TCS06_2_Palmira	TCS06_3_Palmira	TCS06_4_Palmira	TCS06_5_Palmira	TCS06_6_Palmira
262	SUI27_1815_Palmira	SUI27_1816_Palmira	SUI27_1817_Palmira	SUI27_1818_Palmira	SUI27_1819_Palmira	SUI27_1_La Suiza	SUI27_2_La Suiza	SUI27_3_La Suiza	SUI27_6_La Suiza
263	POBLACION_LA_MARINA_2406_Palmira	POBLACION_LA_MARINA_2407_Palmira	POBLACION_LA_MARINA_2410_Palmira
264	FLE4_1_Palmira	FLE4_1494_Palmira	FLE4_1495_Palmira	FLE4_1496_Palmira	FLE4_4_Palmira	FLE4_5_Palmira
265	TUMACO5_1780_La Suiza	TUMACO5_1778_La Suiza
266	EBC27_1014_Palmira	EBC27_1015_Palmira	EBC27_1017_Palmira	EBC27_1018_Palmira	EBC270_1497_Palmira	EBC270_1498_Palmira	EBC270_1499_Palmira	EBC270_1501_Palmira	EBC27_1_La Suiza
	EBC27_4_La Suiza	FLE3_2_La Suiza	FSV106_1_La Suiza	FSV106_3_La Suiza	SC8_1_La Suiza
267	SUI49_1785_Palmira	SUI49_1786_Palmira	SAN_BARTOLO_O_OIBA_2_La Suiza	SAN_BARTOLO_O_OIBA_3_La Suiza	SAN_BARTOLO_O_OIBA_4_La Suiza	SAN_BARTOLO_O_OIBA_5_La Suiza	SAN_BARTOLO_O_OIBA_7_La Suiza	SUI19_4_La Suiza	SUI19_5_La Suiza
268	PA134_2510_La Suiza	PA134_2512_La Suiza	PA134_2513_La Suiza	PA134_4_La Suiza
269	SC9_46_Palmira	R30_1312_La Suiza
270	SC18_3_La Suiza	SC26_1_La Suiza
271	SC17_78_Palmira	SC17_79_Palmira	SC17_80_Palmira	SC17_81_Palmira	SC25_109_Palmira	SC25_110_Palmira	SC25_111_Palmira	SUI2_1_Palmira	SUI69_2_Palmira
	FCM40_4_La Suiza	FCM40_5_La Suiza	SC17_5_La Suiza	SC17_6_La Suiza	SC18_2_La Suiza	SC18_4_La Suiza	SC18_5_La Suiza	SC18_6_La Suiza	SC18_7_La Suiza
	SC18_8_La Suiza	SC25_1_La Suiza	SC25_2_La Suiza	SC25_3_La Suiza	SC25_4_La Suiza	SC25_5_La Suiza	SC25_6_La Suiza	SC25_7_La Suiza	SC26_2_La Suiza
	SC26_3_La Suiza	SC26_4_La Suiza	SC26_5_La Suiza
272	EET193_258_Palmira	EET193_261_Palmira	EET395_541_Palmira	EET395_543_Palmira	EET67_210_Palmira	EET67_211_Palmira	EET67_213_Palmira	ICS1_584_Palmira	ICS1_585_Palmira
	ICS1_587_Palmira	POBLACION_TUMACO_2311_Palmira	EET67_1_La Suiza	EET67_2_La Suiza	EET67_4_La Suiza	EET67_5_La Suiza	EET67_6_La Suiza	ICS1_5_La Suiza
273	861403_2248_Palmira	861406_1_Palmira	861406_2_Palmira	861406_5_Palmira
274	LUKER40_1_Palmira	LUKER40_2_Palmira	LUKER40_2268_Palmira	LUKER40_2269_Palmira	LUKER40_2270_Palmira	LUKER40_2272_Palmira	LUKER40_3_Palmira	LUKER40_5_Palmira
275	FLE2_1750_La Suiza	FLE2_1754_La Suiza	FLE2_1_La Suiza	FLE2_3_La Suiza	GS02_2_La Suiza
276	RO5_1_Palmira	RO5_2_Palmira	RO5_3_Palmira	RO5_4_Palmira	RO5_6_Palmira
277	LUKER50_1_Palmira	LUKER50_2091_Palmira	LUKER50_3_Palmira	LUKER50_4_Palmira	LUKER50_6_Palmira
278	FCM2_1_Palmira	UF671_2265_Palmira
279	ICA11_678_Palmira	ICA11_680_Palmira	ICA12_1040_Palmira	SC11_53_Palmira	SC7_34_Palmira	SC7_35_Palmira	ICA11_3_La Suiza	ICA11_5_La Suiza	ICA11_6_La Suiza
	SC11_5_La Suiza	SC11_7_La Suiza
280	SC39_383_Palmira	SC39_384_Palmira	SC39_385_Palmira	SC39_386_Palmira	SC39_5_La Suiza	SC39_6_La Suiza
281	ICA3_1641_Palmira	SC16_76_Palmira
282	ICS95_626_Palmira	ICS95A_1184_Palmira	ICS95A_1185_Palmira	ICS95A_1186_Palmira	ICS95A_1187_Palmira	ICS95A_1188_Palmira	ICS98_1297_Palmira	ICS98_1299_Palmira	ICS98_1300_Palmira
	ICS95_1_La Suiza	ICS95_2_La Suiza	ICS95_4_La Suiza	ICS95_5_La Suiza	ICS95A_5_La Suiza	ICS98_1_La Suiza	ICS98_4_La Suiza	ICS98_5_La Suiza	ICS98_6_La Suiza
283	SC33_358_Palmira	SC43_405_Palmira
284	SC51_439_Palmira	UF671_2262_Palmira
285	SC447_2145_Palmira	ICA2_1633_La Suiza
286	C99_808_Palmira	SC40_4_La Suiza
287	EET332_2502_Palmira	ICA9_2494_Palmira	ICA21_6_La Suiza
288	830763_1553_Palmira	FCM2_1927_La Suiza
289	UF667_4_Palmira	FEC3_2_La Suiza
290	FCM2_2_Palmira	EET9_6_La Suiza
291	ICA9_2490_Palmira	UF676_1_Palmira	C100_1_La Suiza
292	ICS39_599_Palmira	ICS39_601_Palmira	ICS39_602_Palmira	ICS40_603_Palmira	ICS40_604_Palmira	ICS40_605_Palmira	ICS40_606_Palmira	ICS40_607_Palmira	ICS40_608_Palmira
	ICS39_2_La Suiza	ICS39_4_La Suiza	ICS40_1_La Suiza	ICS40_4_La Suiza	ICS40_5_La Suiza	ICS40_6_La Suiza	ICS78_3_La Suiza	ICS78_5_La Suiza
293	830763_1552_Palmira	C100_1374_Palmira	C100_1376_Palmira	C100_1377_Palmira	C100_1378_Palmira	EET332_2504_Palmira	EET332_2507_Palmira	EET8_152_Palmira	EET8_153_Palmira
	EET8_155_Palmira	EET8_157_Palmira	EET9_161_Palmira	EET9_163_Palmira	FCM2_3_Palmira	FCM2_5_Palmira	ICA7_2527_Palmira	ICA7_2528_Palmira	ICA7_2530_Palmira
	ICA9_2491_Palmira	ICA9_2495_Palmira	PUEBLO_QUEMAO_2231_Palmira	PUEBLO_QUEMAO_2234_Palmira	R105_646_Palmira	R117_650_Palmira	R117_651_Palmira	R13_639_Palmira	R41_640_Palmira
	R41_641_Palmira	R41_642_Palmira	SC21_98_Palmira	SC7_33_Palmira	SC7_36_Palmira	SC7_37_Palmira	SC9_44_Palmira	SC9_47_Palmira	UF12_910_Palmira
	UF667_1_Palmira	UF667_2_Palmira	UF667_6_Palmira	UF671_1_Palmira	UF671_2_Palmira	UF671_2263_Palmira	UF671_2264_Palmira	UF671_2267_Palmira	UF671_3_Palmira
	UF671_4_Palmira	UF671_5_Palmira	UF671_6_Palmira	UF676_2_Palmira	UF676_3_Palmira	UF676_936_Palmira	830763_1_La Suiza	830763_2_La Suiza	830763_3_La Suiza
	830763_4_La Suiza	830763_5_La Suiza	830763_6_La Suiza	871951_1_La Suiza	C100_4_La Suiza	C100_5_La Suiza	EET59_1_La Suiza	EET8_2_La Suiza	EET8_3_La Suiza
	EET8_4_La Suiza	EET8_5_La Suiza	EET8_7_La Suiza	EET9_1_La Suiza	EET9_2_La Suiza	EET9_4_La Suiza	EET9_5_La Suiza	FCM2_1924_La Suiza	FCM2_1925_La Suiza
	FCM2_1926_La Suiza	FEC3_1_La Suiza	FEC3_3_La Suiza	ICA21_1019_La Suiza	ICA21_1020_La Suiza	ICA21_1023_La Suiza	ICA21_1_La Suiza	ICA21_2_La Suiza	ICA21_3_La Suiza
	ICA21_4_La Suiza	PA16_1_La Suiza	POBLACION_HUILA2_8_La Suiza	PUEBLO_QUEMAO_1_La Suiza	PUEBLO_QUEMAO_2_La Suiza	PUEBLO_QUEMAO_3_La Suiza	PUEBLO_QUEMAO_4_La Suiza	PUEBLO_QUEMAO_5_La Suiza	PUEBLO_QUEMAO_6_La Suiza
	R30_1311_La Suiza	R30_1314_La Suiza	R30_1315_La Suiza	SC21_1_La Suiza	SC21_2_La Suiza	SC21_3_La Suiza	SC21_4_La Suiza	SC21_5_La Suiza	SC21_6_La Suiza
	SC21_7_La Suiza	SC34_1_La Suiza	SC34_3_La Suiza	SC8_3_La Suiza	SC8_4_La Suiza	SC8_5_La Suiza	SC8_6_La Suiza	SC8_7_La Suiza	SC8_8_La Suiza
	SC9_1_La Suiza	SC9_3_La Suiza	SC9_4_La Suiza	SC9_5_La Suiza	SC9_6_La Suiza	UF12_908_La Suiza	UF12_909_La Suiza	UF650_924_La Suiza	UF650_926_La Suiza
	UF650_927_La Suiza	UF667_930_La Suiza	UF667_931_La Suiza	UF667_932_La Suiza	UF667_933_La Suiza	UF677_938_La Suiza	UF677_939_La Suiza	UF677_940_La Suiza	UF677_942_La Suiza
	UF677_1_La Suiza
294	SC46_419_Palmira	CHUAO_VERDE_CARIBIA_1_La Suiza	SC34_4_La Suiza
295	ICS48_609_Palmira	ICS48_613_Palmira
296	CHUAO_VERDE_CARIBIA_694_Palmira	SC15_73_Palmira	SC30_3_La Suiza
297	SC46_417_Palmira	SC5_25_Palmira	SC3_4_La Suiza
298	SC1_2_La Suiza	SC29_1_La Suiza	SC29_2_La Suiza	SC31_5_La Suiza	SC3_5_La Suiza	SC37_5_La Suiza
299	SC33_4_La Suiza	SC33_5_La Suiza
300	SC29_132_Palmira	SC51_441_Palmira	SUI2_2742_Palmira	ICA1_2_La Suiza	ICA2_1_La Suiza	ICA2_2_La Suiza	SC41_1_La Suiza	SC41_5_La Suiza	SC46_7_La Suiza
301	CHUAO_VERDE_CARIBIA_2_La Suiza	SC31_6_La Suiza
302	ICA4_2_La Suiza	SC50_8_La Suiza
303	SC14_68_Palmira	SC6_26_Palmira	SC3_2_La Suiza	SC40_2_La Suiza
304	C99_1_Palmira	C99_2_Palmira	C99_3_Palmira	C99_804_Palmira	C99_806_Palmira	C99_807_Palmira	C99_809_Palmira	CHUAO_ROSADO_CARIBIA_1_Palmira	CHUAO_ROSADO_CARIBIA_2_Palmira
	CHUAO_ROSADO_CARIBIA_3_Palmira	CHUAO_ROSADO_CARIBIA_345_Palmira	CHUAO_ROSADO_CARIBIA_347_Palmira	CHUAO_ROSADO_CARIBIA_4_Palmira	CHUAO_ROSADO_CARIBIA_5_Palmira	CHUAO_ROSADO_CARIBIA_6_Palmira	CHUAO_VERDE_CARIBIA_692_Palmira	EET269_292_Palmira	EET269_293_Palmira
	EET269_294_Palmira	ICA1_1618_Palmira	ICA1_1619_Palmira	ICA16_1_Palmira	ICA16_2_Palmira	ICA16_3_Palmira	ICA16_4_Palmira	ICA16_5_Palmira	ICA3_1640_Palmira
	ICA4_1642_Palmira	ICA4_1646_Palmira	ICA5_2547_Palmira	ICA6_2474_Palmira	SC1_1_Palmira	SC1_2_Palmira	SC1_3_Palmira	SC1_5_Palmira	SC14_67_Palmira
	SC14_69_Palmira	SC15_72_Palmira	SC16_75_Palmira	SC2_6_Palmira	SC2_9_Palmira	SC20_92_Palmira	SC20_93_Palmira	SC22_100_Palmira	SC22_102_Palmira
	SC28_125_Palmira	SC28_126_Palmira	SC28_127_Palmira	SC29_130_Palmira	SC29_133_Palmira	SC29_134_Palmira	SC3_11_Palmira	SC3_12_Palmira	SC3_14_Palmira
	SC3_15_Palmira	SC30_135_Palmira	SC30_137_Palmira	SC30_138_Palmira	SC30_139_Palmira	SC30_140_Palmira	SC31_141_Palmira	SC31_142_Palmira	SC31_143_Palmira
	SC31_144_Palmira	SC33_355_Palmira	SC33_357_Palmira	SC35_367_Palmira	SC35_368_Palmira	SC35_370_Palmira	SC37_372_Palmira	SC37_374_Palmira	SC37_375_Palmira
	SC38_377_Palmira	SC38_378_Palmira	SC38_379_Palmira	SC38_380_Palmira	SC4_16_Palmira	SC4_17_Palmira	SC4_18_Palmira	SC4_19_Palmira	SC40_389_Palmira
	SC40_390_Palmira	SC40_391_Palmira	SC41_392_Palmira	SC41_394_Palmira	SC41_395_Palmira	SC41_396_Palmira	SC42_398_Palmira	SC42_399_Palmira	SC42_400_Palmira
	SC42_401_Palmira	SC43_402_Palmira	SC43_403_Palmira	SC43_404_Palmira	SC44_406_Palmira	SC447_2142_Palmira	SC447_2144_Palmira	SC447_2147_Palmira	SC45_411_Palmira
	SC45_412_Palmira	SC45_413_Palmira	SC45_415_Palmira	SC46_418_Palmira	SC47_420_Palmira	SC47_421_Palmira	SC47_422_Palmira	SC47_424_Palmira	SC47_425_Palmira
	SC48_428_Palmira	SC48_430_Palmira	SC5_23_Palmira	SC50_436_Palmira	SC50_437_Palmira	SC6_29_Palmira	SC6_30_Palmira	SC6_31_Palmira	SUI2_10_Palmira
	SUI2_2743_Palmira	SUI2_3_Palmira	SUI2_4_Palmira	SUI2_5_Palmira	SUI2_6_Palmira	SUI2_8_Palmira	SUI2_9_Palmira	SUI69_1_Palmira	871951_3_La Suiza
	CHUAO_VERDE_CARIBIA_3_La Suiza	CHUAO_VERDE_CARIBIA_4_La Suiza	CR17_1761_La Suiza	CR17_1762_La Suiza	CR17_1764_La Suiza	EET269_1_La Suiza	EET269_2_La Suiza	EET269_4_La Suiza	EET269_6_La Suiza
	FCM40_3_La Suiza	ICA1_5_La Suiza	ICA16_1024_La Suiza	ICA16_1025_La Suiza	ICA16_1026_La Suiza	ICA16_1027_La Suiza	ICA16_1028_La Suiza	ICA16_1029_La Suiza	ICA2_1632_La Suiza
	ICA2_1635_La Suiza	ICA2_1636_La Suiza	ICA2_1637_La Suiza	ICA3_3_La Suiza	ICA3_4_La Suiza	ICA3_6_La Suiza	ICA4_3_La Suiza	ICA4_4_La Suiza	ICA4_5_La Suiza
	SC10_1_La Suiza	SC1_3_La Suiza	SC1_4_La Suiza	SC14_2_La Suiza	SC14_3_La Suiza	SC14_4_La Suiza	SC14_5_La Suiza	SC14_6_La Suiza	SC1_5_La Suiza
	SC1_6_La Suiza	SC16_1_La Suiza	SC16_2_La Suiza	SC16_3_La Suiza	SC16_4_La Suiza	SC16_5_La Suiza	SC16_6_La Suiza	SC16_7_La Suiza	SC1B(TCS47)_1_La Suiza
	SC1B(TCS47)_2_La Suiza	SC20_1_La Suiza	SC20_3_La Suiza	SC20_4_La Suiza	SC20_6_La Suiza	SC20_7_La Suiza	SC2_2_La Suiza	SC22_1_La Suiza	SC22_2_La Suiza
	SC22_3_La Suiza	SC22_4_La Suiza	SC22_5_La Suiza	SC22_6_La Suiza	SC22_7_La Suiza	SC2_3_La Suiza	SC2_4_La Suiza	SC2_5_La Suiza	SC2_6_La Suiza
	SC28_1_La Suiza	SC28_3_La Suiza	SC28_4_La Suiza	SC28_5_La Suiza	SC28_6_La Suiza	SC28_7_La Suiza	SC29_3_La Suiza	SC29_4_La Suiza	SC29_5_La Suiza
	SC29_6_La Suiza	SC29_7_La Suiza	SC30_1_La Suiza	SC30_2_La Suiza	SC30_4_La Suiza	SC30_6_La Suiza	SC3_1_La Suiza	SC31_1_La Suiza	SC31_2_La Suiza
	SC31_3_La Suiza	SC31_4_La Suiza	SC3_3_La Suiza	SC33_1_La Suiza	SC33_2_La Suiza	SC33_3_La Suiza	SC33_6_La Suiza	SC33_7_La Suiza	SC3_6_La Suiza
	SC3_7_La Suiza	SC37_1_La Suiza	SC37_2_La Suiza	SC37_6_La Suiza	SC38_5_La Suiza	SC40_3_La Suiza	SC40_5_La Suiza	SC40_7_La Suiza	SC4_1_La Suiza
	SC41_7_La Suiza	SC4_2_La Suiza	SC42_3_La Suiza	SC4_3_La Suiza	SC43_3_La Suiza	SC4_4_La Suiza	SC44_1_La Suiza	SC44_3_La Suiza	SC44_7_La Suiza
	SC44_8_La Suiza	SC45_8_La Suiza	SC4_6_La Suiza	SC46_1_La Suiza	SC46_2_La Suiza	SC46_4_La Suiza	SC46_5_La Suiza	SC47_1_La Suiza	SC47_2_La Suiza
	SC47_5_La Suiza	SC48_1_La Suiza	SC48_4_La Suiza	SC48_7_La Suiza	SC50_2_La Suiza	SC50_3_La Suiza	SC50_4_La Suiza	SC50_9_La Suiza	SC5_1_La Suiza
	SC51_1_La Suiza	SC5_2_La Suiza	SC5_3_La Suiza	SC5_4_La Suiza	SC5_5_La Suiza	SC5_6_La Suiza	SC5_7_La Suiza	SC6_1_La Suiza	SC6_2_La Suiza
	SC6_3_La Suiza	SC6_4_La Suiza	SC6_5_La Suiza
305	SC2_10_Palmira	SC2_7_Palmira	SC22_99_Palmira
306	ICA8_2541_Palmira	SC8_38_Palmira	SC8_39_Palmira	SC8_41_Palmira	SC8_42_Palmira	EBC270_5_La Suiza	EBC270_6_La Suiza	ICA8_1_La Suiza	ICA8_2_La Suiza
	ICA8_3_La Suiza	ICA8_5_La Suiza	ICA8_6_La Suiza	SC7_1_La Suiza	SC7_2_La Suiza	SC7_3_La Suiza	SC7_5_La Suiza	SC7_6_La Suiza
307	ICS60_614_Palmira	ICS60_615_Palmira	ICS60_616_Palmira	ICS60_617_Palmira	ICS60_618_Palmira	ICS60_6_La Suiza
308	SCC506_2_Palmira	SCC506_3_Palmira	SCC506_4_Palmira	SCS12_1_La Suiza
309	SCC506_1_Palmira	SCC506_2158_Palmira	SCC506_2161_Palmira	SCC506_5_Palmira	SCS12_2191_Palmira	SCS12_2196_Palmira	SCS12_2_La Suiza	SCS12_3_La Suiza	SCS12_4_La Suiza
	SCS12_5_La Suiza	SCS12_6_La Suiza	SOPETRAN506_834_La Suiza	SOPETRAN506_836_La Suiza
310	SC19_87_Palmira	SC19_88_Palmira	SC19_1_La Suiza	SC19_2_La Suiza	SC19_3_La Suiza	SC19_6_La Suiza	SC19_7_La Suiza	SC19_8_La Suiza
311	ICA12_1_Palmira	ICA12_2_Palmira	SC12_58_Palmira	SC12_59_Palmira	SC11_1_La Suiza	SC11_3_La Suiza	SC11_4_La Suiza	SC12_1_La Suiza	SC12_2_La Suiza
	SC12_4_La Suiza	SC12_5_La Suiza
312	ICA13_1030_Palmira	ICA13_1033_Palmira	ICA13_1034_Palmira	SC13_61_Palmira	SC13_62_Palmira	SC13_63_Palmira	SC13_64_Palmira	ICA13_1_La Suiza	ICA13_4_La Suiza
	SC13_1_La Suiza	SC13_2_La Suiza	SC13_4_La Suiza	SC13_5_La Suiza	SC13_6_La Suiza	SC13_7_La Suiza
313	SC26_112_Palmira	SC26_114_Palmira	SC26_116_Palmira	SC27_2_La Suiza	SC27_4_La Suiza	SC27_6_La Suiza
314	SC49_434_Palmira	SC49_435_Palmira	SC49_1_La Suiza	SC49_2_La Suiza	SC49_4_La Suiza
315	MANAURE_2_Palmira	MANAURE_2081_Palmira	MANAURE_2082_Palmira	MANAURE_2083_Palmira	MANAURE_2084_Palmira	MANAURE_2085_Palmira	MANAURE_2086_Palmira	MANAURE_3_Palmira	MANAURE_4_Palmira
	MANAURE_6_Palmira	MANAURE_7_Palmira
316	FCM12_2_Palmira	FCM12_2006_Palmira	FCM12_3_Palmira	FCM12_4_Palmira	FCM12_6_Palmira
317	SUI83_1_Palmira	SUI83_2_Palmira	SUI83_3_Palmira	SUI83_4_Palmira	SUI83_5_Palmira	SUI83_2770_La Suiza
318	FCM4_1_Palmira	FCM4_4_Palmira
319	PA39_1_La Suiza	PA39_2_La Suiza
320	TO5_3_Palmira	TO5_5_Palmira	PA39_3_La Suiza	PA39_4_La Suiza	PA39_5_La Suiza
321	PA39_1009_Palmira	PA39_1010_Palmira
322	C96_1380_Palmira	C96_1381_Palmira	C96_1383_Palmira
323	ICA10_674_Palmira	ICA10_676_Palmira	ICA10_677_Palmira	SC10_51_Palmira	SC49_432_Palmira	SC49_433_Palmira	CAUCASIA18_6_La Suiza	FCM40_1_La Suiza	FCM40_2_La Suiza
	SCC47_1_La Suiza	SCC47_6_La Suiza
324	CC18_1267_Palmira	CC18_1268_Palmira	CC18_1271_Palmira
325	871951_1997_Palmira	SC35_7_La Suiza	SC35_8_La Suiza	SC35_9_La Suiza
326	EET6_147_Palmira	EET6_148_Palmira	EET6_149_Palmira	EET6_2_La Suiza	EET6_5_La Suiza	EET6_6_La Suiza	EET6_7_La Suiza
327	861646_2029_Palmira	871868_2484_Palmira	871868_2487_Palmira
328	SC27_119_Palmira	SC27_120_Palmira	SC24_3_La Suiza	SC24_4_La Suiza	SC24_5_La Suiza	SC24_6_La Suiza
329	830759_1444_Palmira	830759_1447_Palmira
330	861317_1913_Palmira	861317_4_Palmira	861317_5_Palmira	861317_6_Palmira	861317_1_La Suiza	861317_2_La Suiza
331	830759_1445_Palmira	830759_4_Palmira	830759_5_Palmira	830759_1_La Suiza
332	FSV106_2347_Palmira	FSV106_2348_Palmira	SCC67_6_La Suiza
333	TSH1188_1200_Palmira	TSH1188_1203_Palmira	TSH1188_1_La Suiza	TSH1188_2_La Suiza	TSH1188_5_La Suiza
334	861619_1951_Palmira	861619_6_Palmira
335	861619_1950_Palmira	861619_3_Palmira	861619_4_Palmira	861619_5_Palmira	861641_1_Palmira
336	EBC148_1890_Palmira	EBC148_4_Palmira	EBC148_6_Palmira	EBC148_2_La Suiza	EBC148_3_La Suiza
337	FSV30_2335_Palmira	FSV30_2336_Palmira	FSV30_2337_Palmira	FSV30_2339_Palmira
338	CHOCOLATE2_849_La Suiza	SOPETRAN12_829_La Suiza	SOPETRAN12_831_La Suiza	SOPETRAN12_833_La Suiza
339	PA39_1008_Palmira	PA39_1011_Palmira	PA39_1012_Palmira	PA39A_1_Palmira	PA39A_2_Palmira	PA39A_2496_Palmira	PA39A_2499_Palmira	PA39A_3_Palmira	TO5_4_Palmira
	PA39A_4_La Suiza	PA46_1223_La Suiza	PA46_1225_La Suiza	PA46_1226_La Suiza
340	FBO1_2281_Palmira	FBO1_2284_Palmira	FCM14_4_Palmira	FCM14_5_Palmira	FCM14_6_Palmira
341	EET377_350_Palmira	EET377_351_Palmira	PA121_1234_Palmira	PA121_1235_Palmira	PA121_1238_Palmira	PA169_1245_Palmira	EBC119_1435_La Suiza	EET377_1_La Suiza	EET377_2_La Suiza
	EET377_3_La Suiza	GS29_1252_La Suiza	GS29_1253_La Suiza	GS29_1255_La Suiza	GS29_3_La Suiza	PA169_4_La Suiza
342	EBC119_3_La Suiza	GS29_1_La Suiza
343	CHOCO_4_La Suiza	CHOCO774_5_La Suiza
344	CHOCO774_2646_Palmira	CHOCO774_2649_Palmira	CHOCO_1_La Suiza	CHOCO_5_La Suiza	CHOCO774_1_La Suiza	SPA17_3_La Suiza
345	GS10_1285_Palmira	GS10_1288_Palmira	GS10_1289_Palmira	GS10_5_La Suiza
346	830753_1539_Palmira	830753_2_La Suiza	830753_5_La Suiza
347	FCM26_2_Palmira	FCM26_3_Palmira	FCM26_5_Palmira	FCM26_6_Palmira
348	SC34_361_Palmira	SC34_363_Palmira	SC34_364_Palmira	FCM40_7_La Suiza	SC34_8_La Suiza	SC35_2_La Suiza	SC35_4_La Suiza	SC35_5_La Suiza	SC35_6_La Suiza
	SC7_9_La Suiza
349	FBO1_2282_Palmira	FCM14_1_Palmira	FCM14_2_Palmira
350	FCM19_2695_Palmira	FCM19_5_Palmira	FCM19_6_Palmira
351	CAUCASIA16_1_Palmira	CAUCASIA16_1336_Palmira	CAUCASIA16_1337_Palmira	CAUCASIA16_2_Palmira	CAUCASIA16_3_Palmira	CAUCASIA18_1341_Palmira	CAUCASIA18_1342_Palmira	CAUCASIA18_1344_Palmira	CAUCASIA18_1345_Palmira
	CAUCASIA18_1346_Palmira	CAUCASIA39_1352_Palmira	CAUCASIA39_1354_Palmira	SC10_4_La Suiza	SCC67_3_La Suiza	SCC67_4_La Suiza	SCC67_5_La Suiza
352	830759_2_La Suiza	830759_3_La Suiza
353	CR13_686_Palmira	CR13_688_Palmira	CR13_8_La Suiza
354	861395_2223_Palmira	831395_2_La Suiza	831395_5_La Suiza	861395_7_La Suiza
355	EBC130_1880_Palmira	EBC130_1881_Palmira
356	EBC138_1_La Suiza	EBC138_2_La Suiza	EBC138_3_La Suiza
357	ABC062_3_La Suiza	ABC062_4_La Suiza
358	TUMACO3_1_La Suiza	TUMACO3_6_La Suiza
359	AMELONADO_2_La Suiza	AMELONADO_3_La Suiza	AMELONADO_5_La Suiza	AMELONADO_6_La Suiza	PA150_1_La Suiza	PA150_2_La Suiza	TSA644_870_La Suiza	TSA644_871_La Suiza	TSA644_872_La Suiza
360	830745_1514_Palmira	830745_1517_Palmira
361	FSV41_1666_Palmira	TSH942_1309_Palmira	EBC270_1_La Suiza	EBC270_3_La Suiza	FCM3_7_La Suiza
362	TUMACO7_1796_Palmira	TUMACO7_1797_Palmira	TUMACO7_2_La Suiza	TUMACO7_4_La Suiza	TUMACO7_5_La Suiza	TUMACO7_7_La Suiza
363	POBLACION_TUMACO_2295_La Suiza	POBLACION_TUMACO_2298_La Suiza
364	830752_1535_Palmira	830755_1542_Palmira	830755_1543_Palmira	830755_1544_Palmira	830755_1545_Palmira
365	FCM39_1_Palmira	FCM39_2_Palmira	FCM39_6_Palmira
366	FCM39_1592_Palmira	FCM39_1594_Palmira	FCM39_1595_Palmira	FCM39_3_Palmira	FCM39_4_Palmira
367	FMC36_1774_Palmira	FMC36_1775_Palmira	FCM24_3_La Suiza	FCM36_1_La Suiza	FCM36_3_La Suiza
368	C95_1395_Palmira	C95_1396_Palmira	C95_1397_Palmira
369	PA124_1_Palmira	PA124_2_Palmira	PA124_2521_Palmira	PA124_2522_Palmira	PA124_2523_Palmira	PA124_2524_Palmira	PA124_2525_Palmira	PA124_3_Palmira	PA124_4_Palmira
370	861632_1987_Palmira	861632_1988_Palmira	861632_1989_Palmira	861632_1991_Palmira
371	POBLACION_DON_DIEGO_CARIBIA_1054_Palmira	POBLACION_DON_DIEGO_CARIBIA_1055_Palmira
372	DON_DIEGO_2_Palmira	DON_DIEGO_CRIOLLO_11_Palmira	DON_DIEGO_CRIOLLO_9_Palmira	POBLACION_DON_DIEGO_CARIBIA_1_Palmira	POBLACION_DON_DIEGO_CARIBIA_2_Palmira	POBLACION_DON_DIEGO_CARIBIA_3_Palmira	POBLACION_DON_DIEGO_CARIBIA_5_Palmira	POBLACION_DON_DIEGO_CARIBIA_6_Palmira	POBLACION_DON_DIEGO_CARIBIA_1051_Palmira
	POBLACION_DON_DIEGO_CARIBIA_1056_Palmira
373	FEL3_1452_Palmira	FEL3_1454_Palmira
374	830702_1128_La Suiza	830702_5_La Suiza
375	PA30_3_La Suiza	PA30_5_La Suiza	PA30_6_La Suiza
376	TUMACO_818_La Suiza	TUMACO_819_La Suiza	TUMACO_820_La Suiza	TUMACO_821_La Suiza
377	PA5_1210_Palmira	PA5_2_Palmira	PA5_3_Palmira	PA5_4_Palmira	PA5_6_Palmira	SPA2_4_Palmira	SPA2_5_Palmira	SPA2_6_Palmira	EET58_853_La Suiza
	EET58_857_La Suiza	PA5_6_La Suiza
378	861648_2043_Palmira	861648_2045_Palmira
379	FSV155_2000_Palmira	FSV155_2001_Palmira	FSV155_2002_Palmira
380	FEAR5_1_Palmira	FEAR5_2_Palmira	FEAR5_2253_Palmira	FEAR5_2255_Palmira	FEAR5_3_Palmira	FEAR5_4_Palmira	FEAR5_5_Palmira
381	CR7_339_Palmira	CR43_1403_La Suiza
382	861622_2015_Palmira	861646_2030_Palmira
383	NA716_2_Palmira	NA716_2099_La Suiza	NA716_2102_La Suiza
384	861365_2155_La Suiza	861365_3_La Suiza	861365_5_La Suiza	861365_6_La Suiza
385	EBC147_2_La Suiza	EBC147_3_La Suiza	EBC147_4_La Suiza	EBC147_5_La Suiza	EBC147_6_La Suiza
386	DON_DIEGO_5_Palmira	DON_DIEGO_6_Palmira	DON_DIEGO_CRIOLLO_8_Palmira
387	DON_DIEGO_1_Palmira	DON_DIEGO_1734_Palmira	DON_DIEGO_1735_Palmira	DON_DIEGO_1737_Palmira	DON_DIEGO_1738_Palmira	DON_DIEGO_CRIOLLO_10_Palmira	POBLACION_DON_DIEGO_CARIBIA_1053_Palmira
388	CR3_682_Palmira	CR3_1_La Suiza	CR3_2_La Suiza	CR3_5_La Suiza	CR3_6_La Suiza	CR3_7_La Suiza
389	EBC91_1858_Palmira	EBC91_1859_Palmira
390	SC54_450_Palmira	SC54_454_Palmira	SC54_2_La Suiza	SC54_3_La Suiza
391	861654_1_Palmira	861654_2_Palmira	861654_2046_Palmira	861654_2048_Palmira	861654_3_Palmira
392	LOLITA_WALK1_Palmira	LOLITA_WALK1_2779_Palmira	LOLITA_WALK1_2780_Palmira	LOLITA_WALK1_2782_Palmira	LOLITA_WALK2_Palmira	LOLITA_WALK1_3_Palmira	LOLITA_WALK1_4_Palmira	LOLITA_WALK1_6_Palmira
393	FSA12_4_Palmira	FSA12_5_Palmira	FSA13_1_La Suiza	FSA13_2_La Suiza	FSA13_3_La Suiza	FSA13_5_La Suiza	FSA13_6_La Suiza
394	EBC119_1440_Palmira	EBC119_1443_Palmira
395	830736_6_Palmira	EBC119_1439_Palmira
396	EBC119_1442_Palmira	830758_3_La Suiza
397	CR7_338_Palmira	861343_1692_La Suiza	CR7_5_La Suiza
398	861345_2135_Palmira	CR1_CARIBIA_1_La Suiza
399	861321_3_Palmira	861338_1654_Palmira	861338_1658_Palmira	861339_1659_Palmira	861343_5_Palmira	861345_2132_Palmira	861345_2136_Palmira	861345_2137_Palmira	CR11_2110_Palmira
	CR11_2111_Palmira	CR2_1041_Palmira	CR2_1043_Palmira	CR35_1_Palmira	CR35_2_Palmira	CR35_3_Palmira	CR35_5_Palmira	CR38_2_Palmira	CR38_3_Palmira
	CR38_4_Palmira	CR38_5_Palmira	CR38_6_Palmira	CR40_1_Palmira	CR40_1767_Palmira	CR40_2_Palmira	CR40_4_Palmira	CR5_335_Palmira	CR5_336_Palmira
	CR7_337_Palmira	CR7_340_Palmira	CR7_342_Palmira	EET337_1321_Palmira	EET337_1322_Palmira	EET337_1323_Palmira	EET337_1324_Palmira	861343_1694_La Suiza	861345_3_La Suiza
	CR38_2115_La Suiza	CR38_2116_La Suiza	CR38_2117_La Suiza	CR38_2120_La Suiza	CR43_1401_La Suiza	CR43_1405_La Suiza	CR43_1406_La Suiza	CR1_CARIBIA_2_La Suiza	CR2_4_La Suiza
	CR2_6_La Suiza	CR35_1046_La Suiza	CR35_1047_La Suiza	CR35_1048_La Suiza	CR35_1050_La Suiza	CR43_3_La Suiza
400	CR5_332_Palmira	CR43_1402_La Suiza
401	SC54_452_Palmira	SC54_453_Palmira
402	CR2_1391_Palmira	CR2_1394_Palmira	CR1_11_La Suiza	CR1_4_La Suiza	CR1_6_La Suiza	CR1_7_La Suiza	CR1_8_La Suiza
403	SC56_459_Palmira	SC56_463_Palmira
404	UF221_1302_Palmira	UF221_1304_Palmira
405	EET19_179_Palmira	EET19_2_La Suiza
406	SC56_460_Palmira	SC56_464_Palmira
