# Supplementary material for: Assessing genetic redundancy and diversity in Colombian cacao germplasm banks using SNP fingerprinting
Source: Front Plant Sci. 2025 Jul 4;16:1632888. doi: 10.3389/fpls.2025.1632888 (PMC12271136; doi:10.3389/fpls.2025.1632888)
Supplement: Supplementary file 7 [file Table7.xlsx]

## Sheet: Supplementary_Table_7
Supplementary Table 7. List of cacao genotypes from the La Suiza and Palmira collections selected as part of the core collection.
GeneBank	No.	Samples
La Suiza	1	861614_1934
	2	830736-5
	3	861312-4
	4	861321-1
	5	861321-4
	6	861321-7
	7	861326-5
	8	861338-3
	9	861338-4
	10	861370-1
	11	861406-3
	12	861406-4
	13	861610-6
	14	861612-4
	15	861614-2
	16	861618-2
	17	861619-1
	18	861622-4
	19	861628-6
	20	861641-4
	21	CAUCACIA16-4
	22	CEPEC46-1
	23	DOUDIEGO-4
	24	EBC148-5
	25	FCM12-1
	26	FCM13-1
	27	FCM14-3
	28	FCM17-6
	29	FCM19-3
	30	FCM22-5
	31	FCM29-4
	32	FCM34-5
	33	FCM38-5
	34	FCM39-5
	35	FCM5-6
	36	FCM7-4
	37	FCM8-2
	38	FEC10-2
	39	FLE4-2
	40	FSA11-1
	41	ICA12-5
	42	LOLITAWALK-5
	43	LUKER40-4
	44	LUKER40-6
	45	LUKER50-5
	46	P12-5
	47	PA124-5
	48	PA150-5
	49	PA5-1
	50	POBLACION TUMACO-1
	51	POBLACION TUMACO-5
	52	PUEBLOBELLO-4
	53	RO5-5
	54	SCA12-6
	55	SPA10-4
	56	SPA13-4
	57	SUI61-2
	58	SUI69-6
	59	SUI75-3
	60	SUI75-5
	61	SUI83-6
	62	861365_2154
	63	830699-3
	64	830702-1
	65	830703-6
	66	830713-4
	67	830714-5
	68	830715-5
	69	830716-4
	70	830720-1
	71	830724-5
	72	830740-4
	73	830758-5
	74	840777-4
	75	861311-2
	76	861312-1
	77	861339-1
	78	861340-4
	79	861345-1
	80	861345-2
	81	861365-4
	82	861370-5
	83	861372-1
	84	861391-4
	85	861613-3
	86	861632-5
	87	871844-3
	88	877764-7
	89	877854-5
	90	877855-2
	91	877863-3
	92	ABC062-1
	93	CAUCASIO43-3
	94	CC10-1
	95	CRI3-5
	96	EB79-6
	97	EBC12-1
	98	EBC125-1
	99	EBC125-2
	100	EBC125-3
	101	EBC130-3
	102	EBC130-4
	103	EBC138-6
	104	EBC143-5
	105	EBC144-6
	106	EBC147-1
	107	EBC27-6
	108	EBC76-6
	109	EBC77-4
	110	EBC79-2
	111	EBC79-3
	112	EET12-4
	113	EET171-3
	114	EET228-6
	115	EET238-3
	116	EET24-3
	117	EET59-3
	118	EET61-5
	119	ET75-3
	120	FCM-3
	121	FCM11-1
	122	FCM15-2
	123	FCM20-2
	124	FCM24-1
	125	FCM24-5
	126	FCM3-1
	127	FCM30-6
	128	FCM31-6
	129	FCM32-6
	130	FCM33-3
	131	FCM36-4
	132	FCM37-4
	133	FCM6-2
	134	FCM9-3
	135	FEC3-5
	136	FGA4-3
	137	FSA13-4
	138	FSV106-5
	139	GS12-3
	140	GS29-5
	141	GS60-1
	142	ICA13-2
	143	ICA13-3
	144	ICA13-5
	145	ICA212-5
	146	ICA219-6
	147	ICS98-2
	148	LOLITA-4
	149	P16A-2
	150	PA134-5
	151	PA30-1
	152	PENTAGONA VERDE-2
	153	PHUILA2-2
	154	PHUILA2-7
	155	POBLACIONHUILA-6
	156	SAN BAITOLO OLBA-6
	157	SC38-4
	158	SC43-1
	159	SC51-7
	160	SC54-1
	161	SC54-7
	162	SC56-1
	163	SCA9-5
	164	SM1-5
	165	SPA5-2
	166	SSC67-1
	167	SUI18-5
	168	SUI39-1
	169	SUI44-4
	170	SUI46-5
	171	SUI49-6
	172	SUI96-2
	173	SUI96A-5
	174	TCS01-5
	175	TCS03-4
	176	TCS03-5
	177	TCS04-4
	178	TCS10-2
	179	TCS11-1
	180	TCS12-4
	181	TCS20-2
	182	TCS42-2
	183	TCS45-2
	184	TCS46-2
	185	TSA634-1
	186	TSH1188-3
	187	TSH516-1
	188	TUMACO3-4
	189	TUMACO6-4
	190	UF29-4
Palmira	1	SC15_71
	2	SC27_123
	3	EET12_169
	4	EET95_217
	5	SUI69_284
	6	861369_312
	7	861370_317
	8	861613_328
	9	EET377_349
	10	SPA2_465
	11	SPA6_484
	12	EET253_503
	13	EET374_527
	14	EET387_532
	15	EET392_536
	16	EET397_548
	17	EET409_564
	18	SCA9_573
	19	R13_637
	20	IMC60_671
	21	SPA9_696
	22	ICA212_770
	23	ICA219_776
	24	TSH792_892
	25	TO5_970
	26	CAP34_975
	27	NacionaldelEcuador_977
	28	NacionaldelEcuador_978
	29	CC12_986
	30	EBC27_1016
	31	ICA13_1032
	32	ICA12_1036
	33	PoblacionDonDiegoCaribia_1052
	34	P.Huila_1084
	35	Chocolate4_1099
	36	FCM24_1116
	37	830703_1132
	38	830703_1136
	39	830704_1138
	40	830713_1156
	41	830713_1157
	42	830714_1159
	43	840715_1164
	44	TSH1188_1205
	45	CC42_1272
	46	CEPEC46_1357
	47	SC32_1371
	48	SC32_1372
	49	C95_1398
	50	RO7_1407
	51	RO7_1410
	52	TSH516_1429
	53	FEL3_1453
	54	EBC138_1455
	55	EBC138_1457
	56	EBC138_1458
	57	EBC138_1460
	58	FBO3_1474
	59	PA30_1482
	60	PA30_1487
	61	FLE4_1493
	62	830711_1507
	63	830711_1508
	64	830745_1515
	65	830746_1518
	66	830746_1521
	67	830746_1522
	68	830746_1523
	69	830747_1526
	70	830752_1531
	71	830761_1551
	72	TUMACO2_1562
	73	TUMACO2_1564
	74	TUMACO2_1565
	75	861312_1589
	76	FCM39_1593
	77	861326_1606
	78	861326_1610
	79	861321_1622
	80	EBC144_1629
	81	FLORIDA303_1653
	82	861339_1663
	83	830740_1677
	84	Florida3_1704
	85	861631_1711
	86	861612_1726
	87	861612_1727
	88	SPA5_1732
	89	EBC48_1824
	90	EBC58_1829
	91	FCM22_1838
	92	EBC91_1860
	93	EBC91_1861
	94	EBC121_1870
	95	EBC121_1872
	96	EBC125_1875
	97	EBC125_1876
	98	EBC125_1878
	99	EBC147_1884
	100	EBC147_1885
	101	EBC148_1889
	102	EBC148_1891
	103	861311_1900
	104	861317_1914
	105	861317_1916
	106	861330_1918
	107	FCM26_1930
	108	FTA33_1941
	109	CAU43_1956
	110	FTS02_1959
	111	FGA4_1976
	112	FGA4_1979
	113	861632_1990
	114	FSV155_1999
	115	861622_2016
	116	861622_2017
	117	861622_2018
	118	861622_2019
	119	861641_2023
	120	P.Tumaco_2059
	121	P.Tumaco_2075
	122	LUKER50_2093
	123	861345_2134
	124	SCC67_2139
	125	SC447_2146
	126	FSA13_2150
	127	861371_2171
	128	861372_2174
	129	861372_2178
	130	SCC59_2179
	131	861391_2208
	132	871844_2235
	133	871854_2245
	134	871855_2260
	135	FEC10_2278
	136	FBO1_2280
	137	FBO1_2283
	138	FMA07_2286
	139	P.Tumaco_2293
	140	FLE3_2305
	141	P.Tumaco_2309
	142	P.Tumaco_2314
	143	(nosesabe)_2316
	144	P.Huila_2321
	145	P.Huila_2322
	146	P.Huila_2325
	147	P.Huila_2327
	148	P.Huila_2340
	149	P.Huila_2342
	150	P.Huila_2343
	151	P.Huila_2344
	152	FSV106_2351
	153	P.Huila_2355
	154	P.Huila_2360
	155	P.Huila_2362
	156	P.Huila_2364
	157	P.Huila_2365
	158	P.Huila_2366
	159	P.Huila_2368
	160	P.Huila_2370
	161	PoblacionLaMarina_2379
	162	PoblacionLaMarina_2380
	163	PoblacionLaMarina_2381
	164	PoblacionLaMarina_2382
	165	PoblacionLaMarina_2396
	166	PoblacionLaMarina_2398
	167	PoblacionLaMarina_2401
	168	PoblacionLaMarina_2405
	169	PoblacionLaMarina_2408
	170	PoblacionLaMarina_2420
	171	PoblacionLaMarina_2426
	172	PoblacionLaMarina_2430
	173	PoblacionLaMarina_2433
	174	PoblacionLaMarina_2439
	175	LOLITAWALK2_2442
	176	FCM13_2471
	177	871764_2482
	178	P39A_2498
	179	EBC146_2533
	180	P16A_2556
	181	SUI33_2594
	182	SUI72_2602
	183	Amelonado_2638
	184	FCM6=FMA11_2660
	185	FCM10=FSV8_2675
	186	FCM11=FSV130_2681
	187	CM19=FSV52_2692
	188	FCM21=FCU16_2699
	189	FCM37=FRN32_2722
	190	FCM38=CSV2_2730
	191	SUI19_2748
	192	SUI35_2752
	193	SUI35_2754
	194	SUI75_2766
	195	SUI99_2778
	196	LOLITAWALK1_2783
	197	EET171_240
	198	EET174_243
	199	EET228_272
	200	SC39_387
	201	SPA4_473
	202	TSA_141_860
	203	TSA_644_875
	204	TSH_565_883
	205	TSH_812_888
	206	830698_1094
	207	830720_1173
	208	830724_1197
	209	PA_81_1231
	210	GS_36_1259
	211	(no_se_sabe)_1281
	212	830736_1427
	213	EBC119_1436
	214	PA30_1480
	215	EBC_70_1503
	216	EBC_70_1504
	217	EBC_70_1506
	218	861610_1717
	219	FFC2_1747
	220	CR17_1763
	221	Tumaco_5_1781
	222	Tumaco_5_1782
	223	EBC_77_1849
	224	EBC_279_1853
	225	861309_1894
	226	861315_1909
	227	P._Tumaco_2068
	228	P._Tumaco_2069
	229	P._Tumaco_2070
	230	P.Huila_2375
	231	P.Huila_2377
	232	Poblacion_La_Marina_2384
	233	Poblacion_La_Marina_2389
	234	Poblacion_La_Marina_2392
	235	Poblacion_La_Marina_2395
	236	Poblacion_La_Marina_2414
	237	P12_2565
	238	SUI_9_2584
	239	FCM_4=FSV_153_2653
	240	FCM_33=FTL_02_2713
	241	SUI_62_2761
	242	SUI_83_2772
	243	SC11-2
	244	SC20-2
	245	SC32-3
	246	SUI18-1
